# Supplementary material for: Single‐cell analyses reveal suppressive tumor microenvironment of human colorectal cancer
Source: Clin Transl Med. 2021 Jun 6;11(6):e422. doi: 10.1002/ctm2.422 (PMC8181206; doi:10.1002/ctm2.422)
Supplement: Supplementary file 6 — Supporting information [file CTM2-11-e422-s001.xlsx]

## Sheet: Clinical characteristics
Supplementary Table 1 Clinical characteristics of CRC patients in this study
Characteristics	Pt1	Pt6	Pt7	Pt9	Pt10	Pt12	Pt14	Pt15	Pt16	Pt17	Pt19	Pt20
Age	68	61	29	74	75	59	61	69	67	50	51	61
Gender	Male	Male	Female	Male	Female	Male	Male	Male	Female	Male	Male	Male
Tumor site	Ascending colon	Ascending colon	Ascending colon	Rectum	Rectosigmoid junction	Ascending colon	Rectosigmoid junction	Rectum	Ascending colon	Rectosigmoid junction	Rectum	Transverse colon
Histological type	Colon	Colon	Colon	Rectum	Colon	Colon	Colon	Rectum	Colon	Colon	Rectum	Colon
	ADC	ADC	ADC	ADC	ADC	ADC	ADC	ADC	ADC	ADC	ADC	ADC
pTNM: T	4	3	3	2	3	4a	3	2	3	3	3	3
pTNM: N	0	1b	0	0	0	1b	0	1	0	0	0	0
pTNM: M	1	0	0	0	0	0	0	0	1	0	0	0
Stage	IV	III	II	I	II	III	II	III	IV	II	II	II
Tumour size (cm3)	-	7*5.5*2	9*6.5*2	4.3*3*1.5	4.2*2.5*2.5	11*9*5	6*4*1.5	2.8*2.5*1.3	5*4*2.5	8*5.5*5	4.8*3.2*1.7	5.5*5*1.7
Grade	Moderate-	Moderate-	Poorly-	Moderate-	Moderate-	Moderate-	Moderate-	Moderate-	Moderate-	Moderate-	Moderate-	Moderate-
	differentiated	differentiated	differentiated	differentiated	differentiated	differentiated	differentiated	differentiated	differentiated	differentiated	differentiated	differentiated
TMB status	Low		High	Low		High	Low				Low	Low
MSI status	MSS		MSS	MSS		MSS	MSS				MSS	MSS
ADC, adenocarcinoma.
TMB, Tumor mutational burden.
MSS, microsatellite stability; MSI, microsatellite instability.
