# Supplementary material for: Single‐cell analyses reveal suppressive tumor microenvironment of human colorectal cancer
Source: Clin Transl Med. 2021 Jun 6;11(6):e422. doi: 10.1002/ctm2.422 (PMC8181206; doi:10.1002/ctm2.422)
Supplement: Supplementary file 7 — Supporting information [file CTM2-11-e422-s009.xlsx]

## Sheet: Sheet1
Table S2. List of genes that are differentially expressed in T cell sub-clusters, related to Figure 2.
	p_val	avg_logFC	pct.1	pct.2	p_val_adj	cluster	gene
IGKC	2.6199e-106	0.732282	0.022	0.232	6.08209e-102	0	IGKC
CMPK1	2.28046e-84	0.454495	0.042	0.24	5.29409e-80	0	CMPK1
TMEM230	4.65723e-79	0.301693	0.028	0.203	1.08118e-74	0	TMEM230
NBEAL1	2.96253e-68	0.367839	0.043	0.212	6.87751e-64	0	NBEAL1
NDUFA5	7.34625e-66	0.264028	0.02	0.164	1.70543e-61	0	NDUFA5
SBDS	5.94375e-62	0.323067	0.022	0.162	1.37984e-57	0	SBDS
LSM5	2.66192e-54	0.289814	0.021	0.146	6.17964e-50	0	LSM5
SSNA1	2.77093e-50	0.275113	0.018	0.132	6.43272e-46	0	SSNA1
IGLC2	1.1983e-49	1.16223	0.012	0.12	2.78186e-45	0	IGLC2
IGHA2	2.78606e-48	0.819689	0.009	0.111	6.46784e-44	0	IGHA2
SF3B14	8.26184e-48	0.303027	0.019	0.131	1.91799e-43	0	SF3B14
ARL5A	1.2265e-47	0.333818	0.018	0.128	2.84733e-43	0	ARL5A
JCHAIN	4.13616e-47	0.821583	0.011	0.114	9.60209e-43	0	JCHAIN
TMEM219	3.69268e-44	0.383514	0.018	0.12	8.57255e-40	0	TMEM219
POLR2I	3.86297e-44	0.264849	0.015	0.115	8.96788e-40	0	POLR2I
POLR2F	1.01656e-43	0.334202	0.016	0.115	2.35995e-39	0	POLR2F
EMC7	1.40466e-43	0.292927	0.01	0.106	3.26091e-39	0	EMC7
RAB1A	1.05429e-42	0.262047	0.013	0.108	2.44754e-38	0	RAB1A
PSMG2	1.83731e-40	0.280077	0.012	0.103	4.26532e-36	0	PSMG2
HDAC1	1.78869e-38	0.30276	0.015	0.104	4.15245e-34	0	HDAC1
ACADVL	4.66472e-37	0.289889	0.015	0.102	1.08291e-32	0	ACADVL
MRPL23	3.39423e-35	0.425104	0.02	0.107	7.8797e-31	0	MRPL23
HBB	9.03254e-19	2.78504	0.186	0.134	2.0969e-14	0	HBB
HBA2	1.18711e-10	2.65059	0.164	0.131	2.75587e-06	0	HBA2
RPSAP58	1.50086e-38	6.92935	0.113	0.262	3.48426e-34	1	RPSAP58
CMPK11	3.51844e-25	0.304059	0.112	0.229	8.16805e-21	1	CMPK1
SNX3	1.40661e-24	0.270744	0.098	0.204	3.26546e-20	1	SNX3
GIMAP7	6.15374e-23	0.354129	0.113	0.224	1.42859e-18	1	GIMAP7
SRP9	4.07548e-20	0.264763	0.109	0.209	9.46122e-16	1	SRP9
NBEAL11	5.41642e-18	0.343454	0.107	0.202	1.25742e-13	1	NBEAL1
SSBP1	5.57072e-16	0.25892	0.087	0.161	1.29324e-11	1	SSBP1
ACP1	6.29469e-16	0.27773	0.045	0.104	1.46131e-11	1	ACP1
PSMB10	2.50376e-15	0.279113	0.046	0.105	5.81247e-11	1	PSMB10
CWC15	1.32904e-14	0.260512	0.048	0.105	3.08537e-10	1	CWC15
ABI3	2.98004e-14	0.298674	0.062	0.126	6.91817e-10	1	ABI3
DSTN	4.31226e-14	0.401231	0.087	0.157	1.00109e-09	1	DSTN
DYNLT3	7.39839e-13	0.293791	0.049	0.101	1.71754e-08	1	DYNLT3
POLR2G	9.54812e-12	0.268175	0.062	0.116	2.2166e-07	1	POLR2G
KLRC2	0	3.51044	0.452	0.081	0	2	KLRC2
TRGC2	2.57766e-241	0.994297	0.281	0.055	5.98404e-237	2	TRGC2
AUTS2	5.68568e-160	0.798701	0.254	0.065	1.31993e-155	2	AUTS2
RPS17	2.2347e-152	0.760009	0.445	0.184	5.18786e-148	2	RPS17
IGHA1	4.07086e-134	0.348626	0.322	0.11	9.45051e-130	2	IGHA1
SARAF	5.39182e-133	0.709765	0.355	0.129	1.25171e-128	2	SARAF
SLA2	6.71414e-130	0.608676	0.313	0.11	1.55869e-125	2	SLA2
IKZF2	2.13433e-129	0.364651	0.255	0.076	4.95484e-125	2	IKZF2
TRBC1	1.80018e-127	0.796842	0.269	0.083	4.17912e-123	2	TRBC1
TRGC1	8.92235e-127	0.706985	0.132	0.022	2.07132e-122	2	TRGC1
TRDC	1.52608e-113	0.821632	0.161	0.036	3.54279e-109	2	TRDC
KIR2DL4	1.66103e-105	0.578858	0.139	0.029	3.85609e-101	2	KIR2DL4
GPR65	1.93786e-105	1.4082	0.425	0.204	4.49873e-101	2	GPR65
IGLC21	5.23778e-103	0.254856	0.257	0.088	1.21595e-98	2	IGLC2
CLEC2D	6.59941e-98	0.28978	0.446	0.23	1.53205e-93	2	CLEC2D
TRBC2	6.10011e-96	0.717267	0.277	0.105	1.41614e-91	2	TRBC2
ATP8B4	1.00161e-90	0.50841	0.158	0.042	2.32525e-86	2	ATP8B4
CH17-189H20.1	8.6726e-87	0.59568	0.198	0.064	2.01334e-82	2	CH17-189H20.1
ADRB1	8.2296e-79	0.35234	0.114	0.026	1.9105e-74	2	ADRB1
PDE4A	7.89832e-77	0.500024	0.234	0.091	1.8336e-72	2	PDE4A
RSRP1	3.12078e-74	0.550922	0.276	0.119	7.24489e-70	2	RSRP1
UQCR11	5.70506e-71	0.558961	0.214	0.083	1.32443e-66	2	UQCR11
IL2RB	7.14935e-71	0.257735	0.34	0.171	1.65972e-66	2	IL2RB
TRG-AS1	1.30085e-68	0.517079	0.107	0.026	3.01991e-64	2	TRG-AS1
AKT3	6.36017e-68	0.487709	0.149	0.047	1.47651e-63	2	AKT3
B3GNT7	1.42224e-66	0.395075	0.117	0.031	3.30172e-62	2	B3GNT7
CD8A	3.30867e-66	1.04985	0.338	0.169	7.68107e-62	2	CD8A
PRMT9	4.47061e-66	0.563999	0.182	0.065	1.03785e-61	2	PRMT9
PSMA3-AS1	4.60448e-63	0.525363	0.179	0.066	1.06893e-58	2	PSMA3-AS1
IER5L	2.10395e-62	6.50817	0.178	0.066	4.88431e-58	2	IER5L
ADAM28	1.12192e-61	0.40338	0.106	0.028	2.60453e-57	2	ADAM28
JAML	3.71613e-60	0.448524	0.122	0.036	8.627e-56	2	JAML
PLEKHA2	4.43884e-60	0.434791	0.231	0.102	1.03048e-55	2	PLEKHA2
PVRL3	9.31167e-58	0.343398	0.102	0.027	2.1617e-53	2	PVRL3
THUMPD3-AS1	3.18004e-56	0.436484	0.13	0.042	7.38245e-52	2	THUMPD3-AS1
AP000769.1	2.56244e-54	0.468685	0.194	0.08	5.9487e-50	2	AP000769.1
KLRC4	1.19276e-52	0.380358	0.111	0.034	2.76899e-48	2	KLRC4
FAM102B	6.13283e-51	0.370172	0.136	0.048	1.42374e-46	2	FAM102B
ZDHHC20	1.0439e-50	0.370089	0.109	0.034	2.4234e-46	2	ZDHHC20
LSM8	1.86289e-48	0.448538	0.138	0.051	4.3247e-44	2	LSM8
BORCS5	3.52616e-48	0.402868	0.113	0.037	8.18597e-44	2	BORCS5
IKZF3	6.35698e-48	0.416166	0.204	0.094	1.47577e-43	2	IKZF3
TRAC	7.88479e-46	0.463647	0.177	0.076	1.83045e-41	2	TRAC
KLRK1	2.21794e-45	0.336405	0.127	0.046	5.14895e-41	2	KLRK1
ABCB1	6.24683e-45	0.415755	0.172	0.074	1.4502e-40	2	ABCB1
CCDC186	9.54829e-45	0.40373	0.119	0.042	2.21664e-40	2	CCDC186
FBXO34	1.59186e-42	0.33232	0.182	0.083	3.69551e-38	2	FBXO34
CEBPZ	3.86859e-42	0.369259	0.273	0.15	8.98093e-38	2	CEBPZ
SNU13	4.71378e-41	0.383234	0.134	0.053	1.0943e-36	2	SNU13
PPP4R3A	2.32969e-40	0.386052	0.125	0.048	5.40838e-36	2	PPP4R3A
GNPTAB	2.52338e-40	0.357318	0.192	0.092	5.85803e-36	2	GNPTAB
P2RY10	2.69487e-40	1.11337	0.22	0.111	6.25613e-36	2	P2RY10
RAB3GAP1	3.23728e-39	0.407735	0.159	0.071	7.51535e-35	2	RAB3GAP1
OTULIN	5.77973e-39	0.370012	0.119	0.045	1.34177e-34	2	OTULIN
RP5-1171I10.5	5.75951e-38	0.388777	0.122	0.048	1.33707e-33	2	RP5-1171I10.5
NSMCE3	1.21907e-36	0.335919	0.102	0.036	2.83007e-32	2	NSMCE3
SSH1	1.93638e-35	0.356534	0.123	0.05	4.4953e-31	2	SSH1
PRKCA	2.0163e-35	0.304674	0.139	0.06	4.68083e-31	2	PRKCA
TIPARP	2.22077e-35	0.933751	0.226	0.121	5.15552e-31	2	TIPARP
DGKD	5.7795e-35	0.271984	0.12	0.049	1.34171e-30	2	DGKD
AGO2	1.78519e-34	0.323364	0.161	0.076	4.14433e-30	2	AGO2
LNPEP	3.28035e-33	0.343057	0.259	0.152	7.61534e-29	2	LNPEP
ATP8A1	1.61699e-32	0.261186	0.152	0.071	3.75384e-28	2	ATP8A1
ODF2L	2.4669e-32	0.363729	0.323	0.204	5.7269e-28	2	ODF2L
EIF1AX	1.36133e-31	5.90349	0.348	0.225	3.16032e-27	2	EIF1AX
SURF4	4.00197e-31	0.274994	0.247	0.143	9.29057e-27	2	SURF4
AOAH	3.61729e-30	0.337107	0.138	0.064	8.39753e-26	2	AOAH
SKI	7.22088e-30	0.271455	0.13	0.059	1.67633e-25	2	SKI
PITPNC1	1.17497e-29	0.318632	0.179	0.094	2.72769e-25	2	PITPNC1
PNRC2	1.28758e-29	0.339673	0.168	0.086	2.98912e-25	2	PNRC2
PRKAR2A	2.96236e-29	0.492876	0.174	0.09	6.87713e-25	2	PRKAR2A
SLC16A3	8.7418e-29	0.599085	0.149	0.073	2.02941e-24	2	SLC16A3
ELL2	1.50828e-28	0.254587	0.152	0.075	3.50148e-24	2	ELL2
ZCCHC2	2.93161e-28	0.250018	0.122	0.055	6.80574e-24	2	ZCCHC2
GALC	7.24792e-24	0.261138	0.104	0.047	1.6826e-19	2	GALC
SLC5A3	1.70132e-22	0.258838	0.11	0.052	3.94961e-18	2	SLC5A3
ESYT2	5.5768e-22	0.297476	0.124	0.063	1.29465e-17	2	ESYT2
CCDC69	1.13704e-21	0.250266	0.172	0.099	2.63964e-17	2	CCDC69
PTMS	5.14561e-21	0.513389	0.221	0.138	1.19455e-16	2	PTMS
AKAP9	5.68984e-20	2.77372	0.309	0.216	1.3209e-15	2	AKAP9
SRP14	6.94128e-20	3.13887	0.576	0.47	1.61142e-15	2	SRP14
SMURF2	7.44921e-20	0.274431	0.139	0.076	1.72933e-15	2	SMURF2
BOD1L1	1.19296e-18	0.308124	0.22	0.142	2.76946e-14	2	BOD1L1
RNMT	1.7984e-17	0.324756	0.237	0.159	4.17499e-13	2	RNMT
ELF1	4.10752e-16	6.06641	0.41	0.316	9.53561e-12	2	ELF1
ADGRE5	4.38156e-16	0.280097	0.127	0.072	1.01718e-11	2	ADGRE5
KMT2A	5.07338e-16	1.73029	0.287	0.204	1.17779e-11	2	KMT2A
NBL1	1.07607e-15	2.32906	0.106	0.057	2.4981e-11	2	NBL1
CENPC	1.35344e-15	0.661155	0.183	0.117	3.14202e-11	2	CENPC
TMEM66	8.0666e-15	2.80604	0.207	0.311	1.87266e-10	2	TMEM66
TRIM56	1.064e-14	0.279769	0.112	0.064	2.47007e-10	2	TRIM56
IL7R	4.97763e-13	1.10989	0.38	0.299	1.15556e-08	2	IL7R
BACH1	1.05837e-10	0.645477	0.116	0.073	2.45701e-06	2	BACH1
RBM38	1.82808e-10	0.286127	0.146	0.098	4.24388e-06	2	RBM38
SP140	6.60879e-10	0.516602	0.159	0.11	1.53423e-05	2	SP140
CKAP2	2.79249e-09	0.278339	0.112	0.073	6.48276e-05	2	CKAP2
TRABD	3.2368e-09	0.283607	0.18	0.13	7.51424e-05	2	TRABD
YPEL3	1.55915e-08	0.43283	0.188	0.139	0.000361957	2	YPEL3
TRA2B	3.42378e-08	0.559253	0.377	0.318	0.00079483	2	TRA2B
PET100	8.79107e-08	0.292973	0.25	0.2	0.00204085	2	PET100
SKIL	1.55373e-07	1.34577	0.223	0.173	0.00360699	2	SKIL
SRSF6	7.73025e-07	1.18742	0.189	0.147	0.0179458	2	SRSF6
RSF1	2.64157e-06	0.478272	0.169	0.13	0.061324	2	RSF1
TCF25	2.41514e-05	1.84824	0.31	0.261	0.560674	2	TCF25
SPEN	2.75927e-05	0.680983	0.129	0.097	0.640564	2	SPEN
DNAJA2	0.00026103	0.549734	0.148	0.12	1	2	DNAJA2
CDK11A	0.000543648	0.646142	0.14	0.113	1	2	CDK11A
SEC14L1	0.000753868	1.87333	0.104	0.081	1	2	SEC14L1
ROCK1	0.00123143	0.588093	0.242	0.212	1	2	ROCK1
IL7R1	0	3.11543	0.842	0.251	0	3	IL7R
TNFSF13B	0	2.3399	0.267	0.032	0	3	TNFSF13B
CD40LG	0	0.582965	0.305	0.047	0	3	CD40LG
ANXA1	6.60534e-190	23.1783	0.546	0.209	1.53343e-185	3	ANXA1
ITM2B	3.83108e-152	7.25517	0.798	0.45	8.89385e-148	3	ITM2B
RPLP0	4.0634e-128	24.6666	0.913	0.59	9.43318e-124	3	RPLP0
DPP4	8.13099e-127	0.346424	0.11	0.014	1.88761e-122	3	DPP4
EIF3E	1.05266e-126	3.01587	0.651	0.332	2.44375e-122	3	EIF3E
RPL7	4.10015e-114	16.1322	0.939	0.637	9.51849e-110	3	RPL7
TOMM7	5.34201e-113	2.54068	0.802	0.483	1.24015e-108	3	TOMM7
GIMAP71	1.02974e-107	0.257577	0.43	0.187	2.39053e-103	3	GIMAP7
RPS4Y1	1.43847e-105	2.8662	0.56	0.275	3.3394e-101	3	RPS4Y1
RPL4	3.68318e-101	10.8915	0.837	0.527	8.55051e-97	3	RPL4
RPL10A	3.9247e-101	22.106	0.938	0.643	9.11118e-97	3	RPL10A
CD69	1.48085e-100	13.8905	0.707	0.408	3.4378e-96	3	CD69
FOSB	2.13487e-98	3.5453	0.614	0.33	4.9561e-94	3	FOSB
EEF1B2	2.02394e-97	2.13464	0.769	0.46	4.69858e-93	3	EEF1B2
RPSA	3.19484e-97	39.2371	0.905	0.589	7.41683e-93	3	RPSA
RPS6	3.0937e-96	53.1903	0.987	0.78	7.18202e-92	3	RPS6
RPL9	1.16162e-92	7.23975	0.966	0.673	2.6967e-88	3	RPL9
EEF1A1	5.81412e-92	44.2398	0.991	0.802	1.34975e-87	3	EEF1A1
SPG20	2.39186e-91	0.320985	0.103	0.018	5.5527e-87	3	SPG20
RPS20	2.45367e-91	13.5446	0.957	0.654	5.69619e-87	3	RPS20
RPS3	1.1389e-86	7.23975	0.976	0.73	2.64395e-82	3	RPS3
TC2N	5.13685e-86	0.345028	0.218	0.071	1.19252e-81	3	TC2N
RPL38	1.8305e-85	3.00084	0.951	0.65	4.2495e-81	3	RPL38
RPS25	2.29658e-84	29.2364	0.977	0.717	5.3315e-80	3	RPS25
RPS5	4.54678e-83	6.23975	0.928	0.629	1.05554e-78	3	RPS5
ZFP36L2	2.17365e-82	17.2382	0.736	0.442	5.04613e-78	3	ZFP36L2
TCF7	1.84824e-81	0.396616	0.248	0.091	4.29069e-77	3	TCF7
RPS3A	2.46191e-81	51.2393	0.976	0.732	5.71532e-77	3	RPS3A
RPS14	3.26188e-81	6.23728	0.984	0.768	7.57245e-77	3	RPS14
RPL5	4.80007e-81	40.2384	0.931	0.623	1.11434e-76	3	RPL5
AQP3	4.34233e-79	1.43605	0.161	0.046	1.00807e-74	3	AQP3
RPL32	2.2658e-78	11.2398	0.992	0.788	5.26006e-74	3	RPL32
RPS10	7.77245e-78	36.1941	0.941	0.634	1.80437e-73	3	RPS10
RPL35	3.80397e-76	29.3569	0.971	0.708	8.83091e-72	3	RPL35
DDX5	2.04816e-75	6.21044	0.944	0.634	4.75481e-71	3	DDX5
RPL27	2.99229e-75	18.0635	0.912	0.614	6.9466e-71	3	RPL27
RPL21	1.85853e-74	15.2397	0.985	0.789	4.31458e-70	3	RPL21
CD48	1.19594e-73	2.17546	0.494	0.267	2.77638e-69	3	CD48
EEF1D	1.42418e-73	2.184	0.884	0.578	3.30623e-69	3	EEF1D
HINT1	2.48202e-73	4.65653	0.662	0.394	5.76202e-69	3	HINT1
RPS9	6.46044e-73	5.23953	0.935	0.651	1.49979e-68	3	RPS9
FLT3LG	3.97156e-72	0.341555	0.146	0.041	9.21998e-68	3	FLT3LG
RPS27A	1.96771e-71	42.2216	0.991	0.776	4.56805e-67	3	RPS27A
RPS4X	6.85705e-71	44.191	0.977	0.727	1.59186e-66	3	RPS4X
ABRACL	1.02268e-69	2.75185	0.412	0.208	2.37416e-65	3	ABRACL
RPL10	2.08971e-69	32.2394	0.997	0.845	4.85127e-65	3	RPL10
RPL23A	3.06659e-68	12.2372	0.978	0.719	7.11908e-64	3	RPL23A
LAPTM5	1.0024e-67	3.74124	0.574	0.33	2.32706e-63	3	LAPTM5
SLC25A6	1.25361e-67	2.91401	0.587	0.345	2.91025e-63	3	SLC25A6
VIM	1.28969e-67	4.19116	0.683	0.409	2.99402e-63	3	VIM
CCDC109B	4.87804e-67	0.264724	0.179	0.06	1.13244e-62	3	CCDC109B
PTGER2	1.54507e-66	0.252151	0.141	0.04	3.58688e-62	3	PTGER2
RPL11	2.04434e-66	21.2396	0.987	0.747	4.74593e-62	3	RPL11
GPSM3	2.35042e-66	1.65224	0.401	0.206	5.45651e-62	3	GPSM3
SORL1	8.42376e-66	0.273893	0.146	0.044	1.95558e-61	3	SORL1
RPS16	3.04861e-65	8.93286	0.966	0.701	7.07736e-61	3	RPS16
RPL36	2.32412e-64	5.24223	0.985	0.735	5.39544e-60	3	RPL36
C1orf63	1.99549e-63	8.2327	0.459	0.239	4.63252e-59	3	C1orf63
BTF3	3.36281e-62	3.07328	0.685	0.418	7.80676e-58	3	BTF3
AHNAK	4.92306e-62	13.233	0.289	0.133	1.14289e-57	3	AHNAK
RPL22	2.61795e-61	16.1184	0.901	0.597	6.07757e-57	3	RPL22
RPL19	4.45194e-61	16.2166	0.982	0.731	1.03352e-56	3	RPL19
ARHGAP5	4.65398e-61	0.264681	0.115	0.031	1.08042e-56	3	ARHGAP5
COMMD6	5.92828e-61	2.95169	0.618	0.375	1.37625e-56	3	COMMD6
RPS21	4.79949e-60	15.2398	0.936	0.633	1.1142e-55	3	RPS21
RPL14	1.24092e-59	24.9216	0.93	0.649	2.8808e-55	3	RPL14
RPS29	2.13598e-59	14.2816	0.993	0.777	4.95868e-55	3	RPS29
RPLP2	3.86132e-59	26.2398	0.992	0.793	8.96406e-55	3	RPLP2
RPL18	1.33162e-58	13.948	0.961	0.676	3.09137e-54	3	RPL18
RPL39	1.50035e-57	1.23975	0.991	0.802	3.48306e-53	3	RPL39
EIF4A2	2.82496e-56	4.82756	0.62	0.39	6.55814e-52	3	EIF4A2
LAT	2.92825e-55	0.557779	0.333	0.169	6.79794e-51	3	LAT
SNRPD2	3.2551e-55	3.60642	0.526	0.308	7.55671e-51	3	SNRPD2
RPL18A	3.95872e-55	53.2188	0.986	0.747	9.19017e-51	3	RPL18A
RP1-313I6.12	4.56277e-55	0.264998	0.127	0.039	1.05925e-50	3	RP1-313I6.12
RSL1D1	1.85033e-54	0.588617	0.318	0.16	4.29553e-50	3	RSL1D1
GNB2L1	2.99226e-54	9.23987	0.853	0.573	6.94654e-50	3	GNB2L1
RPL29	4.36407e-54	27.2037	0.933	0.647	1.01312e-49	3	RPL29
RPL13A	2.55294e-52	22.9264	0.99	0.81	5.92664e-48	3	RPL13A
RPS23	4.41663e-52	8.54657	0.978	0.706	1.02532e-47	3	RPS23
UBE2D3	5.98587e-52	2.50551	0.594	0.367	1.38962e-47	3	UBE2D3
EML4	6.51648e-52	0.377208	0.437	0.252	1.5128e-47	3	EML4
RPL13	1.52354e-51	37.2397	0.993	0.824	3.53689e-47	3	RPL13
RPS18	2.04282e-51	12.2398	0.99	0.822	4.74242e-47	3	RPS18
PPP1CB	3.09576e-51	3.25632	0.497	0.297	7.18681e-47	3	PPP1CB
RPL6	5.03469e-51	13.1813	0.956	0.687	1.1688e-46	3	RPL6
TMA7	5.21479e-51	1.83732	0.772	0.504	1.21061e-46	3	TMA7
PPP2R5C	6.31377e-50	0.869637	0.594	0.371	1.46574e-45	3	PPP2R5C
COX4I1	9.00413e-50	2.84285	0.701	0.451	2.09031e-45	3	COX4I1
ZFP36L1	1.42902e-49	0.899337	0.557	0.337	3.31748e-45	3	ZFP36L1
RPLP1	2.64587e-49	13.2579	0.996	0.863	6.14238e-45	3	RPLP1
RPS2	3.71595e-49	10.2398	0.99	0.788	8.62658e-45	3	RPS2
UBA52	8.16966e-49	11.1834	0.939	0.663	1.89659e-44	3	UBA52
RPS12	3.45644e-48	29.2398	0.991	0.774	8.02412e-44	3	RPS12
TTC39C	1.24327e-46	1.22666	0.252	0.122	2.88625e-42	3	TTC39C
RPL37A	3.73278e-46	31.1422	0.972	0.694	8.66565e-42	3	RPL37A
CD6	4.02092e-46	0.47812	0.293	0.15	9.33457e-42	3	CD6
RBL2	5.08029e-46	0.258139	0.321	0.17	1.17939e-41	3	RBL2
RPS7	2.02717e-45	8.9867	0.956	0.671	4.70608e-41	3	RPS7
RPL7A	3.14382e-45	10.2394	0.887	0.596	7.29839e-41	3	RPL7A
CXCR4	5.12025e-45	13.2185	0.5	0.313	1.18867e-40	3	CXCR4
RPL15	6.49845e-45	2.47586	0.966	0.713	1.50861e-40	3	RPL15
RPL24	1.03365e-43	4.2387	0.902	0.619	2.39963e-39	3	RPL24
YIPF5	4.84128e-42	1.53828	0.196	0.089	1.1239e-37	3	YIPF5
DAZAP2	6.15358e-42	4.12759	0.426	0.26	1.42855e-37	3	DAZAP2
ODF2L1	9.74198e-42	2.11297	0.352	0.202	2.2616e-37	3	ODF2L
C16orf54	1.33114e-41	0.271985	0.14	0.054	3.09023e-37	3	C16orf54
CAST	9.22598e-40	0.838724	0.389	0.23	2.14181e-35	3	CAST
ARHGDIB	1.22984e-39	3.73999	0.677	0.439	2.85508e-35	3	ARHGDIB
CAMK4	2.4326e-39	0.305737	0.229	0.114	5.64729e-35	3	CAMK4
EIF4B	2.7469e-39	1.25675	0.364	0.214	6.37692e-35	3	EIF4B
HNRNPUL1	9.11918e-39	1.76108	0.288	0.158	2.11702e-34	3	HNRNPUL1
RPL30	1.79233e-37	16.2398	0.963	0.694	4.16089e-33	3	RPL30
NACA	2.01108e-36	3.20189	0.789	0.529	4.66873e-32	3	NACA
MYBL1	3.26335e-36	0.417062	0.127	0.05	7.57588e-32	3	MYBL1
TPT1	5.0142e-36	44.2398	0.973	0.699	1.16405e-31	3	TPT1
ARL6IP4	1.35712e-35	1.21222	0.399	0.246	3.15054e-31	3	ARL6IP4
GSTK1	7.8795e-35	1.77382	0.392	0.241	1.82923e-30	3	GSTK1
EIF2S3	1.10438e-34	0.330788	0.25	0.134	2.56381e-30	3	EIF2S3
RBMS1	1.35409e-34	0.251973	0.202	0.1	3.14352e-30	3	RBMS1
OCIAD2	3.44545e-34	3.77945	0.263	0.147	7.9986e-30	3	OCIAD2
STAT1	1.38738e-33	0.545598	0.264	0.147	3.2208e-29	3	STAT1
MCL1	1.59094e-33	0.923632	0.568	0.388	3.69337e-29	3	MCL1
LIMD2	3.03089e-33	1.76621	0.411	0.258	7.0362e-29	3	LIMD2
ZC3H8	4.59211e-33	0.251154	0.149	0.066	1.06606e-28	3	ZC3H8
MZT2B	5.29929e-33	1.53901	0.395	0.248	1.23023e-28	3	MZT2B
EDF1	3.47291e-32	0.618051	0.496	0.326	8.06235e-28	3	EDF1
TAGLN2	1.62551e-31	0.555687	0.411	0.268	3.77363e-27	3	TAGLN2
INPP4B	5.01918e-31	0.303083	0.117	0.048	1.1652e-26	3	INPP4B
GPR171	5.60713e-31	1.88422	0.292	0.167	1.3017e-26	3	GPR171
EVI2A	1.06785e-30	0.294529	0.256	0.145	2.479e-26	3	EVI2A
RPL37	1.66926e-30	16.2398	0.97	0.7	3.87518e-26	3	RPL37
PCSK7	1.80373e-30	0.356654	0.332	0.202	4.18736e-26	3	PCSK7
OSTC	4.15532e-30	0.524163	0.243	0.136	9.64657e-26	3	OSTC
C9orf78	2.8341e-29	2.06806	0.344	0.215	6.57936e-25	3	C9orf78
CERK	5.27339e-29	0.347045	0.125	0.055	1.22422e-24	3	CERK
EIF3K	1.13712e-28	3.67073	0.475	0.316	2.63982e-24	3	EIF3K
TMEM50A	3.75164e-28	1.01708	0.354	0.224	8.70944e-24	3	TMEM50A
BCLAF1	8.26536e-28	3.17172	0.361	0.232	1.9188e-23	3	BCLAF1
TUBA1A	1.46325e-27	1.11159	0.333	0.21	3.39693e-23	3	TUBA1A
CIB1	1.81556e-27	3.14269	0.469	0.317	4.21481e-23	3	CIB1
PTP4A2	2.6503e-27	7.10372	0.392	0.255	6.15266e-23	3	PTP4A2
HNRNPDL	4.61899e-27	0.381484	0.501	0.339	1.0723e-22	3	HNRNPDL
GPX4	8.22011e-27	0.889827	0.381	0.247	1.9083e-22	3	GPX4
CAPZB	2.41008e-26	4.11548	0.383	0.249	5.595e-22	3	CAPZB
RTN4	3.31167e-26	2.74545	0.255	0.15	7.68803e-22	3	RTN4
ISG20	5.38462e-26	8.08413	0.365	0.234	1.25004e-21	3	ISG20
AES	1.02947e-25	5.33474	0.344	0.22	2.38992e-21	3	AES
GLIPR1	9.37584e-25	0.953835	0.324	0.209	2.1766e-20	3	GLIPR1
POLR2L	1.51035e-24	2.4897	0.53	0.365	3.50627e-20	3	POLR2L
RNF168	2.06188e-24	0.45712	0.178	0.095	4.78666e-20	3	RNF168
ATP5F1	1.07657e-23	1.07754	0.215	0.123	2.49926e-19	3	ATP5F1
ATP5H	1.77699e-23	0.673685	0.254	0.153	4.12529e-19	3	ATP5H
TBCA	5.15268e-23	2.32279	0.316	0.204	1.19619e-18	3	TBCA
RPL28	5.2654e-23	22.3664	0.988	0.744	1.22236e-18	3	RPL28
HNRNPM	3.50747e-22	0.712303	0.348	0.23	8.14258e-18	3	HNRNPM
C19orf43	4.64775e-22	1.80182	0.422	0.29	1.07898e-17	3	C19orf43
HSPA8	5.67824e-22	14.2329	0.607	0.424	1.3182e-17	3	HSPA8
ILF3-AS1	1.10116e-21	39.6031	0.149	0.078	2.55635e-17	3	ILF3-AS1
UFC1	2.06217e-21	2.72807	0.259	0.162	4.78733e-17	3	UFC1
FAM107B	7.61431e-21	6.98615	0.354	0.245	1.76766e-16	3	FAM107B
OSBPL8	7.6575e-21	1.60884	0.215	0.129	1.77769e-16	3	OSBPL8
JTB	1.09587e-20	1.13013	0.323	0.213	2.54406e-16	3	JTB
TPM3	2.14939e-20	3.94474	0.548	0.385	4.9898e-16	3	TPM3
CD8B	4.09916e-20	2.81162	0.061	0.143	9.51619e-16	3	CD8B
AHR	4.25513e-20	1.05373	0.192	0.113	9.87827e-16	3	AHR
KIAA0319L	1.23417e-19	0.327405	0.102	0.048	2.86513e-15	3	KIAA0319L
CMTM6	2.34087e-19	6.16664	0.276	0.179	5.43432e-15	3	CMTM6
ERBB2IP	4.43131e-19	0.355619	0.173	0.099	1.02873e-14	3	ERBB2IP
LCP1	1.60197e-18	1.86199	0.48	0.341	3.71898e-14	3	LCP1
CHD2	3.74752e-18	1.02096	0.35	0.238	8.69988e-14	3	CHD2
YWHAQ	4.90925e-18	1.44139	0.308	0.208	1.13968e-13	3	YWHAQ
ZNF267	3.19362e-17	0.274065	0.135	0.075	7.41398e-13	3	ZNF267
ZC3H12D	1.1413e-16	0.281197	0.108	0.056	2.64954e-12	3	ZC3H12D
DDX21	1.27524e-16	1.16561	0.331	0.233	2.96047e-12	3	DDX21
RPS24	1.98649e-16	3.54615	0.935	0.679	4.61163e-12	3	RPS24
C11orf31	3.23702e-16	0.399764	0.276	0.185	7.51473e-12	3	C11orf31
SNX6	7.33573e-16	0.575365	0.237	0.158	1.70299e-11	3	SNX6
ORAI1	1.18275e-15	0.265352	0.162	0.098	2.74575e-11	3	ORAI1
RNF149	3.20459e-15	0.693569	0.24	0.16	7.43947e-11	3	RNF149
SRSF2	3.92563e-15	2.51659	0.482	0.353	9.11334e-11	3	SRSF2
CASP8	6.76776e-15	1.58442	0.168	0.103	1.57114e-10	3	CASP8
PGK1	9.7976e-15	1.09993	0.379	0.269	2.27451e-10	3	PGK1
NKTR	1.09906e-14	0.521693	0.333	0.238	2.55147e-10	3	NKTR
LRRFIP1	1.93565e-14	1.21135	0.369	0.269	4.49361e-10	3	LRRFIP1
LPIN2	2.52803e-14	1.25218	0.182	0.116	5.86883e-10	3	LPIN2
U2AF1	2.93752e-14	1.00476	0.281	0.195	6.81946e-10	3	U2AF1
TAPBP	1.03715e-13	1.88947	0.339	0.245	2.40774e-09	3	TAPBP
RHOH	2.51378e-13	1.6138	0.306	0.215	5.83575e-09	3	RHOH
TCEA1	4.7699e-13	0.880324	0.285	0.203	1.10733e-08	3	TCEA1
SFPQ	5.96731e-13	3.20916	0.422	0.316	1.38531e-08	3	SFPQ
ENSA	7.59018e-13	0.692276	0.269	0.19	1.76206e-08	3	ENSA
KPNB1	1.50491e-12	3.32648	0.217	0.149	3.49364e-08	3	KPNB1
C1QBP	2.14728e-12	1.42044	0.156	0.099	4.9849e-08	3	C1QBP
PPP1R18	1.04384e-11	0.2838	0.23	0.159	2.42328e-07	3	PPP1R18
ACTR2	1.32278e-11	3.12723	0.349	0.257	3.07084e-07	3	ACTR2
PRKCB	2.1661e-11	0.446674	0.136	0.085	5.0286e-07	3	PRKCB
VPS4B	2.86057e-11	0.348532	0.184	0.124	6.6408e-07	3	VPS4B
RASAL3	4.37198e-11	0.646403	0.184	0.123	1.01496e-06	3	RASAL3
ROCK11	4.93853e-11	0.821069	0.285	0.208	1.14648e-06	3	ROCK1
DHX9	1.66708e-10	0.371725	0.136	0.088	3.87012e-06	3	DHX9
GPRIN3	2.03858e-10	1.21121	0.212	0.148	4.73257e-06	3	GPRIN3
YTHDC1	2.57458e-10	0.694424	0.253	0.185	5.9769e-06	3	YTHDC1
HLA-F	2.66204e-10	0.814386	0.295	0.219	6.17993e-06	3	HLA-F
JUND	2.95523e-10	36.4748	0.68	0.498	6.86058e-06	3	JUND
BRK1	1.20426e-09	1.10931	0.29	0.214	2.7957e-05	3	BRK1
CCT8	1.31934e-09	0.783958	0.204	0.146	3.06285e-05	3	CCT8
MYCBP2	1.54793e-09	2.77311	0.242	0.176	3.59352e-05	3	MYCBP2
ANXA11	3.7659e-09	0.972601	0.206	0.149	8.74253e-05	3	ANXA11
MRFAP1	3.94181e-09	0.342995	0.188	0.135	9.15092e-05	3	MRFAP1
ZCCHC11	5.09533e-09	0.375622	0.193	0.138	0.000118288	3	ZCCHC11
KMT2C	5.18878e-09	2.07952	0.167	0.116	0.000120458	3	KMT2C
TRIM38	6.78942e-09	1.35334	0.131	0.086	0.000157616	3	TRIM38
AMD1	7.26358e-09	1.49268	0.25	0.187	0.000168624	3	AMD1
CELF2	1.53202e-08	0.442954	0.325	0.25	0.000355659	3	CELF2
SH3BGRL3	1.71351e-08	10.82	0.76	0.555	0.000397792	3	SH3BGRL3
CLDND1	2.37401e-08	2.664	0.307	0.232	0.000551127	3	CLDND1
LSM7	2.40694e-08	0.706839	0.243	0.182	0.000558771	3	LSM7
BPTF	3.80932e-08	3.12992	0.25	0.189	0.000884334	3	BPTF
ATP5B	4.29943e-08	1.062	0.248	0.187	0.000998113	3	ATP5B
ZNF281	1.07405e-07	2.87437	0.103	0.067	0.00249341	3	ZNF281
TOR1AIP2	1.30441e-07	0.333761	0.12	0.082	0.00302819	3	TOR1AIP2
LINC-PINT	1.77116e-07	0.44935	0.244	0.186	0.00411175	3	LINC-PINT
HNRNPH3	1.81243e-07	0.532695	0.204	0.152	0.00420756	3	HNRNPH3
RBX1	2.67053e-07	0.773175	0.24	0.184	0.00619963	3	RBX1
SLC25A3	4.51012e-07	2.8238	0.314	0.246	0.0104703	3	SLC25A3
HELZ	6.30706e-07	0.295081	0.175	0.13	0.0146418	3	HELZ
TGFB1	1.05939e-06	3.59687	0.245	0.19	0.0245937	3	TGFB1
IGBP1	1.06648e-06	0.676765	0.122	0.085	0.0247583	3	IGBP1
TM9SF3	1.14096e-06	2.13493	0.158	0.116	0.0264873	3	TM9SF3
DNAJA1	1.50164e-06	1.37753	0.427	0.338	0.0348605	3	DNAJA1
C4orf48	1.94583e-06	0.670504	0.188	0.142	0.0451725	3	C4orf48
ZNF644	3.37092e-06	0.97667	0.156	0.115	0.0782559	3	ZNF644
LYAR	3.4674e-06	0.305985	0.127	0.091	0.0804957	3	LYAR
PRKX	2.61072e-05	1.18997	0.126	0.093	0.606079	3	PRKX
PSMD7	2.89188e-05	0.2956	0.153	0.118	0.67135	3	PSMD7
IQGAP1	5.42655e-05	4.99171	0.295	0.242	1	3	IQGAP1
ADD3	7.67622e-05	0.669422	0.117	0.086	1	3	ADD3
DDX3X	0.000211792	8.65665	0.337	0.281	1	3	DDX3X
BUD31	0.000562893	1.75207	0.179	0.145	1	3	BUD31
DHX36	0.000680841	3.71048	0.298	0.249	1	3	DHX36
ANXA2	0.00195672	2.91876	0.183	0.153	1	3	ANXA2
PIK3R1	0.00212418	1.79693	0.304	0.252	1	3	PIK3R1
PRPF40A	0.002868	1.42619	0.186	0.154	1	3	PRPF40A
SDCBP	0.00315788	0.54696	0.259	0.218	1	3	SDCBP
FAM133B	0.00372544	0.30923	0.33	0.281	1	3	FAM133B
BIN1	0.00423602	0.259944	0.124	0.101	1	3	BIN1
ATP1B3	0.0045298	8.21845	0.275	0.24	1	3	ATP1B3
PPP1R12A	0.00606014	0.335047	0.2	0.17	1	3	PPP1R12A
N4BP1	0.00821633	0.271857	0.12	0.1	1	3	N4BP1
FOS	1.20203e-30	25.2993	0.524	0.428	2.79052e-26	4	FOS
MT-ND5	1.05734e-28	52.2509	0.707	0.623	2.45462e-24	4	MT-ND5
CTSD	7.01047e-19	26.8826	0.114	0.211	1.62748e-14	4	CTSD
JUN	2.30258e-15	49.251	0.619	0.559	5.34544e-11	4	JUN
MIR142	1.65994e-14	0.543218	0.138	0.085	3.85356e-10	4	MIR142
TMED9	2.91056e-13	0.744198	0.068	0.134	6.75686e-09	4	TMED9
PDCL3	4.92043e-11	2.41612	0.072	0.133	1.14228e-06	4	PDCL3
ASH1L	9.84447e-11	0.452693	0.214	0.165	2.28539e-06	4	ASH1L
UBC	2.16789e-10	24.251	0.491	0.611	5.03275e-06	4	UBC
TMX4	7.19446e-10	3.70263	0.077	0.134	1.67019e-05	4	TMX4
RP11-347P5.1	1.43893e-09	0.752605	0.284	0.248	3.34048e-05	4	RP11-347P5.1
ANKRD36	7.77746e-08	0.541253	0.159	0.12	0.00180554	4	ANKRD36
PSMD5-AS1	1.61113e-07	0.602804	0.129	0.094	0.00374024	4	PSMD5-AS1
FOSB1	4.86222e-07	0.943821	0.371	0.356	0.0112876	4	FOSB
METTL12	5.76323e-07	8.20517	0.104	0.072	0.0133793	4	METTL12
VIMP	1.4822e-06	0.350658	0.104	0.152	0.0344094	4	VIMP
FAM129A	4.26754e-06	1.80639	0.075	0.115	0.0990708	4	FAM129A
TLE4	8.92626e-06	0.958244	0.185	0.155	0.207223	4	TLE4
MT-ND4L	9.4841e-06	9.19334	0.407	0.393	0.220173	4	MT-ND4L
VMP1	1.09609e-05	1.15858	0.264	0.237	0.254456	4	VMP1
DUSP2	1.17231e-05	19.911	0.215	0.274	0.272151	4	DUSP2
KLF2	1.47209e-05	69.2485	0.103	0.074	0.341746	4	KLF2
ENY2	1.56753e-05	0.959707	0.136	0.185	0.363901	4	ENY2
H1FX	4.25405e-05	3.25102	0.158	0.207	0.987578	4	H1FX
ATM	7.91123e-05	0.336481	0.193	0.165	1	4	ATM
EPM2AIP1	8.13865e-05	0.503095	0.104	0.079	1	4	EPM2AIP1
PPP1R15A	9.8065e-05	23.251	0.375	0.367	1	4	PPP1R15A
NFAT5	0.000116149	1.02906	0.101	0.14	1	4	NFAT5
DUSP1	0.000199333	10.251	0.401	0.392	1	4	DUSP1
MDM4	0.000256356	0.392121	0.201	0.179	1	4	MDM4
ANKRD36C	0.000408162	0.507429	0.139	0.115	1	4	ANKRD36C
ARL4C	0.000485494	0.840731	0.229	0.283	1	4	ARL4C
DDX39B	0.00142889	0.333882	0.145	0.125	1	4	DDX39B
CDKN1A	0.00172633	4.25359	0.079	0.107	1	4	CDKN1A
EIF4A3	0.00282306	11.0812	0.097	0.125	1	4	EIF4A3
TTC14	0.00336061	0.306897	0.172	0.153	1	4	TTC14
CITED2	0.00654516	15.2065	0.124	0.155	1	4	CITED2
INTS6	0.00808376	0.410864	0.14	0.123	1	4	INTS6
ATF4	0.0086514	0.350594	0.149	0.184	1	4	ATF4
IFNG	4.25603e-253	17.3428	0.447	0.116	9.88038e-249	5	IFNG
ALOX5AP	1.25807e-180	0.469558	0.633	0.269	2.92061e-176	5	ALOX5AP
CD3D	1.01378e-156	0.910151	0.915	0.515	2.3535e-152	5	CD3D
SPRY1	6.7916e-150	16.1714	0.405	0.141	1.57667e-145	5	SPRY1
CD3G	4.10341e-143	2.14675	0.759	0.401	9.52607e-139	5	CD3G
ZNF683	2.55757e-140	1.13135	0.146	0.022	5.9374e-136	5	ZNF683
CYBA	1.34292e-111	4.34249	0.832	0.491	3.11758e-107	5	CYBA
CXCR3	2.65808e-108	0.452316	0.191	0.047	6.17074e-104	5	CXCR3
PTGER4	2.42252e-103	1.33486	0.39	0.161	5.62388e-99	5	PTGER4
C12orf75	7.59609e-92	7.15439	0.314	0.12	1.76343e-87	5	C12orf75
GUK1	2.24018e-82	0.892722	0.571	0.31	5.20059e-78	5	GUK1
ITGB7	6.68064e-80	0.394765	0.269	0.103	1.55091e-75	5	ITGB7
MYADM	9.821e-79	2.33939	0.342	0.149	2.27994e-74	5	MYADM
PLEKHF1	1.08688e-76	0.343635	0.214	0.073	2.5232e-72	5	PLEKHF1
ACAP1	3.79583e-76	0.389789	0.592	0.328	8.81201e-72	5	ACAP1
LSP1	9.52568e-75	2.06091	0.544	0.295	2.21139e-70	5	LSP1
PSME1	3.98402e-71	0.284355	0.653	0.381	9.2489e-67	5	PSME1
STOM	6.14595e-70	0.32789	0.286	0.119	1.42678e-65	5	STOM
MYL12B	1.45245e-65	4.21387	0.646	0.385	3.37187e-61	5	MYL12B
CISH	1.36671e-62	0.277694	0.111	0.027	3.17282e-58	5	CISH
GRAP2	5.06697e-62	0.291813	0.207	0.077	1.1763e-57	5	GRAP2
CCL4L2	2.58998e-61	1.28165	0.151	0.047	6.01264e-57	5	CCL4L2
AMICA1	2.48349e-59	0.603107	0.252	0.107	5.76543e-55	5	AMICA1
TMA71	3.05595e-57	0.58815	0.777	0.506	7.09438e-53	5	TMA7
THEMIS	2.61292e-55	0.317624	0.217	0.088	6.06588e-51	5	THEMIS
PPP1R181	1.94856e-53	0.256217	0.312	0.152	4.52359e-49	5	PPP1R18
RNF167	1.48072e-52	0.280137	0.214	0.089	3.43748e-48	5	RNF167
ATP1A1	3.51356e-52	1.56849	0.335	0.173	8.15673e-48	5	ATP1A1
PGK11	4.00917e-52	2.92452	0.459	0.262	9.30729e-48	5	PGK1
GYPC	4.23612e-52	0.846794	0.378	0.199	9.83416e-48	5	GYPC
VIMP1	1.16588e-51	0.33413	0.283	0.134	2.70659e-47	5	VIMP
ATP5L	6.37124e-51	2.21348	0.737	0.472	1.47908e-46	5	ATP5L
UBB	9.836e-50	5.34282	0.795	0.508	2.28343e-45	5	UBB
SH3BP1	4.36553e-49	0.331455	0.178	0.07	1.01346e-44	5	SH3BP1
TBC1D10C	1.92574e-48	0.333546	0.323	0.167	4.4706e-44	5	TBC1D10C
FUS	1.36042e-44	1.21536	0.63	0.407	3.15822e-40	5	FUS
PRELID1	2.04722e-43	0.772145	0.355	0.197	4.75263e-39	5	PRELID1
RP11-489E7.4	5.94409e-42	0.298345	0.255	0.126	1.37992e-37	5	RP11-489E7.4
H3F3B	8.72382e-42	27.3428	0.947	0.658	2.02524e-37	5	H3F3B
RP11-138A9.2	4.37456e-41	1.33913	0.445	0.269	1.01555e-36	5	RP11-138A9.2
SELK	1.11754e-38	4.34038	0.49	0.309	2.59436e-34	5	SELK
COMMD61	2.86639e-37	1.16191	0.586	0.381	6.65433e-33	5	COMMD6
ARHGDIA	4.58066e-37	0.27519	0.315	0.175	1.0634e-32	5	ARHGDIA
ARPC4	6.98867e-37	1.99573	0.327	0.185	1.62242e-32	5	ARPC4
SEPT1	1.36739e-36	0.791493	0.31	0.174	3.17439e-32	5	SEPT1
HNRNPA0	1.89712e-35	0.831686	0.372	0.222	4.40417e-31	5	HNRNPA0
EIF4G2	1.25148e-34	2.15711	0.498	0.322	2.90531e-30	5	EIF4G2
IFRD1	5.30386e-34	0.343974	0.273	0.15	1.23129e-29	5	IFRD1
PDIA6	1.39571e-33	0.466607	0.29	0.164	3.24013e-29	5	PDIA6
HNRNPK	8.23568e-33	3.33922	0.567	0.374	1.91191e-28	5	HNRNPK
GPR18	1.25952e-32	0.32431	0.124	0.049	2.92398e-28	5	GPR18
CCNI	4.05339e-32	1.28934	0.573	0.379	9.40995e-28	5	CCNI
CDK2AP2	2.44416e-31	0.467816	0.279	0.159	5.67412e-27	5	CDK2AP2
GLIPR11	7.06308e-30	0.618457	0.344	0.209	1.63969e-25	5	GLIPR1
SRP141	5.0822e-29	1.33465	0.685	0.462	1.17983e-24	5	SRP14
SEPT9	6.47895e-28	0.767432	0.292	0.175	1.50409e-23	5	SEPT9
MFSD10	7.7692e-28	0.273367	0.184	0.094	1.80362e-23	5	MFSD10
C19orf431	6.72143e-27	1.42313	0.441	0.29	1.56038e-22	5	C19orf43
C19orf60	1.10437e-26	0.348364	0.273	0.161	2.56379e-22	5	C19orf60
FAM133B1	3.16863e-25	0.315221	0.41	0.274	7.35597e-21	5	FAM133B
TAX1BP1	1.57427e-24	2.39833	0.386	0.249	3.65466e-20	5	TAX1BP1
ADGRE51	8.70073e-24	0.281058	0.147	0.071	2.01987e-19	5	ADGRE5
PPP1CB1	1.04185e-23	0.299063	0.452	0.303	2.41866e-19	5	PPP1CB
TBCD	2.06441e-23	0.293184	0.114	0.051	4.79254e-19	5	TBCD
RAB8A	2.48594e-23	0.285864	0.175	0.094	5.77112e-19	5	RAB8A
TUBB4B	2.79279e-23	12.8368	0.321	0.204	6.48346e-19	5	TUBB4B
NFATC3	5.99353e-23	0.269818	0.161	0.083	1.3914e-18	5	NFATC3
TIPARP1	8.20565e-22	0.462692	0.212	0.124	1.90494e-17	5	TIPARP
STAT4	1.93179e-21	0.258427	0.243	0.146	4.48465e-17	5	STAT4
SLA21	7.26026e-21	0.800552	0.212	0.123	1.68547e-16	5	SLA2
UBXN1	8.32898e-21	1.21066	0.322	0.213	1.93357e-16	5	UBXN1
APBB1IP	9.84282e-21	0.828901	0.291	0.186	2.28501e-16	5	APBB1IP
GTF3A	1.63649e-20	0.417929	0.261	0.164	3.79911e-16	5	GTF3A
WAS	2.17869e-20	0.708772	0.2	0.117	5.05782e-16	5	WAS
ATF7IP	2.90598e-20	0.490763	0.278	0.177	6.74624e-16	5	ATF7IP
ATP5J2	3.67511e-20	1.70732	0.351	0.236	8.53177e-16	5	ATP5J2
DHRS7	5.55847e-20	0.384171	0.201	0.117	1.2904e-15	5	DHRS7
SPTY2D1	1.89553e-19	2.4818	0.213	0.128	4.40047e-15	5	SPTY2D1
KLF13	4.93875e-19	0.451953	0.209	0.127	1.14653e-14	5	KLF13
CDV3	9.84649e-19	1.20413	0.349	0.239	2.28586e-14	5	CDV3
ARL4A	1.20884e-18	0.31222	0.207	0.123	2.80632e-14	5	ARL4A
PSMD8	1.62347e-18	0.754198	0.27	0.175	3.76888e-14	5	PSMD8
RGS10	1.91932e-18	1.28948	0.283	0.183	4.4557e-14	5	RGS10
WDR83OS	4.03881e-18	0.551739	0.305	0.203	9.3761e-14	5	WDR83OS
MORF4L2	5.2519e-18	0.469352	0.243	0.153	1.21923e-13	5	MORF4L2
GNB2	1.76335e-17	0.547633	0.203	0.124	4.09361e-13	5	GNB2
RBMX	2.74422e-17	2.20406	0.372	0.264	6.3707e-13	5	RBMX
C12orf57	4.40683e-17	3.68372	0.388	0.269	1.02304e-12	5	C12orf57
ATP5A1	5.14211e-17	1.27763	0.234	0.149	1.19374e-12	5	ATP5A1
SP100	1.24828e-16	0.416573	0.294	0.198	2.89788e-12	5	SP100
EIF3G	1.89407e-16	0.665969	0.309	0.21	4.39707e-12	5	EIF3G
EIF3M	7.4791e-16	0.377578	0.241	0.157	1.73627e-11	5	EIF3M
WSB1	3.50615e-15	0.772715	0.331	0.232	8.13953e-11	5	WSB1
RANBP2	6.08655e-15	10.2871	0.269	0.182	1.41299e-10	5	RANBP2
PHIP	3.29592e-14	1.81054	0.224	0.146	7.65148e-10	5	PHIP
STK4	2.44975e-13	4.23325	0.468	0.345	5.6871e-09	5	STK4
PPP1R14B	2.94403e-13	4.62794	0.142	0.085	6.83457e-09	5	PPP1R14B
PDCD6	5.59848e-13	0.766479	0.168	0.107	1.29969e-08	5	PDCD6
EIF5	9.5742e-13	3.26449	0.366	0.267	2.22265e-08	5	EIF5
HIGD2A	9.86109e-13	0.644089	0.287	0.202	2.28925e-08	5	HIGD2A
HNRNPUL11	1.85439e-12	1.8547	0.236	0.164	4.30497e-08	5	HNRNPUL1
FAM46C	1.07104e-11	2.34282	0.218	0.148	2.48643e-07	5	FAM46C
HCG18	2.07679e-11	0.398145	0.139	0.086	4.82127e-07	5	HCG18
NDUFB5	3.67433e-11	1.31544	0.157	0.101	8.52997e-07	5	NDUFB5
UBE2M	3.98304e-11	0.6809	0.161	0.105	9.24662e-07	5	UBE2M
IRF2	4.03416e-11	1.33547	0.175	0.114	9.36531e-07	5	IRF2
SLFN5	1.04347e-10	3.25907	0.221	0.152	2.42243e-06	5	SLFN5
FAM53C	9.0219e-10	1.50633	0.136	0.087	2.09443e-05	5	FAM53C
KDM5A	1.01495e-09	0.330992	0.188	0.129	2.3562e-05	5	KDM5A
PPP1R15B	1.70111e-09	1.48448	0.152	0.101	3.94912e-05	5	PPP1R15B
PHACTR2	3.3136e-09	1.40034	0.061	0.109	7.69253e-05	5	PHACTR2
PPP1R10	3.34294e-09	1.97005	0.212	0.149	7.76063e-05	5	PPP1R10
MACF1	4.52821e-09	2.75306	0.256	0.191	0.000105122	5	MACF1
RPS6KA3	5.30416e-09	1.21721	0.195	0.137	0.000123136	5	RPS6KA3
ANKRD13D	1.25094e-08	0.445988	0.132	0.088	0.000290405	5	ANKRD13D
PPIG	1.30782e-08	1.38727	0.248	0.185	0.00030361	5	PPIG
NOP58	1.49459e-08	0.252308	0.225	0.165	0.000346968	5	NOP58
CYLD	1.4988e-08	1.72422	0.271	0.203	0.000347946	5	CYLD
STAU1	4.12158e-08	0.378237	0.171	0.121	0.000956826	5	STAU1
NUFIP2	4.56306e-08	0.58777	0.22	0.16	0.00105931	5	NUFIP2
TOB1	6.47274e-08	1.28359	0.138	0.093	0.00150265	5	TOB1
DDIT3	7.44247e-08	2.33031	0.101	0.064	0.00172777	5	DDIT3
EIF2A	1.09407e-06	0.780947	0.132	0.093	0.0253987	5	EIF2A
TXNDC17	2.25547e-06	0.527428	0.132	0.093	0.0523608	5	TXNDC17
FIS1	3.91592e-06	0.315653	0.18	0.136	0.0909082	5	FIS1
STAT3	4.00336e-06	2.01402	0.335	0.266	0.0929379	5	STAT3
SNHG7	4.3771e-06	0.592157	0.16	0.119	0.101614	5	SNHG7
NDNL2	1.30366e-05	0.518268	0.12	0.087	0.302645	5	NDNL2
ARID4A	2.60758e-05	0.255315	0.139	0.103	0.605349	5	ARID4A
LINC00657	6.28085e-05	1.0738	0.141	0.106	1	5	LINC00657
FAM129A1	8.44687e-05	1.89895	0.143	0.108	1	5	FAM129A
DCTN6	0.000313619	0.411923	0.102	0.076	1	5	DCTN6
TRIM33	0.00050585	0.38026	0.102	0.076	1	5	TRIM33
RELB	0.00118526	0.745895	0.109	0.084	1	5	RELB
GATA3	0.00143582	0.507539	0.127	0.101	1	5	GATA3
CLINT1	0.00177887	0.329773	0.124	0.098	1	5	CLINT1
GBP4	0.00851662	0.368139	0.105	0.085	1	5	GBP4
KLRG1	0	1.17859	0.287	0.028	0	6	KLRG1
EOMES	0	0.925237	0.232	0.012	0	6	EOMES
CST7	5.42548e-267	3.18049	0.756	0.284	1.25953e-262	6	CST7
SAMD3	2.70056e-165	0.724053	0.252	0.046	6.26935e-161	6	SAMD3
LYST	1.8877e-134	4.08213	0.376	0.115	4.38229e-130	6	LYST
DTHD1	8.21703e-132	0.530964	0.193	0.034	1.90758e-127	6	DTHD1
CD8A1	7.05911e-123	2.01771	0.459	0.168	1.63877e-118	6	CD8A
GZMM	1.41919e-72	0.457975	0.386	0.173	3.29466e-68	6	GZMM
PYHIN1	4.83358e-70	1.99227	0.382	0.17	1.12212e-65	6	PYHIN1
SRSF7	7.84335e-69	16.5543	0.699	0.437	1.82083e-64	6	SRSF7
TRAT1	2.7476e-63	0.401064	0.31	0.13	6.37855e-59	6	TRAT1
GIMAP72	4.07875e-59	0.348224	0.41	0.197	9.46882e-55	6	GIMAP7
HCST	4.19775e-58	5.18648	0.682	0.433	9.74508e-54	6	HCST
MIAT	4.76663e-57	5.37217	0.277	0.112	1.10657e-52	6	MIAT
LYAR1	1.45731e-52	0.612099	0.226	0.085	3.38315e-48	6	LYAR
TNFSF9	1.72914e-52	0.762791	0.129	0.034	4.01421e-48	6	TNFSF9
FAM65B	6.61691e-52	0.402789	0.185	0.062	1.53611e-47	6	FAM65B
GGA2	5.43903e-47	0.370786	0.191	0.069	1.26267e-42	6	GGA2
STK41	6.81598e-46	0.716566	0.55	0.342	1.58233e-41	6	STK4
OASL	6.07689e-45	0.69616	0.14	0.043	1.41075e-40	6	OASL
TC2N1	6.7047e-43	0.438032	0.199	0.078	1.5565e-38	6	TC2N
LINC00861	8.93595e-42	0.352633	0.121	0.035	2.07448e-37	6	LINC00861
CD84	1.62546e-40	0.915205	0.206	0.084	3.77352e-36	6	CD84
F2R	6.53801e-40	0.397461	0.132	0.042	1.5178e-35	6	F2R
BTN3A2	6.72485e-38	0.614104	0.291	0.145	1.56117e-33	6	BTN3A2
CCDC64	1.74513e-37	0.721972	0.257	0.123	4.05132e-33	6	CCDC64
VCAM1	5.7065e-37	3.55015	0.116	0.035	1.32476e-32	6	VCAM1
ATM1	2.90686e-35	0.318287	0.303	0.158	6.74827e-31	6	ATM
ARAP2	5.3029e-35	0.547927	0.279	0.141	1.23107e-30	6	ARAP2
C16orf541	7.86641e-32	0.279761	0.147	0.056	1.82619e-27	6	C16orf54
VAMP2	2.19203e-31	0.26832	0.447	0.284	5.0888e-27	6	VAMP2
ORAI11	2.47375e-31	0.604272	0.209	0.097	5.74281e-27	6	ORAI1
CXCR31	6.31165e-31	0.367113	0.141	0.054	1.46525e-26	6	CXCR3
NFATC2	1.74711e-30	0.370509	0.156	0.064	4.05593e-26	6	NFATC2
WIPF1	1.09273e-28	0.53076	0.431	0.274	2.53677e-24	6	WIPF1
PPP1R2	4.55026e-28	1.38633	0.388	0.241	1.05634e-23	6	PPP1R2
MCOLN2	3.01116e-27	0.264873	0.123	0.046	6.99041e-23	6	MCOLN2
APMAP	3.08471e-26	0.307161	0.213	0.107	7.16116e-22	6	APMAP
N4BP11	3.36049e-26	0.350021	0.197	0.095	7.80138e-22	6	N4BP1
IL10RA	1.4237e-25	0.302077	0.225	0.118	3.30511e-21	6	IL10RA
CCL4L21	2.37468e-25	0.612532	0.128	0.051	5.51281e-21	6	CCL4L2
TAF1D	7.16983e-25	0.624149	0.361	0.225	1.66448e-20	6	TAF1D
SRRT	3.48236e-24	0.292017	0.156	0.071	8.0843e-20	6	SRRT
CCNL1	3.49166e-24	1.7601	0.484	0.334	8.10589e-20	6	CCNL1
PDE4DIP	2.35384e-23	0.285979	0.119	0.048	5.46443e-19	6	PDE4DIP
PLA2G16	4.86376e-22	1.84668	0.159	0.075	1.12912e-17	6	PLA2G16
ACAP11	1.43228e-21	0.959883	0.489	0.342	3.32504e-17	6	ACAP1
DHX361	2.52313e-21	0.47982	0.374	0.246	5.85745e-17	6	DHX36
NELFCD	3.58879e-21	0.331043	0.151	0.071	8.33138e-17	6	NELFCD
CREBRF	4.92312e-21	0.293708	0.231	0.128	1.1429e-16	6	CREBRF
ANKRD32	9.65109e-21	0.879285	0.11	0.046	2.2405e-16	6	ANKRD32
LMNB1	2.05991e-19	0.254049	0.107	0.045	4.78207e-15	6	LMNB1
KLF6	5.37055e-19	71.6972	0.692	0.508	1.24677e-14	6	KLF6
ADGRE52	6.44154e-19	0.367186	0.149	0.073	1.4954e-14	6	ADGRE5
TSC22D3	1.57547e-18	6.83258	0.537	0.393	3.65745e-14	6	TSC22D3
MAN2A1	7.18315e-18	0.276524	0.108	0.047	1.66757e-13	6	MAN2A1
KIAA1551	2.17132e-17	0.628156	0.337	0.227	5.04072e-13	6	KIAA1551
RBM25	2.7943e-17	0.643095	0.392	0.268	6.48698e-13	6	RBM25
TRBC21	5.3122e-17	0.375902	0.204	0.117	1.23323e-12	6	TRBC2
THEMIS1	5.84016e-17	0.261266	0.174	0.094	1.35579e-12	6	THEMIS
TNFRSF14	7.82417e-17	0.514682	0.193	0.109	1.81638e-12	6	TNFRSF14
TRAPPC10	9.60982e-17	0.28454	0.169	0.091	2.23092e-12	6	TRAPPC10
BAZ1A	1.57968e-16	1.4457	0.262	0.165	3.66723e-12	6	BAZ1A
RAD21	3.99008e-16	2.08878	0.266	0.169	9.26297e-12	6	RAD21
PCSK71	7.0562e-16	0.319206	0.312	0.208	1.6381e-11	6	PCSK7
NDUFA3	1.04196e-14	0.402074	0.347	0.239	2.4189e-10	6	NDUFA3
NOP581	2.06196e-14	0.520113	0.254	0.164	4.78683e-10	6	NOP58
DNAJC1	2.2829e-14	0.360728	0.193	0.116	5.29974e-10	6	DNAJC1
SRSF5	4.22878e-14	1.43935	0.527	0.393	9.81711e-10	6	SRSF5
UHRF2	3.01745e-13	0.673317	0.113	0.057	7.005e-09	6	UHRF2
SIK3	3.57651e-13	0.328377	0.139	0.077	8.30287e-09	6	SIK3
PAIP2	3.61269e-13	5.16889	0.33	0.23	8.38686e-09	6	PAIP2
SOD1	3.69745e-13	0.715654	0.452	0.335	8.58362e-09	6	SOD1
BOD1L11	4.47584e-13	0.682295	0.228	0.145	1.03907e-08	6	BOD1L1
FAM49B	4.70381e-13	0.557707	0.304	0.21	1.09199e-08	6	FAM49B
ATG2A	5.87992e-13	0.267521	0.147	0.083	1.36502e-08	6	ATG2A
BRD4	6.47524e-13	0.313205	0.213	0.135	1.50323e-08	6	BRD4
STOM1	8.1729e-13	0.255256	0.203	0.129	1.89734e-08	6	STOM
KANSL1	1.88278e-12	0.480461	0.156	0.09	4.37088e-08	6	KANSL1
PRKX1	4.73828e-12	0.667659	0.157	0.092	1.09999e-07	6	PRKX
SARAF1	5.35524e-12	0.298654	0.227	0.148	1.24322e-07	6	SARAF
DYNLRB1	1.67247e-11	0.683999	0.246	0.166	3.88264e-07	6	DYNLRB1
TIGIT	1.93201e-11	7.64262	0.295	0.202	4.48516e-07	6	TIGIT
APOL6	2.13632e-11	0.320375	0.205	0.133	4.95946e-07	6	APOL6
LAT1	2.4696e-11	0.934544	0.264	0.18	5.73318e-07	6	LAT
TRPC4AP	2.56771e-11	0.388666	0.106	0.056	5.96093e-07	6	TRPC4AP
OGT	2.89178e-11	0.296277	0.216	0.14	6.71327e-07	6	OGT
UXT	3.09197e-11	0.473511	0.292	0.202	7.17802e-07	6	UXT
CYTH1	4.88649e-11	0.418722	0.197	0.126	1.1344e-06	6	CYTH1
PARK7	6.48801e-11	4.17189	0.353	0.26	1.50619e-06	6	PARK7
PRDX1	9.39511e-11	12.5242	0.3	0.215	2.18107e-06	6	PRDX1
JAK3	9.88383e-11	0.286329	0.157	0.095	2.29453e-06	6	JAK3
BRD7	1.26672e-10	0.722507	0.183	0.116	2.9407e-06	6	BRD7
CKS2	1.46742e-10	0.816019	0.18	0.114	3.40662e-06	6	CKS2
LUC7L3	1.52915e-10	2.44252	0.346	0.251	3.54991e-06	6	LUC7L3
TSPYL2	3.09489e-10	6.82523	0.255	0.178	7.18478e-06	6	TSPYL2
BCAS2	4.4804e-10	4.69658	0.191	0.124	1.04013e-05	6	BCAS2
CIR1	4.99583e-10	0.499733	0.157	0.097	1.15978e-05	6	CIR1
STAT5B	6.42811e-10	0.698777	0.144	0.088	1.49229e-05	6	STAT5B
CLEC2D1	6.90279e-10	0.441837	0.335	0.247	1.60248e-05	6	CLEC2D
IFRD11	7.48387e-10	0.260131	0.228	0.156	1.73738e-05	6	IFRD1
RBM8A	8.96464e-10	3.95638	0.367	0.279	2.08114e-05	6	RBM8A
MSI2	1.06003e-09	0.82549	0.164	0.105	2.46085e-05	6	MSI2
AMD11	3.22833e-09	0.546259	0.263	0.188	7.49457e-05	6	AMD1
SMARCA5	5.77945e-09	0.669487	0.245	0.172	0.00013417	6	SMARCA5
CHD21	7.5603e-09	0.571638	0.326	0.244	0.000175512	6	CHD2
SLC4A7	1.04202e-08	0.363866	0.215	0.15	0.000241906	6	SLC4A7
TRAF5	1.36787e-08	1.01346	0.137	0.086	0.00031755	6	TRAF5
FGFR1OP2	1.47219e-08	0.562451	0.272	0.199	0.000341768	6	FGFR1OP2
PPIG1	1.74762e-08	0.739126	0.259	0.186	0.000405709	6	PPIG
AHSA1	2.47786e-08	0.451623	0.161	0.106	0.000575236	6	AHSA1
RPS4Y11	3.27031e-08	0.429411	0.386	0.297	0.000759203	6	RPS4Y1
HNRNPA01	3.50528e-08	0.387396	0.303	0.23	0.00081375	6	HNRNPA0
YPEL31	4.37566e-08	0.291572	0.2	0.14	0.00101581	6	YPEL3
PET1001	7.33917e-08	1.23818	0.269	0.201	0.00170379	6	PET100
POLR2A	1.01696e-06	0.295739	0.2	0.144	0.0236086	6	POLR2A
PRKAR2A1	1.03173e-06	0.527008	0.142	0.096	0.0239516	6	PRKAR2A
TMF1	1.07691e-06	0.418722	0.202	0.145	0.0250004	6	TMF1
RP11-51J9.5	1.07713e-06	0.877509	0.181	0.127	0.0250055	6	RP11-51J9.5
UBE2N	1.15883e-06	1.71743	0.226	0.167	0.0269022	6	UBE2N
PAPOLA	1.17285e-06	0.923375	0.298	0.228	0.0272276	6	PAPOLA
SNHG8	3.81689e-06	1.25685	0.246	0.185	0.088609	6	SNHG8
TPR	4.13973e-06	5.99925	0.252	0.192	0.0961037	6	TPR
HIPK1	8.40756e-06	0.278354	0.169	0.121	0.195182	6	HIPK1
ASXL1	2.33295e-05	0.327153	0.125	0.087	0.541595	6	ASXL1
WDR26	4.77755e-05	0.295382	0.135	0.096	1	6	WDR26
NCOA3	5.65552e-05	1.06451	0.11	0.076	1	6	NCOA3
SURF41	8.72298e-05	0.283446	0.197	0.151	1	6	SURF4
MTPN	0.000235448	0.450568	0.171	0.131	1	6	MTPN
TBL1XR1	0.000313654	0.718626	0.182	0.142	1	6	TBL1XR1
PPP1R7	0.000314184	0.364269	0.119	0.086	1	6	PPP1R7
MATK	0.000582103	0.274226	0.112	0.081	1	6	MATK
CORO1B	0.000809975	2.1436	0.197	0.156	1	6	CORO1B
GHITM	0.00103727	0.891637	0.22	0.178	1	6	GHITM
SQSTM1	0.00122929	0.693068	0.289	0.239	1	6	SQSTM1
CAST1	0.00168697	0.337367	0.289	0.243	1	6	CAST
WASF2	0.00176122	0.661347	0.181	0.144	1	6	WASF2
USF2	0.0026255	0.935326	0.117	0.088	1	6	USF2
WDR82	0.00481055	0.525805	0.139	0.11	1	6	WDR82
CEP350	0.00802216	0.78784	0.134	0.108	1	6	CEP350
IL17A	0	40.6564	0.3	0.015	0	7	IL17A
KLRB1	0	10.1044	0.886	0.327	0	7	KLRB1
IL26	0	0.716014	0.225	0.008	0	7	IL26
IL17F	1.42323e-280	13.9317	0.129	0.004	3.30402e-276	7	IL17F
CCR6	8.53657e-275	11.5133	0.364	0.058	1.98176e-270	7	CCR6
CD40LG1	6.36305e-272	0.883986	0.348	0.053	1.47718e-267	7	CD40LG
GPR34	2.01517e-235	0.554116	0.223	0.024	4.67821e-231	7	GPR34
ADAM19	4.41288e-224	2.75172	0.341	0.062	1.02445e-219	7	ADAM19
IL4I1	8.73068e-199	0.816674	0.177	0.018	2.02683e-194	7	IL4I1
AMICA11	1.99318e-197	0.664892	0.411	0.1	4.62717e-193	7	AMICA1
IL23R	1.73835e-188	0.482547	0.167	0.016	4.03557e-184	7	IL23R
MGAT4A	2.73683e-178	4.95543	0.495	0.149	6.35355e-174	7	MGAT4A
SELT	1.65445e-173	0.557297	0.561	0.192	3.8408e-169	7	SELT
CKLF	2.2465e-173	3.59165	0.717	0.305	5.21526e-169	7	CKLF
PLAT	9.88986e-173	0.514424	0.141	0.012	2.29593e-168	7	PLAT
GADD45G	1.11293e-168	3.17137	0.299	0.061	2.58366e-164	7	GADD45G
RORC	1.03266e-159	0.344317	0.117	0.009	2.39733e-155	7	RORC
TMEM167A	5.77326e-157	0.577212	0.402	0.113	1.34026e-152	7	TMEM167A
TNFRSF25	1.10445e-141	1.20862	0.363	0.099	2.56398e-137	7	TNFRSF25
RBL21	2.90314e-140	0.822248	0.485	0.165	6.73963e-136	7	RBL2
RAP1B	1.59555e-139	5.4696	0.639	0.27	3.70407e-135	7	RAP1B
PRR5	2.09893e-136	0.558997	0.247	0.051	4.87266e-132	7	PRR5
ADAM12	1.03463e-134	0.413787	0.12	0.012	2.40188e-130	7	ADAM12
B3GALT2	1.09922e-134	0.406263	0.106	0.009	2.55185e-130	7	B3GALT2
SLAMF1	4.82575e-117	2.75044	0.221	0.047	1.1203e-112	7	SLAMF1
SMCO4	1.68831e-112	0.256967	0.19	0.036	3.91941e-108	7	SMCO4
LRP12	1.80218e-111	0.375874	0.124	0.016	4.18377e-107	7	LRP12
PBXIP1	2.31955e-97	1.25076	0.389	0.142	5.38483e-93	7	PBXIP1
RAP1A	2.50858e-97	1.83942	0.489	0.203	5.82367e-93	7	RAP1A
CHN1	1.81224e-89	2.7751	0.189	0.043	4.20712e-85	7	CHN1
IL12RB1	2.5896e-84	0.415722	0.21	0.055	6.01176e-80	7	IL12RB1
GYG1	3.69221e-84	0.304782	0.307	0.103	8.57146e-80	7	GYG1
PERP	7.95568e-84	0.390214	0.268	0.083	1.84691e-79	7	PERP
ARPC1B	8.0074e-82	1.83522	0.643	0.336	1.85892e-77	7	ARPC1B
TMIGD2	1.12862e-79	2.17574	0.281	0.092	2.62009e-75	7	TMIGD2
PLEKHF11	1.16569e-77	0.341866	0.245	0.074	2.70615e-73	7	PLEKHF1
TMED2	7.13079e-77	0.353962	0.426	0.18	1.65541e-72	7	TMED2
NMRK1	9.31142e-75	0.679014	0.252	0.08	2.16165e-70	7	NMRK1
ARL3	1.40563e-74	0.366619	0.175	0.044	3.26318e-70	7	ARL3
TANK	2.33394e-72	7.32968	0.426	0.188	5.41824e-68	7	TANK
SIRPG	2.45238e-72	0.97098	0.269	0.091	5.69321e-68	7	SIRPG
TBC1D31	7.42173e-71	0.406242	0.125	0.025	1.72295e-66	7	TBC1D31
FURIN	3.70942e-70	2.3341	0.235	0.075	8.61141e-66	7	FURIN
AHR1	1.78626e-68	1.12576	0.293	0.11	4.1468e-64	7	AHR
AC020571.3	2.82709e-66	0.253086	0.201	0.059	6.56308e-62	7	AC020571.3
ZNRF1	5.85989e-66	0.592235	0.213	0.067	1.36037e-61	7	ZNRF1
GPR82	4.02217e-65	0.324414	0.19	0.055	9.33747e-61	7	GPR82
AAK1	4.6833e-65	2.36994	0.521	0.263	1.08723e-60	7	AAK1
MAP3K4	5.04172e-65	0.423063	0.157	0.04	1.17044e-60	7	MAP3K4
ADA	1.5655e-61	0.256958	0.181	0.053	3.6343e-57	7	ADA
IFI44	5.78629e-60	0.328066	0.111	0.023	1.34329e-55	7	IFI44
MYO1F	7.73138e-60	0.262488	0.323	0.133	1.79484e-55	7	MYO1F
RP11-347P5.11	1.25821e-58	0.364524	0.474	0.237	2.92093e-54	7	RP11-347P5.1
ACTG1	3.70749e-58	3.72146	0.884	0.57	8.60694e-54	7	ACTG1
PAK2	2.71836e-57	1.26782	0.435	0.212	6.31067e-53	7	PAK2
CCDC107	1.24498e-56	0.280474	0.293	0.119	2.89022e-52	7	CCDC107
RP11-349A22.5	4.8909e-56	0.40468	0.342	0.151	1.13542e-51	7	RP11-349A22.5
TMBIM4.1	2.973e-55	0.251266	0.308	0.131	6.90182e-51	7	TMBIM4.1
DAD1	6.65485e-55	0.680825	0.448	0.221	1.54492e-50	7	DAD1
FKBP1A	2.26732e-54	2.26246	0.454	0.228	5.26359e-50	7	FKBP1A
MAN1A1	2.60949e-54	0.429275	0.206	0.07	6.05792e-50	7	MAN1A1
GALM	3.1152e-54	0.583352	0.249	0.095	7.23193e-50	7	GALM
PTPN4	6.00483e-54	0.365676	0.294	0.122	1.39402e-49	7	PTPN4
MZT2A	6.36669e-54	2.17639	0.409	0.198	1.47803e-49	7	MZT2A
CERK1	7.02074e-54	0.349103	0.175	0.054	1.62986e-49	7	CERK
C1GALT1	7.84996e-54	0.315898	0.198	0.066	1.82237e-49	7	C1GALT1
RUNX2	3.8601e-53	0.274728	0.117	0.028	8.96123e-49	7	RUNX2
EMB	5.9321e-53	2.34696	0.395	0.19	1.37714e-48	7	EMB
PAG1	1.38845e-52	2.85885	0.295	0.124	3.2233e-48	7	PAG1
PIM1	2.67873e-52	1.47443	0.3	0.129	6.21866e-48	7	PIM1
SHFM1	3.6878e-52	2.93515	0.382	0.18	8.56123e-48	7	SHFM1
HCLS1	5.84364e-52	2.64602	0.421	0.208	1.3566e-47	7	HCLS1
ATF7IP2	1.05376e-51	0.290935	0.173	0.054	2.44631e-47	7	ATF7IP2
LAT2	4.67203e-51	1.16165	0.367	0.173	1.08461e-46	7	LAT
ARHGAP30	1.55124e-49	0.471734	0.334	0.153	3.60121e-45	7	ARHGAP30
THEMIS2	3.46791e-49	0.287849	0.235	0.09	8.05074e-45	7	THEMIS
SUPT4H1	3.08957e-48	0.250965	0.243	0.097	7.17243e-44	7	SUPT4H1
ANKRD12	3.55671e-48	7.59398	0.545	0.304	8.25691e-44	7	ANKRD12
LPIN21	2.75336e-47	0.297635	0.266	0.113	6.39192e-43	7	LPIN2
OBFC1	3.19133e-47	0.27597	0.157	0.049	7.40868e-43	7	OBFC1
MIR4435-1HG	5.17733e-47	2.53826	0.208	0.077	1.20192e-42	7	MIR4435-1HG
VAMP21	5.20844e-47	2.15097	0.509	0.28	1.20914e-42	7	VAMP2
ENSA1	6.28505e-47	0.382225	0.375	0.186	1.45908e-42	7	ENSA
LCP11	2.25773e-46	1.2717	0.585	0.339	5.24131e-42	7	LCP1
PTPN22	2.61473e-46	0.693591	0.489	0.264	6.07009e-42	7	PTPN22
CD47	7.42286e-46	0.451107	0.387	0.196	1.72322e-41	7	CD47
ELK3	8.11533e-46	0.296618	0.134	0.039	1.88397e-41	7	ELK3
LINC00152	1.4811e-45	30.0711	0.389	0.196	3.43837e-41	7	LINC00152
BZW1	7.00415e-45	0.564756	0.446	0.238	1.62601e-40	7	BZW1
SUMO1	7.57297e-45	0.322917	0.404	0.206	1.75806e-40	7	SUMO1
C11orf58	1.39587e-44	0.425296	0.5	0.279	3.24051e-40	7	C11orf58
ARHGEF12	3.63786e-44	0.290639	0.136	0.041	8.4453e-40	7	ARHGEF12
CAMK41	4.14488e-44	0.303468	0.269	0.115	9.62235e-40	7	CAMK4
NDFIP2	5.91611e-44	3.6237	0.184	0.066	1.37342e-39	7	NDFIP2
MATR3	8.17093e-44	1.70713	0.32	0.151	1.89688e-39	7	MATR3
ASB2	1.32088e-43	0.314892	0.176	0.061	3.06642e-39	7	ASB2
EIF3A	6.05455e-43	3.83494	0.403	0.213	1.40556e-38	7	EIF3A
UCP2	4.22792e-42	6.16817	0.301	0.141	9.81512e-38	7	UCP2
BTF31	5.08606e-42	1.64161	0.701	0.427	1.18073e-37	7	BTF3
CTSC	5.63936e-42	2.34412	0.371	0.187	1.30918e-37	7	CTSC
CLIC1	1.08795e-41	3.1492	0.58	0.34	2.52567e-37	7	CLIC1
RNF1671	1.09003e-41	0.281877	0.223	0.092	2.53049e-37	7	RNF167
ODF2L2	2.93171e-41	0.384508	0.392	0.205	6.80596e-37	7	ODF2L
DAPK2	3.31924e-40	0.405416	0.184	0.07	7.70562e-36	7	DAPK2
LRRN3	5.09155e-40	0.355488	0.104	0.028	1.182e-35	7	LRRN3
CALCOCO2	5.72056e-40	0.321853	0.253	0.112	1.32803e-35	7	CALCOCO2
GBP5	5.61393e-39	2.95507	0.238	0.103	1.30327e-34	7	GBP5
HIPK2	4.69724e-38	0.721912	0.119	0.036	1.09046e-33	7	HIPK2
NBPF10	4.53358e-37	0.281345	0.115	0.035	1.05247e-32	7	NBPF10
SPTY2D11	4.57236e-37	0.729716	0.27	0.127	1.06147e-32	7	SPTY2D1
RNF213	2.21569e-36	5.53109	0.586	0.354	5.14373e-32	7	RNF213
REEP3	2.35017e-36	0.282261	0.124	0.039	5.45593e-32	7	REEP3
HOXB2	3.73947e-36	0.254396	0.146	0.051	8.68118e-32	7	HOXB2
NEDD8	6.47462e-36	1.63506	0.427	0.238	1.50308e-31	7	NEDD8
VPS13C	1.03499e-35	0.435135	0.358	0.19	2.40274e-31	7	VPS13C
MIS18BP1	1.32372e-35	1.83957	0.24	0.11	3.07301e-31	7	MIS18BP1
CTC-505O3.3	1.8356e-35	0.329449	0.101	0.029	4.26134e-31	7	CTC-505O3.3
TAPBP1	2.98764e-35	0.328545	0.43	0.242	6.9358e-31	7	TAPBP
MAEA	6.00227e-35	0.281647	0.125	0.041	1.39343e-30	7	MAEA
HNRNPM1	7.47566e-35	2.60515	0.416	0.229	1.73547e-30	7	HNRNPM
RP1-3J17.3	1.3972e-34	0.268974	0.212	0.092	3.24359e-30	7	RP1-3J17.3
RP11-94L15.2	1.47609e-34	0.854334	0.212	0.092	3.42675e-30	7	RP11-94L15.2
G3BP1	2.14791e-34	0.448088	0.302	0.152	4.98637e-30	7	G3BP1
HDLBP	2.21549e-34	0.323663	0.201	0.085	5.14326e-30	7	HDLBP
PHLDA1	2.55912e-34	3.56897	0.249	0.118	5.94099e-30	7	PHLDA1
ROCK12	3.44059e-34	0.56057	0.375	0.205	7.98733e-30	7	ROCK1
C19orf53	5.33802e-33	0.713907	0.416	0.235	1.23922e-28	7	C19orf53
GSTK11	1.0079e-32	1.03787	0.427	0.244	2.33984e-28	7	GSTK1
ITGA4	1.71613e-32	3.24069	0.354	0.19	3.984e-28	7	ITGA4
TLN1	3.04312e-32	1.22702	0.387	0.217	7.06461e-28	7	TLN1
ATP5B1	6.09236e-32	1.55968	0.342	0.183	1.41434e-27	7	ATP5B
SNX61	6.42081e-32	0.363255	0.302	0.156	1.49059e-27	7	SNX6
PHTF2	8.21435e-32	0.268565	0.169	0.069	1.90696e-27	7	PHTF2
DOCK10	9.71313e-32	0.255351	0.243	0.115	2.2549e-27	7	DOCK10
CD5	1.65061e-31	0.253661	0.142	0.054	3.8319e-27	7	CD5
GHITM1	1.70295e-31	0.309839	0.323	0.171	3.9534e-27	7	GHITM
APBB1IP1	3.10297e-31	1.01388	0.339	0.186	7.20356e-27	7	APBB1IP
C19orf66	3.59647e-31	0.264356	0.231	0.109	8.3492e-27	7	C19orf66
RP11-356I2.4	3.75389e-31	0.281953	0.146	0.056	8.71465e-27	7	RP11-356I2.4
CD481	4.81797e-31	0.919638	0.463	0.277	1.11849e-26	7	CD48
RBM3	1.21599e-30	0.285927	0.42	0.243	2.82292e-26	7	RBM3
EIF4H	8.97197e-30	0.324322	0.228	0.109	2.08284e-25	7	EIF4H
ARL6IP41	1.74974e-29	1.49182	0.424	0.25	4.06202e-25	7	ARL6IP4
CANX	4.92351e-29	0.771161	0.289	0.153	1.14299e-24	7	CANX
ATP5G3	5.21549e-29	4.97531	0.365	0.206	1.21077e-24	7	ATP5G3
ATP10D	6.60398e-29	0.778536	0.101	0.033	1.53311e-24	7	ATP10D
DIAPH1	1.03375e-28	0.506019	0.266	0.138	2.39986e-24	7	DIAPH1
SLTM	1.41174e-28	2.63694	0.35	0.196	3.27736e-24	7	SLTM
ETHE1	1.98946e-28	1.16347	0.157	0.065	4.61854e-24	7	ETHE1
RARRES3	2.30427e-28	1.40044	0.526	0.318	5.34937e-24	7	RARRES3
TBL1XR11	2.41925e-28	0.258647	0.264	0.136	5.61629e-24	7	TBL1XR1
ITPR1	6.66779e-28	0.265613	0.12	0.044	1.54793e-23	7	ITPR1
DBNL	7.54778e-28	0.469045	0.208	0.097	1.75222e-23	7	DBNL
EPS15	1.2425e-27	0.280413	0.247	0.125	2.88446e-23	7	EPS15
IMMT	1.75347e-27	0.32895	0.153	0.064	4.07068e-23	7	IMMT
CRIP1	1.9981e-27	2.2644	0.532	0.329	4.63859e-23	7	CRIP1
GDE1	3.40726e-27	0.811625	0.116	0.042	7.90996e-23	7	GDE1
REXO2	3.74269e-27	0.293045	0.153	0.064	8.68865e-23	7	REXO2
XRN2	3.82821e-27	0.405001	0.266	0.139	8.88718e-23	7	XRN2
C16orf87	5.1526e-27	0.701236	0.126	0.048	1.19618e-22	7	C16orf87
ORMDL1	1.75433e-26	0.637085	0.309	0.17	4.07268e-22	7	ORMDL1
EIF3I	1.97654e-26	2.1213	0.267	0.14	4.58853e-22	7	EIF3I
VPS28	2.39386e-26	0.252919	0.318	0.177	5.55734e-22	7	VPS28
IDH3G	4.74488e-26	0.299806	0.177	0.08	1.10152e-21	7	IDH3G
FAS	6.02503e-26	1.11012	0.173	0.078	1.39871e-21	7	FAS
MYH9	1.31637e-25	0.602009	0.347	0.203	3.05596e-21	7	MYH9
TMF11	7.95082e-25	0.27409	0.264	0.142	1.84578e-20	7	TMF1
SMEK1	1.51776e-24	1.00734	0.178	0.084	3.52349e-20	7	SMEK1
EIF6	1.78442e-24	0.915456	0.21	0.105	4.14252e-20	7	EIF6
GIMAP4	2.05925e-24	0.851076	0.276	0.148	4.78054e-20	7	GIMAP4
ATF7IP1	2.35354e-24	0.252861	0.312	0.178	5.46374e-20	7	ATF7IP
CLEC2D2	7.08523e-24	0.412369	0.403	0.243	1.64484e-19	7	CLEC2D
MDH2	8.77663e-24	0.456265	0.236	0.124	2.03749e-19	7	MDH2
BAZ1B	1.08913e-23	0.270577	0.193	0.094	2.52842e-19	7	BAZ1B
HELZ1	1.58246e-23	0.508905	0.241	0.127	3.67368e-19	7	HELZ
EIF3J	1.62598e-23	5.51914	0.348	0.207	3.77472e-19	7	EIF3J
GPR651	6.60327e-23	0.434004	0.361	0.218	1.53295e-18	7	GPR65
OSTC1	7.69311e-23	0.299343	0.255	0.139	1.78595e-18	7	OSTC
SYNCRIP	1.62624e-22	0.804157	0.232	0.123	3.77531e-18	7	SYNCRIP
TMEM14C	2.36367e-22	0.273522	0.163	0.077	5.48727e-18	7	TMEM14C
GSPT1	4.26473e-22	3.94734	0.336	0.199	9.90057e-18	7	GSPT1
WDR83OS1	6.89445e-22	0.816381	0.337	0.203	1.60055e-17	7	WDR83OS
RALY	2.00871e-21	0.853069	0.23	0.123	4.66322e-17	7	RALY
RAB8B	2.43988e-21	1.57762	0.337	0.204	5.66419e-17	7	RAB8B
ERN1	2.50031e-21	2.65894	0.163	0.078	5.80447e-17	7	ERN1
PARP14	4.90819e-21	0.539907	0.215	0.115	1.13944e-16	7	PARP14
RAB14	1.22893e-20	0.25884	0.208	0.109	2.85296e-16	7	RAB14
RAB27A	1.91269e-19	0.254974	0.284	0.167	4.44032e-15	7	RAB27A
GALNT1	2.97203e-19	0.390967	0.174	0.088	6.89957e-15	7	GALNT1
GBP2	4.66852e-19	1.46603	0.268	0.155	1.0838e-14	7	GBP2
RDX	1.06086e-18	0.641351	0.129	0.059	2.46278e-14	7	RDX
APOBEC3C	2.22583e-18	0.295048	0.227	0.126	5.16726e-14	7	APOBEC3C
BAZ1A1	2.69515e-18	0.423158	0.275	0.164	6.25679e-14	7	BAZ1A
SYF2	4.28556e-18	0.401271	0.345	0.216	9.94893e-14	7	SYF2
TMED4	4.91072e-18	0.356917	0.221	0.125	1.14002e-13	7	TMED4
SMARCC1	5.86006e-18	0.29165	0.165	0.085	1.36041e-13	7	SMARCC1
POLR1D	8.13196e-18	0.376389	0.241	0.141	1.88784e-13	7	POLR1D
HSP90AA1	2.96174e-17	0.721129	0.82	0.572	6.87568e-13	7	HSP90AA1
TGOLN2	6.89162e-17	0.649215	0.272	0.164	1.59989e-12	7	TGOLN2
PAPOLA1	1.40578e-16	2.18474	0.35	0.225	3.26351e-12	7	PAPOLA
MPC2	2.08959e-16	0.28107	0.189	0.105	4.85098e-12	7	MPC2
UTRN	3.00461e-16	0.913194	0.243	0.145	6.97521e-12	7	UTRN
FKBP5	5.57998e-16	4.86969	0.131	0.064	1.29539e-11	7	FKBP5
MIR155HG	8.01466e-16	7.58053	0.111	0.051	1.8606e-11	7	MIR155HG
PNN	8.70397e-16	3.73875	0.36	0.234	2.02063e-11	7	PNN
DCP2	9.09129e-16	0.298961	0.184	0.103	2.11054e-11	7	DCP2
RP11-386I14.4	9.45014e-16	4.07514	0.123	0.059	2.19385e-11	7	RP11-386I14.4
SKIL1	1.29496e-15	0.918084	0.279	0.171	3.00624e-11	7	SKIL
MBD2	3.54589e-15	0.297432	0.196	0.112	8.23178e-11	7	MBD2
MIR1421	4.43992e-15	0.311137	0.159	0.086	1.03073e-10	7	MIR142
ST8SIA4	1.93687e-14	0.255304	0.138	0.073	4.49644e-10	7	ST8SIA4
SIAH2	2.70251e-14	1.02348	0.192	0.111	6.27388e-10	7	SIAH2
CCT3	3.62373e-14	3.58466	0.24	0.148	8.4125e-10	7	CCT3
NFAT51	7.80085e-14	0.388295	0.216	0.131	1.81097e-09	7	NFAT5
ARHGAP18	1.62869e-12	0.255282	0.126	0.067	3.78101e-08	7	ARHGAP18
NABP1	2.43495e-12	0.317351	0.221	0.136	5.65274e-08	7	NABP1
SNX9	2.79551e-12	2.32294	0.137	0.075	6.48977e-08	7	SNX9
HIPK11	3.21846e-12	0.291741	0.194	0.12	7.47166e-08	7	HIPK1
NUDT4	5.80193e-12	0.30336	0.187	0.113	1.34692e-07	7	NUDT4
KIAA1109	7.17027e-12	0.32523	0.154	0.089	1.66458e-07	7	KIAA1109
LPIN1	7.432e-12	1.87946	0.214	0.134	1.72534e-07	7	LPIN1
KIF2A	2.27874e-11	0.517345	0.164	0.098	5.29009e-07	7	KIF2A
SLU7	3.34444e-11	0.317165	0.143	0.083	7.76411e-07	7	SLU7
DUSP16	8.19607e-11	0.290635	0.117	0.064	1.90272e-06	7	DUSP16
UGP2	2.2425e-10	0.593073	0.221	0.143	5.20597e-06	7	UGP2
MAP2K2	2.51923e-10	1.74212	0.206	0.134	5.8484e-06	7	MAP2K2
PABPN1	2.94879e-10	0.322135	0.199	0.126	6.84562e-06	7	PABPN1
TP53INP1	6.98161e-10	0.643552	0.111	0.061	1.62078e-05	7	TP53INP1
TXNL1	7.35894e-10	0.531798	0.15	0.091	1.70838e-05	7	TXNL1
UXT1	1.16124e-09	1.06501	0.29	0.202	2.69583e-05	7	UXT
JMY	3.66298e-09	8.10423	0.195	0.128	8.5036e-05	7	JMY
CTLA4	6.15088e-09	32.9018	0.112	0.064	0.000142793	7	CTLA4
MECP2	1.10737e-08	0.81396	0.196	0.128	0.000257077	7	MECP2
DGUOK	1.153e-08	0.839139	0.177	0.114	0.000267669	7	DGUOK
PMAIP1	1.21736e-08	3.54858	0.241	0.164	0.00028261	7	PMAIP1
MXD4	2.78629e-08	3.20597	0.183	0.121	0.000646836	7	MXD4
C10orf54	5.54466e-08	0.480334	0.121	0.073	0.00128719	7	C10orf54
RIF1	1.2804e-07	0.431383	0.149	0.096	0.00297245	7	RIF1
SPTAN1	1.6911e-07	4.31437	0.238	0.17	0.00392589	7	SPTAN1
DDX6	5.82859e-07	0.788587	0.25	0.182	0.0135311	7	DDX6
WHSC1L1	6.18292e-07	0.439887	0.285	0.21	0.0143536	7	WHSC1L1
ZCCHC111	7.15756e-07	1.51295	0.199	0.139	0.0166163	7	ZCCHC11
PRMT2	8.58933e-07	1.32086	0.199	0.139	0.0199401	7	PRMT2
ADRBK1	8.9868e-07	0.478531	0.158	0.107	0.0208628	7	ADRBK1
TAF1D1	1.73785e-06	3.40343	0.306	0.228	0.0403443	7	TAF1D
N4BP12	1.78726e-06	0.42947	0.146	0.099	0.0414913	7	N4BP1
HMGCS1	2.68492e-06	0.529026	0.108	0.068	0.0623303	7	HMGCS1
HECA	1.08308e-05	0.329061	0.163	0.115	0.251437	7	HECA
MTHFD2	3.33065e-05	0.373427	0.136	0.095	0.773212	7	MTHFD2
ABHD17A	4.24252e-05	0.474522	0.254	0.193	0.9849	7	ABHD17A
PGLS	0.000212237	0.352524	0.126	0.09	1	7	PGLS
GADD45A	0.000585412	1.40147	0.139	0.103	1	7	GADD45A
CD7	0	12.8448	0.951	0.41	0	8	CD7
KRT81	0	9.19	0.199	0.009	0	8	KRT81
B3GNT71	0	1.21624	0.296	0.025	0	8	B3GNT7
SH2D1B	2.26219e-302	0.620159	0.206	0.013	5.25168e-298	8	SH2D1B
LAT21	2.84198e-301	0.796185	0.291	0.03	6.59766e-297	8	LAT2
TMIGD21	3.03118e-276	0.398407	0.455	0.084	7.03689e-272	8	TMIGD2
HOPX	5.6312e-272	7.42945	0.658	0.176	1.30728e-267	8	HOPX
CD247	1.49218e-271	5.79634	0.728	0.227	3.46408e-267	8	CD247
KRT86	3.26752e-246	20.5897	0.261	0.03	7.58554e-242	8	KRT86
TXK	2.23458e-241	0.890975	0.282	0.035	5.18759e-237	8	TXK
GZMA	6.09471e-230	13.7179	0.84	0.383	1.41489e-225	8	GZMA
IL2RB1	5.8993e-224	0.972528	0.586	0.166	1.36952e-219	8	IL2RB
KIR2DL41	4.63987e-220	0.691194	0.245	0.029	1.07715e-215	8	KIR2DL4
ENTPD1	9.87476e-165	4.22919	0.562	0.178	2.29242e-160	8	ENTPD1
ATP8B41	1.27905e-162	0.60004	0.253	0.042	2.96931e-158	8	ATP8B4
CXXC5	1.45022e-160	0.468457	0.165	0.018	3.36669e-156	8	CXXC5
LINC00996	8.52979e-158	0.411269	0.121	0.009	1.98019e-153	8	LINC00996
KLHL23	1.30248e-153	0.577623	0.137	0.012	3.02371e-149	8	KLHL23
SPRY2	1.39181e-151	0.473564	0.119	0.009	3.23108e-147	8	SPRY2
ITGA1	2.65024e-140	0.804258	0.604	0.226	6.15253e-136	8	ITGA1
ADRB11	3.14763e-139	0.713601	0.184	0.026	7.30722e-135	8	ADRB1
KLRC21	3.312e-136	1.15358	0.384	0.104	7.68881e-132	8	KLRC2
NR4A2	3.66664e-133	5.84725	0.618	0.249	8.5121e-129	8	NR4A2
TRDC1	2.4012e-125	0.774584	0.216	0.039	5.57438e-121	8	TRDC
SLC16A31	1.56926e-121	0.989211	0.287	0.069	3.64303e-117	8	SLC16A3
PRF1	1.37929e-120	2.82425	0.433	0.141	3.20202e-116	8	PRF1
FOSL2	9.3638e-118	5.56951	0.517	0.201	2.17381e-113	8	FOSL2
HES4	1.29519e-117	1.8691	0.253	0.056	3.00678e-113	8	HES4
GPR652	4.3888e-112	2.30278	0.522	0.21	1.01886e-107	8	GPR65
CLIC3	5.94614e-111	3.98259	0.269	0.066	1.3804e-106	8	CLIC3
FES	1.97791e-109	0.540861	0.13	0.016	4.59172e-105	8	FES
CD96	2.33326e-108	0.969637	0.636	0.286	5.41666e-104	8	CD96
CEBPD	2.77649e-108	7.35726	0.233	0.052	6.44562e-104	8	CEBPD
PIK3R11	1.14793e-105	2.98959	0.564	0.24	2.66492e-101	8	PIK3R1
PHYKPL	3.72327e-105	6.4855	0.36	0.112	8.64356e-101	8	PHYKPL
AREG	5.17756e-103	0.76015	0.243	0.057	1.20197e-98	8	AREG
PABPC1	2.3466e-97	7.84392	0.915	0.554	5.44764e-93	8	PABPC1
RAB3GAP11	6.15025e-94	0.497903	0.261	0.069	1.42778e-89	8	RAB3GAP1
RGS1	1.30514e-93	5.84435	0.804	0.429	3.02989e-89	8	RGS1
CTSW	1.66371e-93	8.7161	0.426	0.158	3.86229e-89	8	CTSW
CTNNB1	1.92953e-91	0.485468	0.421	0.158	4.47941e-87	8	CTNNB1
ADAM281	7.37657e-89	0.395592	0.158	0.029	1.71247e-84	8	ADAM28
NCR1	8.36398e-89	0.340522	0.112	0.015	1.9417e-84	8	NCR1
UBASH3B	3.0398e-88	0.353265	0.141	0.024	7.05689e-84	8	UBASH3B
IFITM1	4.28297e-88	1.11931	0.466	0.19	9.94292e-84	8	IFITM1
SLFN13	2.46196e-86	0.476101	0.165	0.033	5.71544e-82	8	SLFN13
SLA22	1.43492e-85	0.873775	0.345	0.118	3.33116e-81	8	SLA2
SYTL3	2.55339e-84	13.455	0.537	0.243	5.9277e-80	8	SYTL3
CCDC691	4.35372e-83	0.431237	0.301	0.095	1.01072e-78	8	CCDC69
MATK1	5.32736e-82	0.970419	0.254	0.073	1.23675e-77	8	MATK
AOAH1	1.72472e-80	0.416808	0.233	0.062	4.00394e-76	8	AOAH
RP11-489E7.41	1.65946e-78	0.601216	0.351	0.125	3.85244e-74	8	RP11-489E7.4
CST71	2.59869e-77	0.76505	0.61	0.296	6.03286e-73	8	CST7
PLCG2	4.20007e-75	0.36406	0.133	0.025	9.75047e-71	8	PLCG2
VPS37B	7.03686e-74	2.79099	0.435	0.188	1.63361e-69	8	VPS37B
ABHD17A1	2.39375e-72	1.70606	0.435	0.183	5.5571e-68	8	ABHD17A
MAP3K8	5.08641e-72	1.3581	0.283	0.094	1.18081e-67	8	MAP3K8
RHOC	1.68346e-70	0.389309	0.363	0.143	3.90815e-66	8	RHOC
ITGAE	4.04496e-70	1.33267	0.356	0.137	9.39037e-66	8	ITGAE
ACP5	5.12672e-70	4.81533	0.239	0.074	1.19017e-65	8	ACP5
ABCB11	5.48031e-70	0.437381	0.244	0.075	1.27225e-65	8	ABCB1
PLPP1	4.17982e-69	0.407835	0.101	0.016	9.70346e-65	8	PLPP1
LYN	2.34135e-67	0.359869	0.138	0.029	5.43546e-63	8	LYN
P2RY11	6.1905e-66	0.359089	0.127	0.025	1.43712e-61	8	P2RY11
PPAP2A	1.9267e-65	0.495302	0.105	0.018	4.47283e-61	8	PPAP2A
AKAP5	5.29301e-65	2.8622	0.205	0.059	1.22877e-60	8	AKAP5
FAM177A1	8.38829e-63	0.809964	0.473	0.232	1.94734e-58	8	FAM177A1
MAFF	3.47095e-62	0.58934	0.171	0.045	8.05781e-58	8	MAFF
YPEL5	4.95556e-62	10.9549	0.605	0.332	1.15043e-57	8	YPEL5
CLEC2B	7.36045e-61	1.48649	0.543	0.277	1.70873e-56	8	CLEC2B
PLEKHA21	2.09581e-60	0.536862	0.284	0.105	4.86542e-56	8	PLEKHA2
FYN	2.95815e-60	4.58969	0.586	0.308	6.86735e-56	8	FYN
CDIP1	3.55958e-58	0.335534	0.143	0.035	8.26357e-54	8	CDIP1
CCDC50	5.368e-58	0.325701	0.19	0.056	1.24618e-53	8	CCDC50
HAVCR2	1.19763e-57	2.74262	0.205	0.064	2.78031e-53	8	HAVCR2
TRGC11	1.89495e-57	0.528733	0.127	0.028	4.39913e-53	8	TRGC1
APOBR	3.595e-57	0.299974	0.135	0.031	8.34579e-53	8	APOBR
TMEM2	4.92655e-57	3.01611	0.361	0.159	1.1437e-52	8	TMEM2
AUTS21	5.11383e-57	0.429507	0.23	0.076	1.18717e-52	8	AUTS2
RUNX3	7.41566e-57	4.79463	0.579	0.304	1.72154e-52	8	RUNX3
SEC11A	1.11539e-56	0.639129	0.383	0.171	2.58938e-52	8	SEC11A
PTPN6	3.28065e-55	0.301084	0.251	0.09	7.61603e-51	8	PTPN6
SLC25A39	1.20454e-54	0.257564	0.223	0.075	2.79634e-50	8	SLC25A39
SURF42	5.80829e-54	0.399698	0.335	0.144	1.34839e-49	8	SURF4
EVL	1.36648e-53	0.795654	0.706	0.418	3.17229e-49	8	EVL
KLRC3	1.86096e-53	0.260548	0.104	0.021	4.32021e-49	8	KLRC3
ELL21	2.19479e-52	0.415434	0.219	0.075	5.0952e-48	8	ELL2
PRMT91	1.84107e-51	0.509736	0.21	0.069	4.27405e-47	8	PRMT9
CD38	4.67677e-50	0.997975	0.166	0.049	1.08571e-45	8	CD38
APMAP1	9.47019e-50	0.39411	0.266	0.104	2.1985e-45	8	APMAP
NFE2L2	2.41518e-49	9.78181	0.398	0.197	5.60685e-45	8	NFE2L2
PDE4A1	3.48822e-49	0.521978	0.255	0.098	8.09791e-45	8	PDE4A
RPS171	8.41283e-49	0.429081	0.412	0.199	1.95304e-44	8	RPS17
ZFP36L11	1.78648e-48	3.10177	0.602	0.344	4.14732e-44	8	ZFP36L1
CHST12	1.92187e-48	4.36895	0.306	0.13	4.46161e-44	8	CHST12
MCTP2	5.2291e-48	0.400377	0.128	0.032	1.21394e-43	8	MCTP2
GFOD1	7.38144e-48	0.340835	0.11	0.025	1.7136e-43	8	GFOD1
SSH11	1.65975e-47	0.357643	0.166	0.051	3.85311e-43	8	SSH1
RHOQ	1.71875e-47	0.253137	0.151	0.043	3.99008e-43	8	RHOQ
GNPTAB1	3.00305e-47	0.282236	0.246	0.094	6.97159e-43	8	GNPTAB
PRKCA1	3.33433e-46	0.289178	0.186	0.062	7.74066e-42	8	PRKCA
MEX3C	3.44193e-46	0.271378	0.155	0.046	7.99043e-42	8	MEX3C
DGKD1	2.60285e-45	0.271843	0.162	0.05	6.04251e-41	8	DGKD
ADAM8	1.42491e-44	0.300012	0.183	0.062	3.30792e-40	8	ADAM8
PTPN12	2.81008e-44	0.257158	0.114	0.028	6.52361e-40	8	PTPN12
CD244	4.9083e-44	0.250776	0.123	0.032	1.13946e-39	8	CD244
TRBC11	1.86798e-42	0.389431	0.242	0.094	4.33652e-38	8	TRBC1
SYNGR1	1.06265e-41	0.290368	0.108	0.027	2.46694e-37	8	SYNGR1
PTP4A1	2.23005e-41	0.545628	0.301	0.137	5.17706e-37	8	PTP4A1
PITPNC11	3.0903e-41	0.297872	0.238	0.095	7.17413e-37	8	PITPNC1
LNPEP1	4.2122e-41	0.447091	0.329	0.154	9.77863e-37	8	LNPEP
RASGEF1B	1.13573e-40	0.731274	0.212	0.082	2.6366e-36	8	RASGEF1B
CH17-189H20.11	1.55476e-40	0.337984	0.198	0.071	3.60939e-36	8	CH17-189H20.1
GPR1711	2.08863e-40	2.28023	0.349	0.169	4.84875e-36	8	GPR171
PVRL31	4.15353e-40	0.256036	0.114	0.03	9.64241e-36	8	PVRL3
NARF	1.50053e-39	1.16622	0.235	0.096	3.48348e-35	8	NARF
GALC1	7.42725e-39	0.341057	0.148	0.047	1.72424e-34	8	GALC
CD52	8.07952e-39	12.5315	0.84	0.555	1.87566e-34	8	CD52
SSBP4	1.68971e-38	0.256017	0.266	0.118	3.92266e-34	8	SSBP4
CD81	4.17527e-38	3.06441	0.361	0.185	9.6929e-34	8	CD81
NUCB1	6.79223e-38	0.321911	0.221	0.09	1.57682e-33	8	NUCB1
RALGAPA1	7.74383e-38	2.121	0.291	0.135	1.79773e-33	8	RALGAPA1
NEDD9	4.59562e-37	0.328253	0.22	0.091	1.06687e-32	8	NEDD9
PRKACB	1.31384e-36	0.263503	0.249	0.108	3.05007e-32	8	PRKACB
CEBPZ1	5.76891e-36	0.455005	0.313	0.154	1.33925e-31	8	CEBPZ
STOM2	6.14359e-36	0.254556	0.275	0.125	1.42623e-31	8	STOM
ITGB71	8.78021e-35	0.258536	0.246	0.11	2.03833e-30	8	ITGB7
NFIL3	1.03334e-34	0.331766	0.123	0.038	2.3989e-30	8	NFIL3
ZBTB1	1.36081e-34	0.279259	0.324	0.161	3.15912e-30	8	ZBTB1
IKZF31	7.75616e-34	0.273129	0.228	0.098	1.80059e-29	8	IKZF3
CSRNP1	8.54245e-34	0.290164	0.253	0.116	1.98313e-29	8	CSRNP1
NDUFS8	1.576e-33	0.705964	0.277	0.131	3.65868e-29	8	NDUFS8
ZBTB10	1.66173e-33	0.319693	0.127	0.04	3.8577e-29	8	ZBTB10
CSF1	1.61033e-32	0.516867	0.108	0.032	3.73839e-28	8	CSF1
EIF3G1	6.31594e-32	0.603661	0.384	0.209	1.46625e-27	8	EIF3G
RBBP8	3.36618e-31	0.266815	0.113	0.035	7.81458e-27	8	RBBP8
RNF125	2.83521e-30	0.721788	0.242	0.114	6.58194e-26	8	RNF125
NUCKS1	3.04119e-30	1.31429	0.413	0.23	7.06012e-26	8	NUCKS1
IRS2	6.31628e-30	0.292541	0.148	0.055	1.46632e-25	8	IRS2
PPM1B	8.47824e-30	0.419329	0.239	0.113	1.96822e-25	8	PPM1B
ACAP12	2.71786e-29	0.908704	0.554	0.339	6.30952e-25	8	ACAP1
SYTL2	2.44493e-28	0.69906	0.251	0.122	5.6759e-24	8	SYTL2
PRKD3	4.131e-27	0.251079	0.142	0.054	9.59011e-23	8	PRKD3
HCG181	4.45848e-27	0.367051	0.191	0.085	1.03504e-22	8	HCG18
ECH1	1.11591e-26	1.19716	0.264	0.134	2.59059e-22	8	ECH1
PCMTD1	1.25906e-26	0.288949	0.233	0.113	2.9229e-22	8	PCMTD1
DEGS1	3.00597e-26	0.2613	0.229	0.11	6.97837e-22	8	DEGS1
RBM381	4.52708e-26	0.369019	0.208	0.097	1.05096e-21	8	RBM38
SARAF2	5.3905e-26	0.269076	0.285	0.145	1.2514e-21	8	SARAF
PACS1	1.61698e-25	0.316653	0.164	0.07	3.75381e-21	8	PACS1
VPS281	3.67758e-25	1.35393	0.324	0.178	8.53751e-21	8	VPS28
CANX1	4.31915e-25	0.301509	0.291	0.154	1.00269e-20	8	CANX
BIN2	4.4313e-25	0.997777	0.248	0.125	1.02873e-20	8	BIN2
PRPF4B	6.53564e-25	1.91325	0.381	0.22	1.51725e-20	8	PRPF4B
STAM	2.96592e-24	0.261075	0.138	0.055	6.88539e-20	8	STAM
FAM102B1	6.70013e-24	0.252343	0.133	0.053	1.55543e-19	8	FAM102B
SLK	7.26543e-24	0.278914	0.178	0.08	1.68667e-19	8	SLK
SAP18	8.54324e-24	0.634014	0.423	0.253	1.98331e-19	8	SAP18
NFKB1	1.37888e-23	0.716904	0.234	0.121	3.20108e-19	8	NFKB1
MXRA7	1.56223e-23	0.463348	0.123	0.047	3.62671e-19	8	MXRA7
IFRD12	1.72302e-23	0.659079	0.283	0.154	3.99998e-19	8	IFRD1
UQCR111	4.10517e-23	0.301332	0.194	0.091	9.53016e-19	8	UQCR11
UQCRH	4.65435e-23	1.23645	0.443	0.27	1.08051e-18	8	UQCRH
MAD2L2	4.99317e-23	0.321352	0.132	0.052	1.15916e-18	8	MAD2L2
AP2M1	8.68906e-23	0.277621	0.257	0.136	2.01717e-18	8	AP2M1
OTULIN1	1.16601e-22	0.254602	0.124	0.048	2.7069e-18	8	OTULIN
DOCK8	1.38095e-22	0.554502	0.326	0.188	3.20587e-18	8	DOCK8
ANXA111	3.74525e-22	0.676648	0.271	0.147	8.69461e-18	8	ANXA11
AKNA	1.49656e-21	0.905897	0.314	0.18	3.47426e-17	8	AKNA
CDC42SE2	1.95934e-21	0.451686	0.486	0.302	4.54861e-17	8	CDC42SE2
RPL22L1	2.26802e-21	7.57924	0.293	0.166	5.26521e-17	8	RPL22L1
SNTB2	1.16964e-20	0.307584	0.108	0.041	2.71531e-16	8	SNTB2
SKAP1	2.53386e-20	4.43261	0.313	0.181	5.88235e-16	8	SKAP1
SYF21	3.49912e-20	1.12946	0.363	0.216	8.12321e-16	8	SYF2
C5orf24	4.34231e-20	0.280086	0.171	0.082	1.00807e-15	8	C5orf24
PPP1R182	8.76136e-20	1.44596	0.281	0.16	2.03395e-15	8	PPP1R18
RNF139	2.27655e-19	0.355964	0.199	0.102	5.28502e-15	8	RNF139
PDE7A	2.47502e-19	6.55475	0.271	0.154	5.74577e-15	8	PDE7A
MPG	3.75647e-19	0.302868	0.161	0.076	8.72065e-15	8	MPG
YME1L1	2.07539e-18	4.7857	0.307	0.186	4.81801e-14	8	YME1L1
TRGC21	2.539e-18	0.268391	0.156	0.074	5.89429e-14	8	TRGC2
ST3GAL1	2.32094e-17	0.364191	0.166	0.083	5.38806e-13	8	ST3GAL1
DNAJB6	3.27921e-17	0.677122	0.387	0.248	7.6127e-13	8	DNAJB6
APBB1IP2	8.19802e-17	0.286514	0.31	0.188	1.90317e-12	8	APBB1IP
PTK2B	1.14309e-16	0.376763	0.168	0.086	2.65369e-12	8	PTK2B
DDX27	1.21417e-16	0.358863	0.253	0.148	2.81869e-12	8	DDX27
TWISTNB	1.97994e-16	1.92053	0.159	0.081	4.59643e-12	8	TWISTNB
MORF4L21	9.05365e-16	0.385258	0.261	0.155	2.1018e-11	8	MORF4L2
MLXIP	1.2861e-15	0.276708	0.127	0.06	2.98568e-11	8	MLXIP
DAPK21	1.29828e-15	0.481199	0.147	0.073	3.01396e-11	8	DAPK2
ANKRD37	3.9075e-15	12.8431	0.11	0.05	9.07125e-11	8	ANKRD37
GNL3	5.40232e-15	1.35273	0.168	0.089	1.25415e-10	8	GNL3
ST13	6.5019e-15	0.807384	0.337	0.214	1.50942e-10	8	ST13
GOLIM4	7.53372e-15	0.852898	0.112	0.051	1.74895e-10	8	GOLIM4
NFKBID	7.95766e-15	0.397915	0.133	0.066	1.84737e-10	8	NFKBID
NXT1	1.61147e-14	0.292687	0.161	0.085	3.74104e-10	8	NXT1
PER1	3.93428e-13	0.527849	0.172	0.096	9.13344e-09	8	PER1
PGRMC2	4.673e-13	1.30623	0.107	0.051	1.08484e-08	8	PGRMC2
INTS61	5.58785e-13	0.263318	0.205	0.12	1.29722e-08	8	INTS6
NFAT52	1.16699e-12	1.5982	0.218	0.132	2.70917e-08	8	NFAT5
HIST2H2AC	1.29016e-12	2.84082	0.121	0.061	2.9951e-08	8	HIST2H2AC
CCT81	1.38097e-12	1.12734	0.238	0.146	3.20592e-08	8	CCT8
IQGAP2	3.46332e-12	0.286475	0.169	0.096	8.04009e-08	8	IQGAP2
TUBA4A	3.92699e-12	1.98394	0.294	0.193	9.11651e-08	8	TUBA4A
DYNLRB11	6.65382e-12	0.552167	0.261	0.166	1.54468e-07	8	DYNLRB1
VCP	7.68693e-12	0.27177	0.216	0.133	1.78452e-07	8	VCP
MBD21	1.47521e-11	1.1108	0.19	0.113	3.4247e-07	8	MBD2
EPSTI1	2.37071e-11	0.269925	0.17	0.098	5.5036e-07	8	EPSTI1
SLC4A71	2.42464e-11	0.727126	0.236	0.149	5.6288e-07	8	SLC4A7
MYCBP21	3.91639e-11	0.487099	0.273	0.177	9.09189e-07	8	MYCBP2
MRPL20	1.14178e-10	0.806764	0.223	0.141	2.65064e-06	8	MRPL20
UBXN11	1.72025e-10	1.65593	0.321	0.217	3.99355e-06	8	UBXN1
VAMP22	8.90256e-10	0.947958	0.416	0.287	2.06673e-05	8	VAMP2
SF3B1	1.2545e-09	0.46139	0.358	0.25	2.91232e-05	8	SF3B1
PNPLA8	1.30445e-09	1.46945	0.176	0.11	3.02828e-05	8	PNPLA8
RP11-640M9.1	2.45645e-09	0.271165	0.144	0.085	5.70264e-05	8	RP11-640M9.1
SP1001	3.51956e-09	2.01284	0.292	0.201	8.17066e-05	8	SP100
ZC3H12A	3.75834e-09	0.319117	0.13	0.075	8.72498e-05	8	ZC3H12A
ERP29	4.78066e-09	0.571635	0.3	0.204	0.000110983	8	ERP29
SPN	5.96129e-09	0.499507	0.21	0.137	0.000138391	8	SPN
GZMM1	6.45721e-09	1.06186	0.267	0.182	0.000149904	8	GZMM
CHST11	3.79406e-08	0.619399	0.115	0.067	0.000880792	8	CHST11
PRMT10	5.30891e-08	3.53347	0.104	0.059	0.00123246	8	PRMT10
TCF71	1.97601e-07	0.281498	0.16	0.103	0.00458731	8	TCF7
FAM89B	2.59015e-07	1.33996	0.171	0.114	0.00601304	8	FAM89B
ZNF106	3.75382e-07	1.10048	0.127	0.078	0.00871449	8	ZNF106
LBH	4.19485e-07	0.992049	0.275	0.199	0.00973835	8	LBH
PPP4R2	7.92257e-06	2.26602	0.164	0.115	0.183922	8	PPP4R2
PHF3	8.1987e-06	1.6068	0.171	0.117	0.190333	8	PHF3
SNHG15	1.01481e-05	1.6803	0.155	0.107	0.235588	8	SNHG15
TRAPPC101	1.03528e-05	0.265584	0.139	0.094	0.240341	8	TRAPPC10
CMC1	1.09033e-05	21.2484	0.128	0.086	0.253121	8	CMC1
PLAC8	0.000150268	1.80582	0.101	0.067	1	8	PLAC8
FXYD5	0.000226436	5.84699	0.33	0.259	1	8	FXYD5
SELM	0.0047563	0.726307	0.105	0.078	1	8	SELM
TNFRSF4	0	74.1755	0.63	0.073	0	9	TNFRSF4
BATF	0	14.3707	0.624	0.101	0	9	BATF
LAIR2	0	11.1595	0.376	0.027	0	9	LAIR2
FOXP3	0	3.92147	0.476	0.008	0	9	FOXP3
RTKN2	0	3.53124	0.386	0.015	0	9	RTKN2
IL1R2	0	3.25441	0.278	0.006	0	9	IL1R2
TBC1D4	0	3.20914	0.524	0.052	0	9	TBC1D4
AC017002.1	0	2.10526	0.255	0.011	0	9	AC017002.1
FANK1	0	0.798818	0.18	0.002	0	9	FANK1
F5	0	0.651898	0.184	0.005	0	9	F5
RP11-1399P15.1	1.90825e-288	1.18932	0.228	0.012	4.43e-284	9	RP11-1399P15.1
SELL	3.11755e-273	0.532219	0.319	0.026	7.2374e-269	9	SELL
IL1R1	3.41994e-273	1.36269	0.223	0.012	7.93939e-269	9	IL1R1
AC145110.1	1.35248e-272	2.91239	0.109	0.001	3.13977e-268	9	AC145110.1
MAGEH1	7.20768e-249	4.2589	0.292	0.025	1.67326e-244	9	MAGEH1
ICA1	9.3722e-245	0.572111	0.28	0.023	2.17576e-240	9	ICA1
TNFRSF18	8.54143e-244	10.8241	0.653	0.141	1.98289e-239	9	TNFRSF18
GLRX	7.8026e-194	2.51507	0.42	0.068	1.81137e-189	9	GLRX
CD4	9.77122e-180	2.6364	0.338	0.046	2.26839e-175	9	CD4
CARD16	2.87076e-171	1.78464	0.582	0.15	6.66448e-167	9	CARD16
HTATIP2	6.50525e-171	4.5094	0.33	0.047	1.51019e-166	9	HTATIP2
LAPTM4B	1.88003e-167	0.752015	0.175	0.013	4.36448e-163	9	LAPTM4B
CUL9	2.41276e-165	4.36811	0.175	0.013	5.60122e-161	9	CUL9
CD79B	7.01525e-165	0.403113	0.248	0.027	1.62859e-160	9	CD79B
CTTNBP2NL	4.77002e-153	0.360349	0.104	0.004	1.10736e-148	9	CTTNBP2NL
DNPH1	1.5954e-147	4.21049	0.441	0.095	3.70373e-143	9	DNPH1
CD28	1.05971e-146	0.94662	0.328	0.052	2.46011e-142	9	CD28
IKZF4	7.27283e-139	0.5135	0.157	0.013	1.68839e-134	9	IKZF4
MALT1	1.41026e-137	2.08989	0.349	0.064	3.27392e-133	9	MALT1
ZC2HC1A	5.51093e-135	0.911635	0.159	0.013	1.27936e-130	9	ZC2HC1A
PBXIP11	7.39297e-135	1.58844	0.537	0.145	1.71628e-130	9	PBXIP1
TMEM173	1.01706e-134	2.62266	0.345	0.063	2.36111e-130	9	TMEM173
ADAM121	1.77106e-133	0.521309	0.161	0.014	4.11152e-129	9	ADAM12
MIR4435-1HG1	1.00736e-129	3.52973	0.37	0.076	2.33858e-125	9	MIR4435-1HG
CRADD	2.16376e-126	1.17104	0.167	0.016	5.02318e-122	9	CRADD
IL32	2.89778e-125	27.4133	0.948	0.606	6.7272e-121	9	IL32
HS3ST3B1	9.68565e-122	0.824344	0.186	0.02	2.24852e-117	9	HS3ST3B1
ZC3H12D1	2.15364e-121	1.10266	0.303	0.053	4.99967e-117	9	ZC3H12D
PHACTR21	2.58071e-119	2.68535	0.411	0.095	5.99112e-115	9	PHACTR2
NGFRAP1	5.28953e-118	3.66562	0.136	0.011	1.22797e-113	9	NGFRAP1
ADAT2	1.60399e-112	0.516535	0.184	0.022	3.72367e-108	9	ADAT2
CCNG2	5.21253e-112	0.603511	0.253	0.04	1.21009e-107	9	CCNG2
CORO1B1	8.58503e-112	3.5738	0.507	0.147	1.99302e-107	9	CORO1B
TNFRSF1B	8.48828e-110	4.30906	0.597	0.208	1.97055e-105	9	TNFRSF1B
UGP21	3.21766e-109	1.36185	0.486	0.137	7.4698e-105	9	UGP2
CD59	1.47522e-104	0.882742	0.251	0.042	3.42472e-100	9	CD59
SPATS2L	3.38746e-103	0.791492	0.255	0.044	7.86399e-99	9	SPATS2L
FAM184A	4.23478e-100	0.456536	0.132	0.013	9.83103e-96	9	FAM184A
NDFIP1	3.1317e-99	0.771558	0.484	0.143	7.27025e-95	9	NDFIP1
EPHX2	2.72221e-98	0.547979	0.104	0.008	6.31961e-94	9	EPHX2
LAYN	2.77965e-98	1.5365	0.303	0.063	6.45296e-94	9	LAYN
S100A4	1.03706e-96	71.4101	0.875	0.493	2.40754e-92	9	S100A4
GBP51	1.79176e-96	0.636946	0.392	0.102	4.15957e-92	9	GBP5
IKZF21	3.53006e-96	1.78907	0.359	0.086	8.19504e-92	9	IKZF2
LEF1	4.82951e-94	0.355735	0.132	0.013	1.12117e-89	9	LEF1
SOD11	3.37179e-93	1.51147	0.716	0.33	7.8276e-89	9	SOD1
HLA-A	1.19446e-92	85.4168	0.958	0.685	2.77295e-88	9	HLA-A
TLK1	6.66188e-90	0.780412	0.445	0.132	1.54655e-85	9	TLK1
APOLD1	4.8583e-89	0.31316	0.236	0.043	1.12785e-84	9	APOLD1
YWHAB	4.68467e-88	1.35494	0.708	0.322	1.08755e-83	9	YWHAB
STAM1	2.20435e-86	0.761849	0.261	0.053	5.1174e-82	9	STAM
CTSC1	9.78785e-85	0.760644	0.518	0.188	2.27225e-80	9	CTSC
FAS1	9.1036e-83	0.567345	0.315	0.076	2.1134e-78	9	FAS
LY75	2.25471e-82	0.381305	0.136	0.016	5.23432e-78	9	LY75
CALM3	2.32685e-82	0.311104	0.545	0.201	5.40178e-78	9	CALM3
C16orf871	4.86815e-82	0.423875	0.24	0.047	1.13014e-77	9	C16orf87
THADA	7.80168e-82	1.32063	0.169	0.025	1.81116e-77	9	THADA
TNFRSF251	1.28952e-81	0.453099	0.382	0.106	2.99362e-77	9	TNFRSF25
PKM	2.4083e-81	0.329204	0.553	0.213	5.59088e-77	9	PKM
ARPC1B1	4.20388e-81	1.3794	0.718	0.343	9.7593e-77	9	ARPC1B
PTP4A3	3.46207e-80	3.36723	0.113	0.011	8.0372e-76	9	PTP4A3
GCNT1	5.70049e-80	0.463553	0.142	0.018	1.32337e-75	9	GCNT1
TRAF3	1.19374e-79	0.66071	0.267	0.058	2.77126e-75	9	TRAF3
CREB3L2	1.66092e-79	0.429287	0.221	0.041	3.85583e-75	9	CREB3L2
FAM129A2	4.44027e-79	2.01467	0.365	0.103	1.03081e-74	9	FAM129A
SOX4	6.4369e-79	16.4654	0.217	0.041	1.49433e-74	9	SOX4
DUSP4	1.03885e-78	20.6611	0.466	0.16	2.4117e-74	9	DUSP4
ATOX1	2.16537e-78	2.45611	0.321	0.082	5.02691e-74	9	ATOX1
GATA31	1.15889e-77	2.00285	0.347	0.095	2.69037e-73	9	GATA3
CFLAR	1.46779e-77	10.7101	0.541	0.204	3.40747e-73	9	CFLAR
PMAIP11	2.62266e-77	2.34857	0.459	0.159	6.0885e-73	9	PMAIP1
EPSTI11	5.75254e-77	0.789748	0.345	0.094	1.33545e-72	9	EPSTI1
ZC3H7A	5.851e-77	0.611612	0.313	0.08	1.35831e-72	9	ZC3H7A
GBP41	3.2993e-76	0.90088	0.311	0.079	7.65933e-72	9	GBP4
HAPLN3	4.39328e-76	0.310573	0.169	0.026	1.0199e-71	9	HAPLN3
THEM4	4.62413e-76	0.436637	0.184	0.031	1.07349e-71	9	THEM4
ZBTB32	5.57686e-76	0.416168	0.127	0.015	1.29467e-71	9	ZBTB32
ARL6IP5	7.57444e-76	5.30498	0.704	0.333	1.75841e-71	9	ARL6IP5
NCF4	8.30826e-76	0.410295	0.2	0.036	1.92876e-71	9	NCF4
ACOT9	4.50137e-75	0.448329	0.175	0.028	1.04499e-70	9	ACOT9
PMVK	3.60719e-74	4.36951	0.269	0.062	8.3741e-70	9	PMVK
ETV7	1.00171e-72	0.270584	0.115	0.013	2.32547e-68	9	ETV7
HNRNPLL	1.93576e-72	0.434056	0.298	0.075	4.49387e-68	9	HNRNPLL
METTL8	2.14801e-72	1.71216	0.248	0.055	4.98661e-68	9	METTL8
DUSP161	2.20295e-72	0.424666	0.263	0.061	5.11414e-68	9	DUSP16
RPS27L	9.91309e-71	4.65335	0.622	0.271	2.30132e-66	9	RPS27L
CASP1	1.24162e-70	0.534965	0.317	0.085	2.88243e-66	9	CASP1
ENO1	3.77293e-70	19.1137	0.616	0.286	8.75885e-66	9	ENO1
VAV3	1.3805e-69	0.453765	0.171	0.029	3.20483e-65	9	VAV3
SLC35F2	3.69429e-69	0.297007	0.115	0.014	8.5763e-65	9	SLC35F2
NCK2	4.86876e-69	0.51168	0.246	0.056	1.13028e-64	9	NCK2
KCNN4	5.65216e-69	0.303337	0.121	0.015	1.31215e-64	9	KCNN4
TMEM154	9.35153e-69	0.437391	0.232	0.051	2.17096e-64	9	TMEM154
MSI21	1.01204e-68	0.99873	0.345	0.101	2.34946e-64	9	MSI2
CD2	1.17586e-68	5.41589	0.795	0.434	2.72976e-64	9	CD2
IL6R	1.65158e-68	0.312407	0.107	0.012	3.83415e-64	9	IL6R
VDR	2.92602e-68	0.511523	0.138	0.02	6.79277e-64	9	VDR
FAIM3	1.5366e-66	0.387032	0.175	0.031	3.56721e-62	9	FAIM3
CNIH1	1.09687e-64	0.656031	0.282	0.074	2.54637e-60	9	CNIH1
RHBDD2	1.12318e-64	1.67777	0.25	0.061	2.60747e-60	9	RHBDD2
TNFRSF141	1.13768e-64	0.758707	0.351	0.107	2.64113e-60	9	TNFRSF14
PPM1G	1.18936e-63	1.62242	0.399	0.139	2.76109e-59	9	PPM1G
LAPTM4A	1.31647e-63	0.625551	0.382	0.124	3.05619e-59	9	LAPTM4A
MRPS6	1.70266e-63	0.28202	0.428	0.151	3.95273e-59	9	MRPS6
UBE2D2	1.67753e-62	1.25167	0.528	0.218	3.89439e-58	9	UBE2D2
BAX	9.90147e-62	1.13969	0.463	0.174	2.29863e-57	9	BAX
TSPAN5	3.98304e-61	0.547454	0.226	0.053	9.24663e-57	9	TSPAN5
IL2RG	5.2841e-61	10.4977	0.702	0.363	1.2267e-56	9	IL2RG
ADI1	2.12622e-60	0.376553	0.255	0.065	4.93601e-56	9	ADI1
SUMO2	6.70847e-60	6.342	0.693	0.368	1.55737e-55	9	SUMO2
REXO21	2.15058e-59	0.514167	0.25	0.063	4.99256e-55	9	REXO2
PAK21	1.16483e-58	1.68022	0.514	0.216	2.70414e-54	9	PAK2
NDUFA4	3.91946e-58	9.50713	0.664	0.335	9.09903e-54	9	NDUFA4
PHTF21	4.78985e-58	0.859688	0.259	0.069	1.11196e-53	9	PHTF2
HEBP2	5.94112e-58	1.6493	0.286	0.082	1.37923e-53	9	HEBP2
CNST	7.62947e-58	0.394176	0.186	0.039	1.77118e-53	9	CNST
PIM3	1.41996e-57	3.28868	0.424	0.157	3.29644e-53	9	PIM3
INPP5F	2.93751e-57	0.481113	0.14	0.024	6.81943e-53	9	INPP5F
ZNRF11	3.08365e-57	1.10733	0.257	0.07	7.1587e-53	9	ZNRF1
USP15	5.50988e-57	4.59346	0.455	0.178	1.27912e-52	9	USP15
PSMB8	6.61927e-57	5.35392	0.478	0.194	1.53666e-52	9	PSMB8
PSMB1	8.54324e-57	5.46963	0.488	0.197	1.98331e-52	9	PSMB1
ICAM3	4.53348e-56	0.739608	0.48	0.192	1.05245e-51	9	ICAM3
CASK	4.91268e-56	0.445603	0.18	0.038	1.14048e-51	9	CASK
OAS1	6.40803e-56	0.499957	0.125	0.02	1.48762e-51	9	OAS1
AKIP1	8.06455e-56	0.291236	0.117	0.017	1.87218e-51	9	AKIP1
TIAM1	1.59744e-55	0.349451	0.115	0.017	3.70847e-51	9	TIAM1
MAP1LC3A	3.222e-55	0.32995	0.236	0.061	7.47987e-51	9	MAP1LC3A
USP48	4.87282e-55	0.506955	0.276	0.08	1.13123e-50	9	USP48
NDUFB8.1	8.94899e-55	0.538705	0.399	0.152	2.07751e-50	9	NDUFB8.1
SH3KBP1	1.17143e-54	0.746987	0.464	0.188	2.71947e-50	9	SH3KBP1
MAST4	1.35092e-54	4.38405	0.236	0.061	3.13616e-50	9	MAST4
ANKRD10	6.17644e-54	6.2314	0.288	0.088	1.43386e-49	9	ANKRD10
ZBTB38	6.64293e-54	2.33672	0.376	0.132	1.54216e-49	9	ZBTB38
ACSL4	1.84449e-53	0.443037	0.2	0.047	4.28198e-49	9	ACSL4
SH3BGRL	2.02139e-53	1.46268	0.466	0.19	4.69266e-49	9	SH3BGRL
B2M	2.22526e-53	62.3682	0.988	0.896	5.16594e-49	9	B2M
HLA-C	3.25811e-53	17.4171	0.935	0.66	7.5637e-49	9	HLA-C
ENTPD11	5.28046e-53	1.31573	0.468	0.19	1.22586e-48	9	ENTPD1
TNIP2	6.00124e-53	1.11138	0.263	0.075	1.39319e-48	9	TNIP2
OPTN	9.1382e-53	0.776308	0.39	0.143	2.12143e-48	9	OPTN
ARF1	1.04426e-52	4.17406	0.514	0.22	2.42425e-48	9	ARF1
TNIK	1.18681e-52	0.552176	0.215	0.054	2.75519e-48	9	TNIK
CTD-2020K17.1	1.51153e-52	0.777232	0.255	0.072	3.50902e-48	9	CTD-2020K17.1
CLIP1	5.29874e-52	0.907992	0.305	0.096	1.2301e-47	9	CLIP1
COX17	8.13555e-52	2.89346	0.455	0.188	1.88867e-47	9	COX17
PSMB3	1.12337e-51	1.99589	0.468	0.195	2.6079e-47	9	PSMB3
ERH	1.2262e-51	1.86022	0.438	0.169	2.84662e-47	9	ERH
EDF11	1.5996e-51	2.86906	0.651	0.332	3.71348e-47	9	EDF1
DYNLRB12	1.76783e-51	1.7734	0.422	0.163	4.10403e-47	9	DYNLRB1
CTSA	2.26964e-51	1.20834	0.259	0.075	5.26897e-47	9	CTSA
GTF3C6	2.63729e-51	0.646681	0.282	0.086	6.12246e-47	9	GTF3C6
SMS	3.53946e-51	0.951882	0.263	0.078	8.21685e-47	9	SMS
GRSF1	7.73267e-51	0.364205	0.219	0.056	1.79514e-46	9	GRSF1
TXN	1.24404e-50	6.21841	0.474	0.207	2.88804e-46	9	TXN
ANXA7	1.2492e-50	0.852474	0.307	0.098	2.90002e-46	9	ANXA7
ATP6V0E1	1.43507e-50	1.63689	0.624	0.304	3.33152e-46	9	ATP6V0E1
NCOA31	1.45711e-50	0.292834	0.253	0.072	3.38267e-46	9	NCOA3
SKP1	1.86945e-50	1.03224	0.741	0.415	4.33994e-46	9	SKP1
ZBTB24	4.76796e-50	0.415304	0.159	0.033	1.10688e-45	9	ZBTB24
ATP5A11	6.01192e-50	2.27133	0.397	0.149	1.39567e-45	9	ATP5A1
PSMD81	9.21437e-50	2.01234	0.43	0.175	2.13912e-45	9	PSMD8
CCM2	1.01377e-49	0.425973	0.232	0.063	2.35346e-45	9	CCM2
COX4I11	1.07026e-49	2.27463	0.785	0.465	2.48461e-45	9	COX4I1
ANTXR2	1.24234e-49	0.323335	0.121	0.02	2.88409e-45	9	ANTXR2
GLCCI1	1.60241e-49	0.542323	0.271	0.082	3.72e-45	9	GLCCI1
YIPF6	2.33313e-49	0.434032	0.188	0.045	5.41637e-45	9	YIPF6
NDUFC1	3.59505e-49	0.659388	0.282	0.089	8.34591e-45	9	NDUFC1
EIF3H	4.02618e-49	29.9521	0.501	0.222	9.34678e-45	9	EIF3H
GCHFR	4.42096e-49	1.13998	0.23	0.063	1.02633e-44	9	GCHFR
LY96	4.78217e-49	0.284945	0.107	0.017	1.11018e-44	9	LY96
CHD3	4.88994e-49	3.30973	0.288	0.091	1.1352e-44	9	CHD3
FOXO1	5.84163e-49	2.43949	0.242	0.068	1.35614e-44	9	FOXO1
TNIP1	8.14938e-49	0.495626	0.29	0.093	1.89188e-44	9	TNIP1
TCEA11	8.40683e-49	0.623085	0.48	0.202	1.95165e-44	9	TCEA1
HADHB	8.87925e-49	0.548409	0.236	0.066	2.06132e-44	9	HADHB
SYNGR2	1.17601e-48	2.37543	0.296	0.096	2.73011e-44	9	SYNGR2
RAC1	1.22114e-48	0.302465	0.493	0.22	2.83487e-44	9	RAC1
RBX11	2.0473e-48	0.337619	0.445	0.181	4.7528e-44	9	RBX1
BTG3	2.63211e-48	1.07613	0.367	0.139	6.11044e-44	9	BTG3
EIF3F	3.21795e-48	5.12607	0.505	0.224	7.47047e-44	9	EIF3F
NDUFC2	3.67745e-48	3.96823	0.363	0.135	8.53719e-44	9	NDUFC2
CD51	3.81317e-48	0.436345	0.209	0.054	8.85226e-44	9	CD5
TCEB2	5.81229e-48	1.86391	0.662	0.352	1.34932e-43	9	TCEB2
PRDX2	6.10119e-48	11.007	0.426	0.177	1.41639e-43	9	PRDX2
COX7C	7.19915e-48	5.40956	0.814	0.502	1.67128e-43	9	COX7C
BRK11	9.77364e-48	1.3671	0.488	0.212	2.26895e-43	9	BRK1
ZEB1	1.71938e-47	1.05946	0.226	0.062	3.99154e-43	9	ZEB1
KDSR	2.09365e-47	0.479724	0.2	0.05	4.86042e-43	9	KDSR
COX8A	2.32586e-47	2.20373	0.566	0.276	5.39948e-43	9	COX8A
PIK3IP1	2.7578e-47	2.86795	0.386	0.149	6.40223e-43	9	PIK3IP1
ASXL11	3.75759e-47	0.526488	0.267	0.083	8.72325e-43	9	ASXL1
TTC39C1	5.35558e-47	0.901187	0.349	0.127	1.2433e-42	9	TTC39C
SDC4	6.05912e-47	0.462776	0.144	0.029	1.40663e-42	9	SDC4
CCDC167	6.61401e-47	2.15339	0.244	0.071	1.53544e-42	9	CCDC167
ZNRF2	8.74872e-47	0.292735	0.18	0.043	2.03102e-42	9	ZNRF2
SIRPG1	1.02464e-46	0.351001	0.292	0.096	2.3787e-42	9	SIRPG
LTA	1.13116e-46	0.294782	0.104	0.016	2.62598e-42	9	LTA
COX5A	1.41099e-46	6.71942	0.397	0.159	3.27561e-42	9	COX5A
MIR4435-2HG	1.50379e-46	0.462671	0.104	0.016	3.49105e-42	9	MIR4435-2HG
BACH11	2.36896e-46	0.347334	0.244	0.072	5.49953e-42	9	BACH1
CUTA	2.65611e-46	4.82478	0.503	0.229	6.16615e-42	9	CUTA
HOXB21	4.05734e-46	0.482306	0.202	0.053	9.41911e-42	9	HOXB2
RAP1A1	4.1281e-46	0.801348	0.476	0.212	9.5834e-42	9	RAP1A
RYBP	4.18824e-46	1.33427	0.29	0.097	9.723e-42	9	RYBP
GALM1	4.70927e-46	0.975219	0.29	0.098	1.09326e-41	9	GALM
YWHAE	5.23845e-46	1.26676	0.445	0.187	1.21611e-41	9	YWHAE
RNF145	6.83546e-46	0.684774	0.349	0.128	1.58685e-41	9	RNF145
CHURC1	7.6619e-46	0.526593	0.438	0.18	1.77871e-41	9	CHURC1
HIGD2A1	7.71104e-46	1.16639	0.47	0.201	1.79012e-41	9	HIGD2A
SLC25A31	7.83781e-46	0.946846	0.511	0.244	1.81955e-41	9	SLC25A3
IKZF1	8.99141e-46	2.96084	0.409	0.167	2.08736e-41	9	IKZF1
P2RY101	1.1912e-45	1.22137	0.328	0.116	2.76538e-41	9	P2RY10
SDF4	2.18262e-45	0.82055	0.319	0.112	5.06695e-41	9	SDF4
TPP1	2.37214e-45	0.342021	0.213	0.058	5.50692e-41	9	TPP1
RGS101	4.08565e-45	2.38003	0.432	0.184	9.48483e-41	9	RGS10
FKBP1A1	4.10944e-45	1.65581	0.507	0.233	9.54008e-41	9	FKBP1A
ARPP19	4.66122e-45	0.382133	0.388	0.156	1.0821e-40	9	ARPP19
HLA-F1	4.95453e-45	2.19899	0.484	0.218	1.15019e-40	9	HLA-F
SAMHD1	7.04033e-45	0.639732	0.269	0.085	1.63441e-40	9	SAMHD1
SGTB	7.33188e-45	0.37871	0.134	0.027	1.70209e-40	9	SGTB
NAB1	1.27157e-44	3.49042	0.217	0.061	2.95194e-40	9	NAB1
CTSB	2.35275e-44	2.7359	0.25	0.076	5.4619e-40	9	CTSB
EIF3D	3.74074e-44	0.486986	0.386	0.154	8.68412e-40	9	EIF3D
COX7A2L	5.0965e-44	1.45627	0.392	0.157	1.18315e-39	9	COX7A2L
CLIC11	6.5184e-44	2.2328	0.645	0.346	1.51325e-39	9	CLIC1
CCDC141	7.21633e-44	0.534944	0.113	0.02	1.67527e-39	9	CCDC141
TRAF1	8.40383e-44	0.779678	0.257	0.08	1.95095e-39	9	TRAF1
TULP4	1.86628e-43	0.329977	0.177	0.043	4.33256e-39	9	TULP4
IKBKE	3.42364e-43	0.282541	0.111	0.02	7.94798e-39	9	IKBKE
ISOC1	4.72884e-43	0.267153	0.161	0.038	1.0978e-38	9	ISOC1
MATR31	4.97175e-43	2.15997	0.378	0.154	1.15419e-38	9	MATR3
MBD22	6.63885e-43	1.29064	0.309	0.111	1.54121e-38	9	MBD2
SKAP11	7.15428e-43	0.544864	0.428	0.181	1.66087e-38	9	SKAP1
LRPAP1	8.38475e-43	0.987733	0.296	0.102	1.94652e-38	9	LRPAP1
ETS1	1.01335e-42	7.30595	0.597	0.304	2.35248e-38	9	ETS1
TAGLN21	1.09386e-42	5.04561	0.549	0.273	2.5394e-38	9	TAGLN2
MYL6	1.32229e-42	14.1035	0.845	0.569	3.06969e-38	9	MYL6
UQCR11.1	1.33793e-42	1.10965	0.572	0.295	3.10601e-38	9	UQCR11.1
APLP2	1.6138e-42	1.20406	0.257	0.083	3.74645e-38	9	APLP2
STAT11	1.66745e-42	1.81001	0.38	0.151	3.871e-38	9	STAT1
IL10RA1	1.73248e-42	0.467079	0.324	0.118	4.02194e-38	9	IL10RA
UBL5	1.76836e-42	4.07793	0.678	0.391	4.10524e-38	9	UBL5
PSMA7	2.81947e-42	1.41515	0.631	0.338	6.54541e-38	9	PSMA7
CDKN1B	3.77272e-42	3.98595	0.374	0.153	8.75837e-38	9	CDKN1B
SHMT2	4.58583e-42	0.284188	0.129	0.026	1.0646e-37	9	SHMT2
CHMP2A	4.91238e-42	2.17441	0.332	0.123	1.14041e-37	9	CHMP2A
LCK	6.56746e-42	0.423383	0.564	0.287	1.52463e-37	9	LCK
BCL2	7.47278e-42	0.405928	0.263	0.085	1.73481e-37	9	BCL2
HNRNPA1	1.01746e-41	4.38768	0.781	0.479	2.36204e-37	9	HNRNPA1
WHSC1L11	1.28865e-41	2.78729	0.457	0.207	2.9916e-37	9	WHSC1L1
R3HDM4	1.33678e-41	0.351287	0.215	0.062	3.10333e-37	9	R3HDM4
SUMO11	1.57707e-41	0.847868	0.468	0.21	3.66116e-37	9	SUMO1
UBR5	1.68453e-41	1.16809	0.253	0.081	3.91063e-37	9	UBR5
IGFLR1	1.77088e-41	0.326582	0.167	0.042	4.1111e-37	9	IGFLR1
IFI6	2.51999e-41	7.36733	0.276	0.094	5.85016e-37	9	IFI6
SYF22	2.64211e-41	0.908616	0.476	0.216	6.13365e-37	9	SYF2
ARF5	2.81384e-41	0.339961	0.29	0.1	6.53233e-37	9	ARF5
PTTG1	2.96495e-41	1.4224	0.313	0.115	6.88313e-37	9	PTTG1
DNAJA21	3.35106e-41	1.03206	0.313	0.116	7.77949e-37	9	DNAJA2
UXS1	3.45332e-41	0.431179	0.171	0.043	8.01689e-37	9	UXS1
GABARAPL2	9.40811e-41	0.440965	0.405	0.168	2.18409e-36	9	GABARAPL2
C4orf481	9.88546e-41	0.610826	0.353	0.139	2.29491e-36	9	C4orf48
DYNC1I2	9.9548e-41	1.57693	0.267	0.09	2.31101e-36	9	DYNC1I2
ATP5L1	1.05021e-40	3.38023	0.793	0.485	2.43806e-36	9	ATP5L
PSMC5	1.08248e-40	1.35772	0.315	0.116	2.51297e-36	9	PSMC5
GRAMD1A	1.31518e-40	0.488006	0.236	0.074	3.05319e-36	9	GRAMD1A
SP1002	1.81413e-40	1.81134	0.447	0.199	4.2115e-36	9	SP100
OTUD5	2.58278e-40	1.77936	0.203	0.058	5.99592e-36	9	OTUD5
COMT	2.6568e-40	0.346855	0.196	0.055	6.16777e-36	9	COMT
PRDX3	2.70187e-40	0.322882	0.225	0.068	6.27238e-36	9	PRDX3
NDUFB1	2.79268e-40	0.583422	0.489	0.224	6.48321e-36	9	NDUFB1
NDUFA11	3.34717e-40	1.12458	0.47	0.221	7.77047e-36	9	NDUFA11
MAP3K1	3.56932e-40	0.393104	0.169	0.043	8.28617e-36	9	MAP3K1
CSDE1	4.88651e-40	0.760159	0.499	0.231	1.1344e-35	9	CSDE1
UBXN12	5.84829e-40	1.2731	0.466	0.214	1.35768e-35	9	UBXN1
EAPP	5.92855e-40	0.355695	0.267	0.089	1.37631e-35	9	EAPP
EID1	9.76598e-40	5.38968	0.482	0.23	2.26717e-35	9	EID1
EML2	9.8395e-40	0.471792	0.161	0.04	2.28424e-35	9	EML2
LRP10	1.26101e-39	0.578576	0.271	0.092	2.92745e-35	9	LRP10
LEPROT	2.05257e-39	0.577977	0.194	0.055	4.76505e-35	9	LEPROT
H3F3A	2.22264e-39	8.27207	0.798	0.536	5.15985e-35	9	H3F3A
SF3B11	2.38755e-39	2.16329	0.507	0.248	5.5427e-35	9	SF3B1
SNX5	2.41637e-39	0.645002	0.269	0.093	5.60959e-35	9	SNX5
LFNG	3.03858e-39	0.347771	0.14	0.032	7.05407e-35	9	LFNG
NOP582	3.17814e-39	1.17829	0.388	0.163	7.37805e-35	9	NOP58
UHRF21	4.05152e-39	0.481867	0.198	0.056	9.40561e-35	9	UHRF2
BUB3	4.52796e-39	2.41367	0.453	0.206	1.05117e-34	9	BUB3
PPP1R21	4.69898e-39	1.59397	0.505	0.242	1.09087e-34	9	PPP1R2
ATPIF1	6.0034e-39	0.484159	0.488	0.233	1.39369e-34	9	ATPIF1
NDUFB4	6.0172e-39	1.21972	0.417	0.187	1.39689e-34	9	NDUFB4
FOXN3	6.08918e-39	0.694157	0.273	0.095	1.4136e-34	9	FOXN3
MAT2B	1.00107e-38	0.389141	0.305	0.112	2.32399e-34	9	MAT2B
AKIRIN2	1.06782e-38	0.685015	0.244	0.081	2.47896e-34	9	AKIRIN2
ABI1	1.3222e-38	0.319127	0.274	0.096	3.06949e-34	9	ABI1
GPBP1	1.57279e-38	0.362024	0.633	0.342	3.65122e-34	9	GPBP1
COX7A2	2.27393e-38	1.16416	0.641	0.36	5.27893e-34	9	COX7A2
RAD211	2.92922e-38	1.5687	0.39	0.168	6.80019e-34	9	RAD21
SP110	3.62271e-38	0.411124	0.305	0.115	8.41011e-34	9	SP110
STK17B	3.92459e-38	10.1544	0.729	0.452	9.11094e-34	9	STK17B
MAL	4.58997e-38	0.259458	0.115	0.023	1.06556e-33	9	MAL
TMEM50A1	5.61685e-38	0.766223	0.484	0.229	1.30395e-33	9	TMEM50A
ADK	5.75779e-38	0.394901	0.144	0.034	1.33667e-33	9	ADK
ATP5O	7.1735e-38	0.663446	0.395	0.169	1.66533e-33	9	ATP5O
FIS11	7.84977e-38	0.411378	0.336	0.133	1.82233e-33	9	FIS1
PSMD11	9.47619e-38	0.744963	0.246	0.082	2.1999e-33	9	PSMD11
UQCR10	1.00207e-37	2.96143	0.511	0.251	2.32631e-33	9	UQCR10
CMTM7	1.04567e-37	0.394546	0.24	0.078	2.42753e-33	9	CMTM7
ARHGEF121	1.27205e-37	0.274291	0.165	0.043	2.95307e-33	9	ARHGEF12
WASF21	1.75365e-37	1.56064	0.345	0.14	4.07109e-33	9	WASF2
DECR1	1.82086e-37	0.445529	0.207	0.063	4.22712e-33	9	DECR1
DUSP10	1.85395e-37	0.434729	0.209	0.064	4.30394e-33	9	DUSP10
SFT2D1	2.15025e-37	0.514359	0.282	0.101	4.99181e-33	9	SFT2D1
GRAMD3	2.26794e-37	0.285594	0.111	0.022	5.26502e-33	9	GRAMD3
ANAPC16	2.66854e-37	2.61694	0.522	0.265	6.19502e-33	9	ANAPC16
CCT82	2.95423e-37	0.285209	0.351	0.145	6.85825e-33	9	CCT8
C14orf2	3.34593e-37	0.273299	0.559	0.286	7.76759e-33	9	C14orf2
PSMB6	3.49623e-37	4.50833	0.344	0.142	8.1165e-33	9	PSMB6
GNA15	6.07754e-37	0.70206	0.136	0.032	1.4109e-32	9	GNA15
CD3E	6.61097e-37	11.3046	0.701	0.415	1.53474e-32	9	CD3E
PXK	8.89513e-37	0.270585	0.132	0.03	2.065e-32	9	PXK
CCNI1	1.10885e-36	1.1183	0.658	0.387	2.57419e-32	9	CCNI
TRIB2	1.20867e-36	0.25023	0.171	0.046	2.80592e-32	9	TRIB2
ATP1B1	1.40715e-36	4.3014	0.15	0.038	3.2667e-32	9	ATP1B1
FKBP8	1.58554e-36	0.989313	0.388	0.17	3.68084e-32	9	FKBP8
UBE2Z	1.69103e-36	0.388004	0.205	0.063	3.92572e-32	9	UBE2Z
ACP51	1.79526e-36	1.42239	0.23	0.078	4.1677e-32	9	ACP5
PRDM2	1.81761e-36	1.97619	0.403	0.18	4.21959e-32	9	PRDM2
NDUFA1	2.36503e-36	2.81509	0.543	0.277	5.49042e-32	9	NDUFA1
ANXA112	2.70202e-36	0.597754	0.359	0.147	6.27275e-32	9	ANXA11
MRPS21	2.8586e-36	1.03197	0.365	0.154	6.63625e-32	9	MRPS21
CEP120	3.239e-36	0.281678	0.119	0.026	7.51934e-32	9	CEP120
CAPZA2	3.75718e-36	0.269888	0.33	0.131	8.7223e-32	9	CAPZA2
TTN	3.85669e-36	0.837685	0.173	0.048	8.95331e-32	9	TTN
ARPC2	3.87108e-36	1.99057	0.774	0.489	8.98671e-32	9	ARPC2
IRS21	4.2161e-36	0.664829	0.192	0.056	9.78767e-32	9	IRS2
COX6C	4.42691e-36	4.14295	0.639	0.352	1.02771e-31	9	COX6C
RAB10	4.66019e-36	0.262799	0.259	0.091	1.08186e-31	9	RAB10
DDHD1	5.11411e-36	0.703353	0.236	0.078	1.18724e-31	9	DDHD1
YY1	6.91961e-36	1.6061	0.399	0.176	1.60639e-31	9	YY1
EIF4B1	7.18957e-36	0.302394	0.463	0.221	1.66906e-31	9	EIF4B
ATP5J21	7.96871e-36	1.77266	0.486	0.238	1.84994e-31	9	ATP5J2
CD53	9.07419e-36	0.863616	0.522	0.267	2.10657e-31	9	CD53
IL18R1	9.159e-36	0.446769	0.157	0.041	2.12626e-31	9	IL18R1
PSIP1	9.17881e-36	2.69737	0.349	0.145	2.13086e-31	9	PSIP1
TBCA1	1.01926e-35	0.751529	0.44	0.207	2.36621e-31	9	TBCA
SRSF51	1.07256e-35	0.976373	0.693	0.392	2.48994e-31	9	SRSF5
PSMB2	1.23404e-35	0.700873	0.301	0.116	2.86484e-31	9	PSMB2
HIVEP1	1.29137e-35	0.264197	0.182	0.053	2.99791e-31	9	HIVEP1
ST131	1.31013e-35	0.929425	0.447	0.213	3.04146e-31	9	ST13
TXNDC11	1.42333e-35	0.299696	0.146	0.037	3.30425e-31	9	TXNDC11
EMC71	1.71753e-35	0.2596	0.251	0.088	3.98724e-31	9	EMC7
TSHZ2	1.76234e-35	0.634758	0.111	0.023	4.09127e-31	9	TSHZ2
TXNDC171	1.90024e-35	1.82528	0.257	0.092	4.4114e-31	9	TXNDC17
IL21R	1.90439e-35	0.351762	0.182	0.052	4.42105e-31	9	IL21R
VCP1	2.82071e-35	1.32614	0.324	0.131	6.54829e-31	9	VCP
CYLD1	3.62933e-35	2.5763	0.434	0.201	8.4255e-31	9	CYLD
C19orf531	3.63485e-35	1.29576	0.482	0.239	8.4383e-31	9	C19orf53
SNW1	4.78239e-35	0.393974	0.288	0.108	1.11023e-30	9	SNW1
LBH1	8.12348e-35	0.547972	0.42	0.196	1.88587e-30	9	LBH
SUB1	8.61313e-35	4.00878	0.687	0.429	1.99954e-30	9	SUB1
NUDT5	1.06826e-34	0.383392	0.238	0.082	2.47998e-30	9	NUDT5
PSMB7	1.37454e-34	0.496945	0.253	0.09	3.19101e-30	9	PSMB7
NSF	1.96269e-34	0.420122	0.123	0.028	4.55639e-30	9	NSF
AP2M11	2.06108e-34	2.13187	0.332	0.136	4.7848e-30	9	AP2M1
PSMB9	2.26809e-34	1.63799	0.537	0.284	5.26537e-30	9	PSMB9
APBB1IP3	2.33878e-34	1.08254	0.411	0.188	5.42948e-30	9	APBB1IP
SAR1B	2.4852e-34	0.335928	0.244	0.085	5.7694e-30	9	SAR1B
LIMD21	2.59805e-34	0.756695	0.514	0.265	6.03138e-30	9	LIMD2
EIF3L	3.32123e-34	1.22432	0.418	0.194	7.71023e-30	9	EIF3L
PTGES3	3.41636e-34	2.77634	0.564	0.314	7.93108e-30	9	PTGES3
FAM53B	4.0904e-34	0.497807	0.155	0.042	9.49585e-30	9	FAM53B
CSK	6.43329e-34	0.700282	0.284	0.109	1.49349e-29	9	CSK
SF3B141	9.79465e-34	0.440163	0.286	0.111	2.27383e-29	9	SF3B14
HDAC7	1.01148e-33	0.342858	0.167	0.047	2.34815e-29	9	HDAC7
TECR	1.25818e-33	0.856101	0.317	0.128	2.92087e-29	9	TECR
AP2S1	1.42155e-33	0.720404	0.292	0.115	3.30013e-29	9	AP2S1
SATB1	1.50999e-33	1.09238	0.271	0.1	3.50544e-29	9	SATB1
ATP5B2	1.73603e-33	0.580165	0.409	0.186	4.0302e-29	9	ATP5B
SQRDL	1.75941e-33	0.321849	0.182	0.054	4.08447e-29	9	SQRDL
PFDN2	1.76547e-33	0.558141	0.321	0.132	4.09855e-29	9	PFDN2
PET1002	1.83754e-33	0.788465	0.422	0.198	4.26584e-29	9	PET100
CTNNA1	3.66408e-33	1.73365	0.154	0.042	8.50615e-29	9	CTNNA1
SLC16A1	4.24172e-33	0.549925	0.146	0.038	9.84715e-29	9	SLC16A1
IFI27L2	4.38371e-33	0.680118	0.367	0.162	1.01768e-28	9	IFI27L2
DFNB31	4.72756e-33	0.400943	0.144	0.038	1.0975e-28	9	DFNB31
DERL1	5.20592e-33	0.300191	0.288	0.112	1.20855e-28	9	DERL1
COX6A1	7.41705e-33	3.00526	0.528	0.28	1.72187e-28	9	COX6A1
ANKRD361	9.98788e-33	0.414779	0.298	0.118	2.31869e-28	9	ANKRD36
IGBP11	1.02728e-32	0.276594	0.236	0.084	2.38483e-28	9	IGBP1
VAMP8	1.03939e-32	3.01138	0.472	0.233	2.41296e-28	9	VAMP8
MRFAP11	1.09498e-32	0.695793	0.322	0.134	2.542e-28	9	MRFAP1
MRPS34	1.20396e-32	1.21616	0.29	0.113	2.79498e-28	9	MRPS34
MAN1A2	1.20862e-32	0.327799	0.213	0.071	2.80582e-28	9	MAN1A2
ARL6IP42	1.21376e-32	2.39434	0.491	0.253	2.81773e-28	9	ARL6IP4
MAPK1IP1L	1.8466e-32	0.46882	0.309	0.124	4.28688e-28	9	MAPK1IP1L
YPEL32	1.90376e-32	1.5157	0.326	0.138	4.41957e-28	9	YPEL3
ATP5C1	2.05339e-32	2.44662	0.363	0.159	4.76694e-28	9	ATP5C1
LAT3	2.271e-32	0.466491	0.395	0.178	5.27212e-28	9	LAT
LMBRD1	3.00233e-32	0.289357	0.163	0.046	6.96991e-28	9	LMBRD1
ADAR	3.1716e-32	0.454043	0.369	0.163	7.36287e-28	9	ADAR
LAX1	3.69753e-32	0.3597	0.154	0.043	8.58381e-28	9	LAX1
MDH1	3.96787e-32	0.885896	0.276	0.107	9.21141e-28	9	MDH1
VPS282	4.28311e-32	0.713423	0.388	0.179	9.94324e-28	9	VPS28
CD3D1	5.56838e-32	3.51219	0.852	0.54	1.2927e-27	9	CD3D
CNBP	5.60111e-32	1.7023	0.501	0.26	1.3003e-27	9	CNBP
USP12	5.89707e-32	0.578183	0.184	0.058	1.369e-27	9	USP12
ROCK13	6.39625e-32	1.19807	0.43	0.208	1.48489e-27	9	ROCK1
XRCC6	9.12137e-32	3.05363	0.365	0.162	2.11753e-27	9	XRCC6
TRA2B1	9.51289e-32	2.14398	0.578	0.316	2.20842e-27	9	TRA2B
AURKAIP1	9.61361e-32	0.443112	0.321	0.134	2.2318e-27	9	AURKAIP1
ADRM1	1.01868e-31	0.339189	0.265	0.101	2.36487e-27	9	ADRM1
NDUFA10	1.07027e-31	0.504848	0.242	0.088	2.48463e-27	9	NDUFA10
FAM96B	1.12361e-31	1.71842	0.374	0.17	2.60847e-27	9	FAM96B
MVP	1.15513e-31	0.33379	0.203	0.068	2.68163e-27	9	MVP
ZDHHC18	1.33476e-31	0.283487	0.157	0.045	3.09865e-27	9	ZDHHC18
MAP2K3	1.3828e-31	0.931297	0.234	0.085	3.21017e-27	9	MAP2K3
SH2D2A	1.69193e-31	1.47126	0.369	0.168	3.92781e-27	9	SH2D2A
AK3	1.89707e-31	0.342381	0.175	0.053	4.40404e-27	9	AK3
KIF5B	2.29344e-31	1.31486	0.365	0.165	5.32423e-27	9	KIF5B
ATP5I	2.45137e-31	1.334	0.595	0.332	5.69085e-27	9	ATP5I
HCLS11	2.52812e-31	2.18954	0.438	0.214	5.86904e-27	9	HCLS1
U2AF11	3.39449e-31	1.32083	0.413	0.196	7.88031e-27	9	U2AF1
PBX4	3.96569e-31	0.308473	0.19	0.061	9.20634e-27	9	PBX4
RHOF	5.01911e-31	0.322751	0.359	0.156	1.16519e-26	9	RHOF
PRDX5	5.19293e-31	5.80581	0.415	0.198	1.20554e-26	9	PRDX5
HNRNPR	5.33304e-31	5.70825	0.386	0.177	1.23807e-26	9	HNRNPR
SRPK2	5.49321e-31	0.412885	0.234	0.086	1.27525e-26	9	SRPK2
KMT2E	6.28899e-31	4.98394	0.553	0.307	1.45999e-26	9	KMT2E
TMBIM4.11	7.06361e-31	0.267759	0.321	0.136	1.63982e-26	9	TMBIM4.1
UBE2D31	7.3612e-31	2.14437	0.643	0.381	1.7089e-26	9	UBE2D3
PPP1CA	8.36936e-31	4.70236	0.464	0.231	1.94295e-26	9	PPP1CA
C4orf3	1.06601e-30	1.52175	0.44	0.213	2.47474e-26	9	C4orf3
EIF2AK1	1.08016e-30	0.321938	0.19	0.062	2.50759e-26	9	EIF2AK1
CCDC6	1.19453e-30	0.313807	0.144	0.039	2.77311e-26	9	CCDC6
ELOVL5	1.21123e-30	0.327799	0.315	0.132	2.81186e-26	9	ELOVL5
SREK1	1.22911e-30	0.34443	0.269	0.104	2.85337e-26	9	SREK1
CD164	1.23768e-30	0.430278	0.438	0.21	2.87327e-26	9	CD164
GYPC1	1.27342e-30	0.466712	0.422	0.208	2.95625e-26	9	GYPC
MRPL231	1.32053e-30	0.5528	0.244	0.091	3.06562e-26	9	MRPL23
NUCB11	2.05563e-30	0.337383	0.246	0.092	4.77214e-26	9	NUCB1
NDUFA31	2.28837e-30	0.574534	0.472	0.238	5.31244e-26	9	NDUFA3
C11orf581	2.55337e-30	1.27887	0.536	0.285	5.92764e-26	9	C11orf58
NDUFAB1	2.77514e-30	0.453954	0.25	0.093	6.44249e-26	9	NDUFAB1
PSMB4	2.9981e-30	1.16982	0.253	0.096	6.96009e-26	9	PSMB4
CASP81	3.22929e-30	2.65889	0.267	0.104	7.49679e-26	9	CASP8
KCTD20	3.51643e-30	0.447646	0.213	0.074	8.16338e-26	9	KCTD20
MGEA5	4.02458e-30	0.37905	0.413	0.195	9.34306e-26	9	MGEA5
CWC151	4.42511e-30	0.290605	0.248	0.092	1.02729e-25	9	CWC15
DDOST	5.42973e-30	0.410354	0.221	0.078	1.26051e-25	9	DDOST
RPL151	5.99803e-30	1.40937	0.942	0.731	1.39244e-25	9	RPL15
GLUD1	6.44937e-30	1.53753	0.228	0.083	1.49722e-25	9	GLUD1
FAM89B1	7.05509e-30	1.28067	0.273	0.112	1.63784e-25	9	FAM89B
PSMD71	7.14618e-30	0.505993	0.284	0.116	1.65899e-25	9	PSMD7
DUSP11	7.98094e-30	0.405205	0.161	0.048	1.85278e-25	9	DUSP11
STARD7	8.21482e-30	0.397614	0.25	0.093	1.90707e-25	9	STARD7
UGCG	9.66208e-30	0.266276	0.165	0.05	2.24305e-25	9	UGCG
PARP1	1.00089e-29	0.753408	0.322	0.141	2.32356e-25	9	PARP1
NECAP2	1.21752e-29	0.576991	0.246	0.093	2.82647e-25	9	NECAP2
RPS26	1.29363e-29	23.1629	0.747	0.502	3.00316e-25	9	RPS26
RBBP7	1.48213e-29	1.51305	0.25	0.096	3.44077e-25	9	RBBP7
ETV6	1.5484e-29	0.263721	0.146	0.041	3.59461e-25	9	ETV6
LINC006571	1.6653e-29	0.339805	0.261	0.104	3.86599e-25	9	LINC00657
JTB1	1.68876e-29	2.26477	0.438	0.217	3.92045e-25	9	JTB
PPP1R71	1.76786e-29	1.51545	0.228	0.084	4.10408e-25	9	PPP1R7
PSMC2	1.82637e-29	0.279741	0.165	0.05	4.23993e-25	9	PSMC2
CCDC66	1.89143e-29	0.32933	0.228	0.083	4.39095e-25	9	CCDC66
CLTA	1.94134e-29	1.53361	0.29	0.12	4.50682e-25	9	CLTA
UBE2I	1.9617e-29	0.865782	0.372	0.175	4.55408e-25	9	UBE2I
SELPLG	2.1169e-29	0.50779	0.219	0.079	4.91439e-25	9	SELPLG
CDR2	2.39358e-29	0.376221	0.177	0.056	5.55669e-25	9	CDR2
EMC6	2.77733e-29	0.285856	0.221	0.079	6.44758e-25	9	EMC6
NDUFB11	3.04057e-29	1.36338	0.441	0.229	7.05869e-25	9	NDUFB11
TRAF3IP3	3.4201e-29	0.472246	0.376	0.175	7.93975e-25	9	TRAF3IP3
YTHDC11	3.48316e-29	0.353724	0.392	0.185	8.08616e-25	9	YTHDC1
TBCB	3.96862e-29	0.713064	0.309	0.133	9.21315e-25	9	TBCB
SF1	4.03406e-29	4.83869	0.526	0.286	9.36508e-25	9	SF1
MINOS1	4.07206e-29	0.71176	0.382	0.179	9.4533e-25	9	MINOS1
CFL1	4.54559e-29	5.53226	0.854	0.578	1.05526e-24	9	CFL1
MDFIC	5.46601e-29	0.415519	0.226	0.082	1.26893e-24	9	MDFIC
ANP32A	6.08379e-29	1.48008	0.301	0.13	1.41235e-24	9	ANP32A
VPS13C1	7.20338e-29	0.6362	0.403	0.194	1.67226e-24	9	VPS13C
TRMT112	7.31404e-29	0.401959	0.476	0.25	1.69796e-24	9	TRMT112
MPHOSPH8	7.45573e-29	6.35032	0.451	0.231	1.73085e-24	9	MPHOSPH8
CAB39	8.78823e-29	0.408309	0.219	0.079	2.04019e-24	9	CAB39
RP11-347P5.12	9.11301e-29	0.4216	0.484	0.244	2.11559e-24	9	RP11-347P5.1
STK24	1.05536e-28	0.301857	0.236	0.087	2.45002e-24	9	STK24
CLNS1A	1.05849e-28	0.307394	0.263	0.103	2.45728e-24	9	CLNS1A
LUZP1	1.05861e-28	0.352525	0.205	0.073	2.45756e-24	9	LUZP1
XRN21	1.05977e-28	0.831766	0.321	0.141	2.46025e-24	9	XRN2
NDUFA6	1.10825e-28	0.333746	0.345	0.157	2.5728e-24	9	NDUFA6
LSP11	1.21773e-28	2.50942	0.555	0.309	2.82695e-24	9	LSP1
UBE2R2	1.26075e-28	0.260675	0.19	0.064	2.92683e-24	9	UBE2R2
JAK31	1.57229e-28	0.293599	0.246	0.094	3.65008e-24	9	JAK3
MTDH	1.85638e-28	1.85458	0.466	0.241	4.3096e-24	9	MTDH
USF21	1.89197e-28	0.394007	0.228	0.086	4.3922e-24	9	USF2
CAPN2	1.90635e-28	0.273301	0.225	0.082	4.42559e-24	9	CAPN2
TGOLN21	1.92824e-28	1.43259	0.357	0.165	4.47642e-24	9	TGOLN2
HN1	2.16422e-28	3.30379	0.417	0.212	5.02423e-24	9	HN1
MRPS7	2.44509e-28	0.261367	0.2	0.068	5.67628e-24	9	MRPS7
LAMTOR5	2.75074e-28	0.401594	0.324	0.144	6.38583e-24	9	LAMTOR5
SCAND1	3.06804e-28	0.959049	0.344	0.161	7.12245e-24	9	SCAND1
PEBP1	3.08715e-28	7.30167	0.428	0.212	7.16681e-24	9	PEBP1
PSMA1	3.39908e-28	3.27988	0.411	0.2	7.89096e-24	9	PSMA1
POMP	3.40043e-28	3.97703	0.472	0.247	7.8941e-24	9	POMP
GTF2A2	3.45156e-28	0.311555	0.242	0.092	8.0128e-24	9	GTF2A2
CLTB	3.47444e-28	0.496796	0.28	0.117	8.06591e-24	9	CLTB
ATP5J	3.73939e-28	0.298389	0.405	0.201	8.68099e-24	9	ATP5J
MAF1	4.42992e-28	0.65346	0.278	0.113	1.02841e-23	9	MAF1
TMOD3	4.76694e-28	0.362728	0.284	0.119	1.10665e-23	9	TMOD3
CCDC88C	4.9267e-28	0.454807	0.25	0.097	1.14373e-23	9	CCDC88C
COX20	4.98333e-28	0.756136	0.309	0.135	1.15688e-23	9	COX20
RSBN1L	5.35306e-28	0.356986	0.334	0.151	1.24271e-23	9	RSBN1L
ZFAND5	5.64994e-28	0.45563	0.347	0.163	1.31163e-23	9	ZFAND5
ACTR1B	7.3092e-28	0.26532	0.15	0.045	1.69683e-23	9	ACTR1B
PPDPF	1.06344e-27	3.62543	0.631	0.372	2.46878e-23	9	PPDPF
PSME2	1.31419e-27	4.55792	0.503	0.281	3.05089e-23	9	PSME2
CTNNB11	1.77411e-27	0.337971	0.357	0.166	4.11861e-23	9	CTNNB1
TCF251	1.80845e-27	2.89357	0.482	0.259	4.19831e-23	9	TCF25
LAMTOR2	1.981e-27	0.301954	0.219	0.081	4.5989e-23	9	LAMTOR2
TALDO1	1.99749e-27	0.81217	0.257	0.106	4.63716e-23	9	TALDO1
GNAI2	2.34578e-27	1.13831	0.422	0.217	5.44574e-23	9	GNAI2
FAM173A	2.3477e-27	0.641223	0.203	0.073	5.45018e-23	9	FAM173A
NMT2	2.7704e-27	0.353931	0.202	0.073	6.43148e-23	9	NMT2
EIF3E1	3.11951e-27	1.13444	0.616	0.354	7.24193e-23	9	EIF3E
WDR83OS2	3.59133e-27	1.60845	0.409	0.205	8.33727e-23	9	WDR83OS
MORC3	4.05899e-27	0.325935	0.211	0.077	9.42294e-23	9	MORC3
ATP5H1	4.44365e-27	1.43681	0.338	0.157	1.03159e-22	9	ATP5H
WNK1	4.8886e-27	2.98106	0.38	0.18	1.13489e-22	9	WNK1
NOL7	5.33415e-27	0.470013	0.298	0.126	1.23832e-22	9	NOL7
FBXO7	5.58536e-27	0.300286	0.226	0.086	1.29664e-22	9	FBXO7
EIF3G2	5.65325e-27	0.300738	0.411	0.212	1.3124e-22	9	EIF3G
TSPAN14	5.81988e-27	0.329083	0.219	0.082	1.35109e-22	9	TSPAN14
LAMTOR4	6.39605e-27	1.38981	0.395	0.193	1.48484e-22	9	LAMTOR4
RBM6	6.97979e-27	0.584091	0.288	0.122	1.62036e-22	9	RBM6
EIF4H1	9.04098e-27	0.841396	0.271	0.112	2.09886e-22	9	EIF4H
DEF6	1.08983e-26	0.434007	0.248	0.099	2.53004e-22	9	DEF6
UQCRH1	1.14737e-26	0.77361	0.489	0.272	2.66362e-22	9	UQCRH
SLIRP	1.33422e-26	0.403386	0.261	0.106	3.09739e-22	9	SLIRP
ARF6	1.38413e-26	1.6717	0.501	0.27	3.21325e-22	9	ARF6
UQCRFS1	1.61467e-26	1.04752	0.282	0.122	3.74845e-22	9	UQCRFS1
CDC42SE21	1.62425e-26	3.88459	0.539	0.304	3.7707e-22	9	CDC42SE2
C14orf166	1.75759e-26	0.571468	0.361	0.173	4.08026e-22	9	C14orf166
MPC21	1.77752e-26	0.406109	0.257	0.105	4.12651e-22	9	MPC2
NDUFAF3	1.79579e-26	0.492669	0.25	0.101	4.16893e-22	9	NDUFAF3
ING3	1.83774e-26	0.383308	0.167	0.054	4.26632e-22	9	ING3
ANAPC11	1.89827e-26	1.74037	0.317	0.143	4.40683e-22	9	ANAPC11
LENG8	1.97926e-26	0.663883	0.238	0.093	4.59485e-22	9	LENG8
TOMM20	2.41001e-26	0.554561	0.367	0.174	5.59484e-22	9	TOMM20
NDUFA2	2.42827e-26	0.767055	0.321	0.144	5.63722e-22	9	NDUFA2
WSB11	2.54979e-26	0.966353	0.447	0.234	5.91934e-22	9	WSB1
VMA21	2.88984e-26	1.63319	0.207	0.077	6.70876e-22	9	VMA21
SUGT1	2.89224e-26	0.286933	0.228	0.088	6.71433e-22	9	SUGT1
PPP4R21	3.094e-26	0.96949	0.269	0.112	7.18272e-22	9	PPP4R2
DNAJC7	3.19931e-26	0.311013	0.33	0.149	7.4272e-22	9	DNAJC7
NDUFA12	5.76053e-26	2.3053	0.265	0.112	1.33731e-21	9	NDUFA12
MESDC2	5.7868e-26	0.25769	0.251	0.103	1.34341e-21	9	MESDC2
HOOK3	6.4959e-26	0.286896	0.19	0.067	1.50802e-21	9	HOOK3
CMSS1	6.66623e-26	0.585285	0.121	0.033	1.54756e-21	9	CMSS1
IL2RB2	7.38156e-26	0.977847	0.378	0.183	1.71363e-21	9	IL2RB
ZCCHC6	8.13597e-26	0.470334	0.246	0.1	1.88877e-21	9	ZCCHC6
ARPC41	8.75903e-26	0.793079	0.384	0.192	2.03341e-21	9	ARPC4
PFDN5	9.11835e-26	2.27738	0.821	0.555	2.11682e-21	9	PFDN5
PHKB	9.23865e-26	0.358356	0.152	0.047	2.14475e-21	9	PHKB
EMC3	9.8685e-26	0.355192	0.2	0.073	2.29097e-21	9	EMC3
MRPS33	1.00046e-25	0.273882	0.161	0.053	2.32257e-21	9	MRPS33
TOP1	1.00373e-25	0.417279	0.365	0.178	2.33016e-21	9	TOP1
NBR1	1.10005e-25	0.276789	0.167	0.055	2.55376e-21	9	NBR1
TAB2	1.2033e-25	0.367224	0.2	0.072	2.79347e-21	9	TAB2
FXR1	1.23864e-25	1.43893	0.305	0.134	2.87549e-21	9	FXR1
NUDC	1.48028e-25	1.22549	0.298	0.131	3.43647e-21	9	NUDC
COX14	1.78448e-25	0.884361	0.315	0.142	4.14267e-21	9	COX14
NRD1	1.82307e-25	0.445731	0.203	0.077	4.23225e-21	9	NRD1
ATRAID	1.8891e-25	0.329	0.251	0.104	4.38556e-21	9	ATRAID
NME3	2.24591e-25	0.479436	0.28	0.122	5.21388e-21	9	NME3
TSTD1	2.5508e-25	0.339412	0.319	0.147	5.92168e-21	9	TSTD1
SRRM2	2.61301e-25	0.27075	0.553	0.322	6.06611e-21	9	SRRM2
ARHGAP25	2.76716e-25	0.345407	0.203	0.075	6.42396e-21	9	ARHGAP25
ACTN4	2.8391e-25	2.65734	0.372	0.184	6.59097e-21	9	ACTN4
CFDP1	3.45508e-25	0.333319	0.257	0.107	8.02097e-21	9	CFDP1
HADHA	4.83012e-25	0.907582	0.296	0.133	1.12131e-20	9	HADHA
MAPKAPK2	5.30863e-25	0.284593	0.207	0.078	1.2324e-20	9	MAPKAPK2
USP47	5.82771e-25	0.969589	0.248	0.102	1.3529e-20	9	USP47
RERE	6.33312e-25	0.403034	0.159	0.052	1.47023e-20	9	RERE
STX16	6.51317e-25	0.365054	0.232	0.092	1.51203e-20	9	STX16
ZNHIT1	7.58362e-25	0.472928	0.305	0.14	1.76054e-20	9	ZNHIT1
CREBRF1	8.13181e-25	0.820219	0.292	0.129	1.8878e-20	9	CREBRF
GPX41	8.63864e-25	1.17783	0.459	0.253	2.00546e-20	9	GPX4
ANKRD36C1	8.64851e-25	0.292817	0.265	0.113	2.00775e-20	9	ANKRD36C
TMCO1	9.08054e-25	0.782157	0.382	0.192	2.10805e-20	9	TMCO1
RPA3	1.16247e-24	2.12641	0.23	0.092	2.69867e-20	9	RPA3
CAPZB1	1.23603e-24	1.03335	0.466	0.255	2.86945e-20	9	CAPZB
NDUFB2	1.28927e-24	2.1695	0.48	0.263	2.99303e-20	9	NDUFB2
AL592183.1	1.37609e-24	0.270698	0.146	0.047	3.19459e-20	9	AL592183.1
RAB2A	1.55768e-24	2.85164	0.298	0.132	3.61615e-20	9	RAB2A
RHOC1	1.57518e-24	2.06404	0.317	0.149	3.65679e-20	9	RHOC
ARF4	1.85906e-24	0.438415	0.324	0.148	4.31582e-20	9	ARF4
ZC3H13	1.92571e-24	0.428083	0.271	0.117	4.47053e-20	9	ZC3H13
HNRNPC	2.03731e-24	0.491124	0.603	0.36	4.72961e-20	9	HNRNPC
UQCRC2	2.05991e-24	1.22248	0.265	0.116	4.78207e-20	9	UQCRC2
RBM17	2.49231e-24	0.38307	0.286	0.128	5.7859e-20	9	RBM17
PSMD9	3.08431e-24	0.339455	0.2	0.075	7.16023e-20	9	PSMD9
NONO	3.20324e-24	0.402667	0.301	0.137	7.43632e-20	9	NONO
MAP1LC3B	3.6167e-24	1.27912	0.415	0.217	8.39617e-20	9	MAP1LC3B
MRPL41	3.67339e-24	0.76499	0.326	0.158	8.52778e-20	9	MRPL41
PGLS1	3.83127e-24	0.59912	0.221	0.088	8.89429e-20	9	PGLS
GPR155	3.89989e-24	0.457403	0.182	0.066	9.0536e-20	9	GPR155
RUNX1	4.47473e-24	0.557184	0.165	0.057	1.03881e-19	9	RUNX1
RASSF5	4.59053e-24	1.32981	0.299	0.134	1.06569e-19	9	RASSF5
RWDD1	5.4254e-24	0.764008	0.369	0.182	1.25951e-19	9	RWDD1
NDUFS7	5.98948e-24	0.560442	0.298	0.135	1.39046e-19	9	NDUFS7
C7orf73	6.1307e-24	0.36178	0.234	0.095	1.42324e-19	9	C7orf73
MFAP1	6.27984e-24	0.372642	0.179	0.064	1.45787e-19	9	MFAP1
DGUOK1	6.66971e-24	0.293914	0.263	0.113	1.54837e-19	9	DGUOK
EIF3A1	6.73736e-24	0.31719	0.422	0.218	1.56408e-19	9	EIF3A
NFKB2	6.78588e-24	1.18039	0.269	0.118	1.57534e-19	9	NFKB2
ACBD3	7.24776e-24	0.325481	0.188	0.07	1.68257e-19	9	ACBD3
PFKP	7.47962e-24	0.336884	0.148	0.048	1.73639e-19	9	PFKP
BST2	8.22771e-24	0.285222	0.336	0.166	1.91006e-19	9	BST2
HNRNPDL1	8.6518e-24	2.88859	0.574	0.347	2.00851e-19	9	HNRNPDL
RCAN3	1.15249e-23	0.420525	0.307	0.14	2.67549e-19	9	RCAN3
HM13	1.33993e-23	0.328149	0.217	0.085	3.11064e-19	9	HM13
PRR13	1.38939e-23	0.399174	0.386	0.193	3.22546e-19	9	PRR13
TCEB1	1.48069e-23	0.353798	0.271	0.119	3.43742e-19	9	TCEB1
DPP7	1.55299e-23	0.649679	0.326	0.158	3.60527e-19	9	DPP7
DCP21	1.56999e-23	0.728293	0.246	0.103	3.64474e-19	9	DCP2
SNF8	1.57121e-23	0.318028	0.213	0.083	3.64755e-19	9	SNF8
ECHS1	1.93103e-23	1.27639	0.213	0.084	4.48288e-19	9	ECHS1
CALM2	2.15289e-23	15.4854	0.727	0.467	4.99793e-19	9	CALM2
PSMC3	2.39194e-23	0.25097	0.226	0.092	5.5529e-19	9	PSMC3
KDM2A	2.46181e-23	0.412787	0.261	0.113	5.71509e-19	9	KDM2A
PPT1	2.51369e-23	0.269004	0.171	0.061	5.83554e-19	9	PPT1
WIPI2	2.71951e-23	0.338395	0.165	0.057	6.31334e-19	9	WIPI2
HNRNPM2	2.79041e-23	0.929134	0.436	0.235	6.47793e-19	9	HNRNPM
ARHGAP301	3.19472e-23	0.561061	0.334	0.158	7.41654e-19	9	ARHGAP30
PSMA3	4.27247e-23	0.533248	0.261	0.114	9.91854e-19	9	PSMA3
C10orf118	4.4023e-23	0.549831	0.192	0.074	1.02199e-18	9	C10orf118
SRA1	4.67431e-23	0.346875	0.169	0.06	1.08514e-18	9	SRA1
TOMM22	6.39224e-23	0.299966	0.25	0.107	1.48396e-18	9	TOMM22
EED	6.76084e-23	0.36054	0.161	0.056	1.56953e-18	9	EED
SMIM19	9.27768e-23	0.341246	0.154	0.052	2.15381e-18	9	SMIM19
ETFB	1.01692e-22	4.06579	0.253	0.11	2.36078e-18	9	ETFB
SMC3	1.35599e-22	0.296509	0.259	0.114	3.14794e-18	9	SMC3
SLC25A38	1.39494e-22	0.306348	0.132	0.041	3.23835e-18	9	SLC25A38
CERK2	1.41564e-22	0.309004	0.165	0.058	3.28641e-18	9	CERK
MRPL33	1.60933e-22	0.593295	0.296	0.138	3.73607e-18	9	MRPL33
SNRPB	1.63362e-22	1.37838	0.428	0.233	3.79245e-18	9	SNRPB
CSNK1A1	1.69167e-22	1.34531	0.413	0.212	3.92721e-18	9	CSNK1A1
HDDC2	1.85927e-22	0.275198	0.142	0.046	4.31629e-18	9	HDDC2
YIPF3	2.55185e-22	0.336974	0.152	0.052	5.92411e-18	9	YIPF3
PREX1	2.5522e-22	0.389624	0.228	0.095	5.92494e-18	9	PREX1
RNF114	3.08228e-22	0.55128	0.207	0.083	7.15551e-18	9	RNF114
MRPS15	3.2366e-22	0.256396	0.194	0.075	7.51376e-18	9	MRPS15
DIAPH11	3.26751e-22	1.47809	0.299	0.141	7.58554e-18	9	DIAPH1
TM2D3	3.41682e-22	0.259062	0.203	0.081	7.93215e-18	9	TM2D3
FAM49B1	3.75212e-22	0.578967	0.401	0.21	8.71054e-18	9	FAM49B
PTDSS1	4.18711e-22	0.279972	0.157	0.055	9.72038e-18	9	PTDSS1
GNG5	4.21949e-22	5.59775	0.336	0.168	9.79555e-18	9	GNG5
SNRPD3	4.68289e-22	2.66761	0.313	0.149	1.08713e-17	9	SNRPD3
DCTN2	4.78568e-22	0.386589	0.177	0.066	1.11099e-17	9	DCTN2
N4BP2L2	5.13145e-22	0.723786	0.616	0.385	1.19127e-17	9	N4BP2L2
C10orf541	5.39452e-22	0.487648	0.188	0.073	1.25234e-17	9	C10orf54
RNF187	5.68738e-22	0.265149	0.205	0.082	1.32032e-17	9	RNF187
MYO1G	5.74319e-22	0.253945	0.246	0.106	1.33328e-17	9	MYO1G
PRELID11	6.31281e-22	1.83806	0.386	0.205	1.46552e-17	9	PRELID1
MRPL11	7.2534e-22	0.328577	0.163	0.059	1.68388e-17	9	MRPL11
TAOK3	7.96655e-22	0.347685	0.321	0.154	1.84944e-17	9	TAOK3
RFK	9.39795e-22	1.72311	0.115	0.034	2.18173e-17	9	RFK
EPS151	1.03904e-21	0.288512	0.278	0.128	2.41212e-17	9	EPS15
SERINC3	1.04811e-21	0.290454	0.25	0.11	2.4332e-17	9	SERINC3
TMEM160	1.14438e-21	0.309048	0.271	0.122	2.65668e-17	9	TMEM160
NDUFB7	1.30124e-21	1.25997	0.322	0.156	3.02082e-17	9	NDUFB7
PRMT1	1.35805e-21	0.850904	0.23	0.098	3.15272e-17	9	PRMT1
DNAJB61	1.55345e-21	0.44398	0.445	0.25	3.60633e-17	9	DNAJB6
PJA2	2.221e-21	0.405975	0.251	0.112	5.15604e-17	9	PJA2
VAPA	2.31034e-21	0.827255	0.392	0.203	5.36345e-17	9	VAPA
NAA38	2.58833e-21	0.374091	0.301	0.144	6.0088e-17	9	NAA38
RALGDS	2.67203e-21	0.97389	0.228	0.098	6.20311e-17	9	RALGDS
PIN1	3.11874e-21	0.890725	0.246	0.109	7.24017e-17	9	PIN1
ITK	3.34568e-21	2.27385	0.248	0.111	7.76701e-17	9	ITK
RNPEPL1	3.44248e-21	0.381664	0.219	0.093	7.99172e-17	9	RNPEPL1
PRPF4B1	3.52749e-21	0.38595	0.403	0.223	8.18906e-17	9	PRPF4B
BSG	3.56722e-21	0.700023	0.338	0.17	8.28129e-17	9	BSG
VTI1B	3.89857e-21	0.31549	0.169	0.063	9.05053e-17	9	VTI1B
ASH1L1	4.37451e-21	0.768295	0.334	0.164	1.01554e-16	9	ASH1L
SNRPD21	4.71792e-21	0.444907	0.547	0.322	1.09526e-16	9	SNRPD2
USP16	5.39488e-21	0.321819	0.29	0.139	1.25242e-16	9	USP16
MZT2A1	6.5821e-21	2.93123	0.382	0.205	1.52803e-16	9	MZT2A
MYEOV2	7.0215e-21	2.21091	0.409	0.22	1.63004e-16	9	MYEOV2
OBFC11	7.38977e-21	0.252964	0.15	0.053	1.71554e-16	9	OBFC1
SRP91	8.05636e-21	0.905956	0.367	0.19	1.87028e-16	9	SRP9
IDI1	9.5784e-21	1.80745	0.332	0.165	2.22363e-16	9	IDI1
CARHSP1	1.04281e-20	1.44295	0.211	0.088	2.42088e-16	9	CARHSP1
YPEL2	1.12566e-20	0.266552	0.136	0.046	2.61321e-16	9	YPEL2
TOR1AIP21	1.17064e-20	0.954201	0.202	0.082	2.71764e-16	9	TOR1AIP2
CAPZA1	1.26728e-20	0.438372	0.512	0.291	2.94198e-16	9	CAPZA1
CLPP	1.3309e-20	0.331645	0.194	0.078	3.08968e-16	9	CLPP
SLTM1	1.55558e-20	1.15641	0.367	0.2	3.61128e-16	9	SLTM
COX7B	1.66309e-20	2.61044	0.468	0.27	3.86085e-16	9	COX7B
TNRC6A	1.72877e-20	0.29062	0.182	0.071	4.01333e-16	9	TNRC6A
C16orf80	1.93687e-20	0.421069	0.107	0.032	4.49644e-16	9	C16orf80
ZNF101	1.96371e-20	0.251114	0.125	0.04	4.55875e-16	9	ZNF101
CCDC12	2.17794e-20	0.28797	0.28	0.133	5.05609e-16	9	CCDC12
SNRNP35	2.32446e-20	0.292181	0.117	0.037	5.39624e-16	9	SNRNP35
DLGAP1-AS1	2.5236e-20	0.254732	0.131	0.044	5.85853e-16	9	DLGAP1-AS1
SEPT2	2.54802e-20	0.611963	0.324	0.163	5.91522e-16	9	SEPT2
GPSM31	2.59292e-20	0.73469	0.405	0.219	6.01946e-16	9	GPSM3
KHDRBS1	2.70224e-20	0.923813	0.349	0.182	6.27326e-16	9	KHDRBS1
H2AFY	2.74918e-20	0.299489	0.274	0.128	6.38222e-16	9	H2AFY
PSMA5	2.83672e-20	1.23541	0.286	0.138	6.58544e-16	9	PSMA5
XPO1	2.91123e-20	0.487109	0.202	0.083	6.75842e-16	9	XPO1
QKI	3.07191e-20	0.409596	0.173	0.066	7.13145e-16	9	QKI
SUSD3	3.15025e-20	0.300323	0.161	0.06	7.31331e-16	9	SUSD3
SDHA	3.33403e-20	0.329546	0.192	0.077	7.73994e-16	9	SDHA
AP2B1	3.42027e-20	0.344085	0.265	0.123	7.94016e-16	9	AP2B1
PPHLN1	3.42726e-20	0.609447	0.234	0.103	7.95639e-16	9	PPHLN1
MDH21	3.5978e-20	0.388882	0.265	0.126	8.35229e-16	9	MDH2
ROMO1	3.67207e-20	0.576411	0.353	0.183	8.52471e-16	9	ROMO1
CAPNS1	3.92828e-20	0.900992	0.228	0.1	9.1195e-16	9	CAPNS1
PLEKHB2	4.04563e-20	0.521056	0.228	0.1	9.39192e-16	9	PLEKHB2
GHITM2	4.8959e-20	0.333966	0.344	0.175	1.13658e-15	9	GHITM
IL4R	5.3013e-20	0.32142	0.196	0.081	1.2307e-15	9	IL4R
CDC37	6.78626e-20	0.750729	0.378	0.203	1.57543e-15	9	CDC37
SAMD9	6.96851e-20	0.64681	0.269	0.126	1.61774e-15	9	SAMD9
TMEM2191	7.67327e-20	0.332077	0.234	0.103	1.78135e-15	9	TMEM219
VDAC2	9.59749e-20	0.807244	0.282	0.138	2.22806e-15	9	VDAC2
GADD45GIP1	9.70102e-20	0.259991	0.296	0.145	2.25209e-15	9	GADD45GIP1
SBNO1	1.1154e-19	0.388206	0.213	0.091	2.5894e-15	9	SBNO1
BLOC1S1	1.14648e-19	0.600825	0.345	0.182	2.66156e-15	9	BLOC1S1
ANAPC5	1.19887e-19	0.324811	0.244	0.11	2.78319e-15	9	ANAPC5
VDAC1	1.22774e-19	4.49295	0.334	0.173	2.85019e-15	9	VDAC1
SSNA11	1.30222e-19	0.369073	0.25	0.113	3.0231e-15	9	SSNA1
PCSK72	1.30284e-19	1.30758	0.386	0.209	3.02454e-15	9	PCSK7
OLA1	1.35409e-19	0.325553	0.173	0.067	3.14352e-15	9	OLA1
VEZT	1.38404e-19	0.267512	0.14	0.05	3.21304e-15	9	VEZT
TAF1D2	1.52747e-19	0.325775	0.405	0.228	3.54601e-15	9	TAF1D
C8orf59	1.64207e-19	0.279762	0.223	0.099	3.81207e-15	9	C8orf59
DDX39B1	1.87996e-19	0.523996	0.259	0.123	4.36433e-15	9	DDX39B
PSMD14	2.16909e-19	0.428066	0.198	0.082	5.03555e-15	9	PSMD14
PYHIN11	2.28022e-19	0.284925	0.345	0.178	5.29353e-15	9	PYHIN1
GNB1	2.6231e-19	1.14968	0.282	0.138	6.08953e-15	9	GNB1
GPRIN31	2.67729e-19	1.06663	0.298	0.15	6.21532e-15	9	GPRIN3
C17orf89	2.69853e-19	0.364024	0.236	0.107	6.26463e-15	9	C17orf89
ANXA6	2.81866e-19	10.5466	0.315	0.159	6.54351e-15	9	ANXA6
DNAJC15	3.04284e-19	0.624135	0.205	0.088	7.06396e-15	9	DNAJC15
ZMAT2	3.25971e-19	0.256607	0.244	0.111	7.56741e-15	9	ZMAT2
NOTCH2NL	3.75561e-19	0.308203	0.125	0.042	8.71864e-15	9	NOTCH2NL
CCNDBP1	3.99738e-19	0.361204	0.271	0.129	9.27992e-15	9	CCNDBP1
SP1401	4.22022e-19	0.483573	0.242	0.111	9.79725e-15	9	SP140
ATP5G1	4.34035e-19	0.297204	0.259	0.122	1.00761e-14	9	ATP5G1
LYPLA1	4.34983e-19	0.253528	0.188	0.077	1.00981e-14	9	LYPLA1
EBPL	4.48051e-19	0.419849	0.127	0.043	1.04015e-14	9	EBPL
ATP2A2	4.73724e-19	0.324561	0.173	0.068	1.09975e-14	9	ATP2A2
SRSF4	4.94126e-19	0.853019	0.29	0.141	1.14711e-14	9	SRSF4
LSM2	5.02847e-19	0.767645	0.232	0.105	1.16736e-14	9	LSM2
DNAJC8	6.26326e-19	1.10818	0.363	0.195	1.45402e-14	9	DNAJC8
H2AFZ	6.68849e-19	4.38771	0.545	0.339	1.55273e-14	9	H2AFZ
PCMTD11	7.76842e-19	0.315398	0.25	0.116	1.80344e-14	9	PCMTD1
PHB2	7.91141e-19	0.309178	0.215	0.095	1.83663e-14	9	PHB2
TMF12	8.48902e-19	0.607653	0.292	0.144	1.97073e-14	9	TMF1
SNX20	8.63435e-19	0.548645	0.115	0.037	2.00446e-14	9	SNX20
YWHAQ1	8.65514e-19	1.37677	0.388	0.212	2.00929e-14	9	YWHAQ
MLLT3	9.70682e-19	0.338957	0.161	0.062	2.25344e-14	9	MLLT3
SAFB2	1.03635e-18	1.49464	0.259	0.125	2.40589e-14	9	SAFB2
RUVBL1	1.0683e-18	0.300487	0.102	0.031	2.48007e-14	9	RUVBL1
NCOR1	1.16649e-18	0.395729	0.367	0.198	2.70801e-14	9	NCOR1
CYFIP2	1.29135e-18	6.1523	0.248	0.115	2.99787e-14	9	CYFIP2
RICTOR	1.45952e-18	2.0234	0.271	0.132	3.38829e-14	9	RICTOR
GNB21	1.88866e-18	0.287007	0.263	0.127	4.38452e-14	9	GNB2
ERP44	1.95287e-18	0.460875	0.211	0.092	4.53358e-14	9	ERP44
ARID4A1	1.95738e-18	0.866644	0.226	0.102	4.54406e-14	9	ARID4A
KIF2A1	1.99926e-18	0.273243	0.221	0.098	4.64128e-14	9	KIF2A
PSEN1	2.03243e-18	0.579134	0.131	0.045	4.71829e-14	9	PSEN1
BOD1L12	2.30934e-18	2.36642	0.292	0.146	5.36114e-14	9	BOD1L1
C15orf57	2.55378e-18	0.266356	0.154	0.059	5.9286e-14	9	C15orf57
BZW11	2.81074e-18	0.807527	0.43	0.245	6.52514e-14	9	BZW1
TAF11	2.85244e-18	0.361226	0.188	0.078	6.62195e-14	9	TAF11
EZH2	3.43609e-18	1.85556	0.196	0.084	7.97689e-14	9	EZH2
RBM382	3.44065e-18	0.367004	0.219	0.099	7.98747e-14	9	RBM38
NSA2	3.67683e-18	0.459713	0.349	0.188	8.53576e-14	9	NSA2
HSBP1	3.90377e-18	0.265458	0.194	0.082	9.0626e-14	9	HSBP1
NBEAL2	3.9059e-18	0.277201	0.119	0.04	9.06756e-14	9	NBEAL2
KMT2A1	4.06153e-18	0.560977	0.38	0.207	9.42884e-14	9	KMT2A
TWF2	4.12164e-18	0.921583	0.194	0.083	9.56838e-14	9	TWF2
GDI2	4.13877e-18	0.322124	0.322	0.17	9.60815e-14	9	GDI2
[truncated: 5,896 more rows]
