# Supplementary material for: Single‐cell analyses reveal suppressive tumor microenvironment of human colorectal cancer
Source: Clin Transl Med. 2021 Jun 6;11(6):e422. doi: 10.1002/ctm2.422 (PMC8181206; doi:10.1002/ctm2.422)
Supplement: Supplementary file 8 — Supporting information [file CTM2-11-e422-s005.xlsx]

## Sheet: Sheet1
Table S3. List of genes that are differentially expressed in imyeloid cell sub-clusters, related to Figure 4.
	p_val	avg_logFC	pct.1	pct.2	p_val_adj	cluster	gene
C1QA	8.98993e-96	1.77749	0.666	0.159	1.83449e-91	0	C1QA
C1QB	1.98357e-88	1.81408	0.623	0.147	4.04768e-84	0	C1QB
APOE	1.82014e-82	1.85774	0.602	0.141	3.71418e-78	0	APOE
FTL	3.11638e-76	0.986231	0.994	0.838	6.35929e-72	0	FTL
C1QC	4.42115e-76	1.61726	0.574	0.142	9.02181e-72	0	C1QC
SEPP1	6.12145e-67	1.67537	0.413	0.069	1.24914e-62	0	SEPP1
CTSD	3.6834e-47	1.65782	0.581	0.267	7.51634e-43	0	CTSD
CD74	1.15466e-43	0.863221	0.869	0.58	2.3562e-39	0	CD74
APOC1	4.71462e-39	1.45136	0.432	0.138	9.62066e-35	0	APOC1
HLA-DRB1	2.45095e-35	0.858733	0.787	0.494	5.00142e-31	0	HLA-DRB1
LYZ	1.33179e-33	1.0485	0.705	0.411	2.71766e-29	0	LYZ
PSAP	6.63738e-32	1.36941	0.559	0.315	1.35442e-27	0	PSAP
CST3	3.558e-31	0.821252	0.69	0.406	7.26046e-27	0	CST3
HLA-DRA	1.57546e-25	0.57242	0.872	0.634	3.21489e-21	0	HLA-DRA
ITM2B	1.6871e-21	0.94967	0.562	0.378	3.44269e-17	0	ITM2B
CD68	2.61184e-20	1.3954	0.407	0.225	5.32972e-16	0	CD68
NPC2	1.14249e-18	0.944864	0.508	0.34	2.33137e-14	0	NPC2
GPX1	3.31703e-16	0.621045	0.568	0.404	6.76874e-12	0	GPX1
CAPG	3.5868e-16	1.07578	0.41	0.246	7.31923e-12	0	CAPG
CTSB	1.97196e-15	1.15071	0.419	0.258	4.02399e-11	0	CTSB
LGALS1	2.27681e-14	0.671575	0.59	0.457	4.64606e-10	0	LGALS1
B2M	8.72214e-14	0.330664	0.96	0.844	1.77984e-09	0	B2M
CD63	1.06376e-13	0.924445	0.459	0.318	2.1707e-09	0	CD63
TYROBP	1.18211e-13	0.410664	0.66	0.495	2.41221e-09	0	TYROBP
PRDX1	1.66856e-13	0.798553	0.453	0.315	3.40486e-09	0	PRDX1
AIF1	7.69369e-13	0.394442	0.638	0.476	1.56997e-08	0	AIF1
HLA-DPA1	9.01827e-13	0.554951	0.587	0.418	1.84027e-08	0	HLA-DPA1
FCER1G	1.61296e-12	0.586843	0.514	0.349	3.2914e-08	0	FCER1G
HLA-DQA1	1.74039e-12	0.731804	0.489	0.332	3.55143e-08	0	HLA-DQA1
HLA-DPB1	3.58349e-12	0.38645	0.672	0.502	7.31247e-08	0	HLA-DPB1
CYBA	8.33214e-11	0.613746	0.529	0.411	1.70026e-06	0	CYBA
CSTB	9.89085e-11	0.801913	0.447	0.331	2.01833e-06	0	CSTB
TMEM176B	1.33933e-09	1.00683	0.304	0.186	2.73304e-05	0	TMEM176B
GRN	2.04036e-09	1.18738	0.368	0.266	4.16355e-05	0	GRN
HLA-DQB1	2.76566e-09	0.539835	0.492	0.37	5.6436e-05	0	HLA-DQB1
ATOX1	2.33777e-08	0.757921	0.401	0.295	0.000477045	0	ATOX1
CTSC	6.90942e-07	0.889846	0.316	0.223	0.0140994	0	CTSC
SERF2	7.29465e-07	0.253574	0.617	0.536	0.0148855	0	SERF2
VAMP8	1.75458e-06	0.641252	0.395	0.32	0.035804	0	VAMP8
CTSL	2.03182e-06	1.01221	0.286	0.195	0.0414612	0	CTSL
YBX1	3.01489e-06	0.472816	0.505	0.44	0.0615218	0	YBX1
CD14	4.8751e-06	0.934146	0.286	0.2	0.0994814	0	CD14
HLA-C	2.42503e-05	0.296911	0.511	0.435	0.494851	0	HLA-C
OAZ1	6.01479e-05	0.273924	0.541	0.477	1	0	OAZ1
ATP6V1F	6.1974e-05	0.672495	0.331	0.276	1	0	ATP6V1F
MS4A6A	7.61023e-05	0.881373	0.283	0.216	1	0	MS4A6A
HLA-DMA	0.00010542	0.698925	0.328	0.269	1	0	HLA-DMA
HLA-A	0.000360053	0.276852	0.523	0.457	1	0	HLA-A
CTSS	0.000494164	0.460419	0.404	0.336	1	0	CTSS
YWHAH	0.000559178	0.574336	0.252	0.191	1	0	YWHAH
LGALS3	0.000844496	0.86544	0.298	0.255	1	0	LGALS3
SRP14	0.00211763	0.374056	0.389	0.361	1	0	SRP14
POLR2L	0.00245661	0.736829	0.322	0.289	1	0	POLR2L
UBB	0.00326407	0.324488	0.416	0.385	1	0	UBB
ASAH1	0.00429114	0.918352	0.258	0.226	1	0	ASAH1
LAPTM5	0.00541615	0.40914	0.34	0.314	1	0	LAPTM5
GPX4	0.00619491	0.357727	0.365	0.335	1	0	GPX4
AP2S1	0.00890398	0.47882	0.295	0.267	1	0	AP2S1
TMSB4X	4.46934e-32	0.487732	0.962	0.942	9.12014e-28	1	TMSB4X
RPL39	7.87709e-23	0.705532	0.752	0.689	1.6074e-18	1	RPL39
RPL10	2.211e-19	0.587195	0.777	0.743	4.51176e-15	1	RPL10
RPL34	4.80106e-18	0.704179	0.712	0.695	9.79704e-14	1	RPL34
RPL41	6.95712e-17	0.532071	0.787	0.78	1.41967e-12	1	RPL41
RPS27	9.47928e-17	0.680623	0.712	0.692	1.93434e-12	1	RPS27
RPS6	2.86218e-16	0.778486	0.674	0.664	5.84057e-12	1	RPS6
YWHAZ	8.65566e-15	0.330082	0.069	0.299	1.76627e-10	1	YWHAZ
RPL21	1.16611e-14	0.663931	0.705	0.689	2.37956e-10	1	RPL21
RPS19	2.33375e-14	0.624082	0.696	0.706	4.76226e-10	1	RPS19
PPIB	2.39782e-14	0.265809	0.063	0.281	4.893e-10	1	PPIB
RPL13A	2.15379e-12	0.635361	0.671	0.673	4.39503e-08	1	RPL13A
RAP1B	5.59534e-12	0.26482	0.075	0.276	1.14179e-07	1	RAP1B
EDF1	9.18228e-12	0.272234	0.116	0.344	1.87374e-07	1	EDF1
RPS14	9.34447e-12	0.551416	0.658	0.643	1.90683e-07	1	RPS14
RPS18	1.19618e-11	0.574269	0.677	0.684	2.44092e-07	1	RPS18
SHFM1	3.96677e-11	0.297144	0.072	0.26	8.09459e-07	1	SHFM1
RPL26	6.00549e-11	0.66608	0.624	0.625	1.22548e-06	1	RPL26
TBCA	6.36393e-11	0.275529	0.078	0.268	1.29862e-06	1	TBCA
AP2S11	8.65092e-11	0.561314	0.1	0.306	1.76531e-06	1	AP2S1
SRSF3	1.46329e-10	0.361997	0.082	0.271	2.98598e-06	1	SRSF3
COX6B1	1.88605e-10	0.281773	0.147	0.382	3.84866e-06	1	COX6B1
RPLP2	2.32033e-10	0.616045	0.633	0.657	4.73486e-06	1	RPLP2
COPE	8.11135e-10	0.452693	0.082	0.259	1.6552e-05	1	COPE
SET	9.7334e-10	0.550998	0.091	0.275	1.9862e-05	1	SET
SLC25A5	1.22989e-09	0.325228	0.103	0.295	2.50972e-05	1	SLC25A5
CAP1	1.37503e-09	0.267761	0.1	0.29	2.80589e-05	1	CAP1
SEC61B	1.6222e-09	0.291124	0.119	0.32	3.31027e-05	1	SEC61B
NCL	2.76622e-09	0.41445	0.11	0.302	5.64474e-05	1	NCL
PSME1	4.1743e-09	0.342065	0.138	0.345	8.51807e-05	1	PSME1
UQCR10	4.37014e-09	0.422895	0.11	0.298	8.9177e-05	1	UQCR10
PYCARD	4.88046e-09	0.320197	0.091	0.265	9.95907e-05	1	PYCARD
COX5A	5.85275e-09	0.584436	0.091	0.264	0.000119431	1	COX5A
UBL5	6.11296e-09	0.310626	0.16	0.377	0.000124741	1	UBL5
RPS3A	6.12504e-09	0.688076	0.599	0.623	0.000124988	1	RPS3A
SAMHD1	7.04173e-09	0.407679	0.085	0.252	0.000143694	1	SAMHD1
RPS29	9.00681e-09	0.663965	0.608	0.643	0.000183793	1	RPS29
NDUFB1	1.23467e-08	0.264411	0.113	0.295	0.000251947	1	NDUFB1
CIRBP	1.62033e-08	0.346976	0.091	0.257	0.000330644	1	CIRBP
RPS2	2.32265e-08	0.523152	0.649	0.664	0.00047396	1	RPS2
SKP1	2.6776e-08	0.360818	0.138	0.333	0.000546391	1	SKP1
NDUFA11	2.81282e-08	0.276064	0.094	0.259	0.000573984	1	NDUFA11
NDUFB2	3.33809e-08	0.315029	0.129	0.317	0.00068117	1	NDUFB2
PTGES3	4.52864e-08	0.519663	0.097	0.262	0.000924114	1	PTGES3
ATP5J	4.78237e-08	0.619089	0.094	0.259	0.000975891	1	ATP5J
RPL13	6.42449e-08	0.507407	0.649	0.691	0.00131098	1	RPL13
RPS27A	6.46864e-08	0.543349	0.624	0.642	0.00131999	1	RPS27A
SRP141	7.62673e-08	0.346687	0.182	0.402	0.00155631	1	SRP14
PSMA4	7.75498e-08	0.370254	0.1	0.26	0.00158248	1	PSMA4
TPI1	9.64177e-08	0.29267	0.169	0.379	0.0019675	1	TPI1
RPS12	1.14353e-07	0.532381	0.614	0.629	0.00233348	1	RPS12
RPS26	1.46596e-07	0.365813	0.179	0.392	0.00299143	1	RPS26
RPLP1	1.64406e-07	0.419107	0.708	0.744	0.00335487	1	RPLP1
DYNLL1	1.72908e-07	0.361121	0.132	0.311	0.00352836	1	DYNLL1
SEPT7	2.34663e-07	0.707588	0.097	0.251	0.00478852	1	SEPT7
SEC61G	3.98861e-07	0.538806	0.129	0.299	0.00813915	1	SEC61G
RPL19	4.55532e-07	0.609127	0.561	0.581	0.00929559	1	RPL19
ATP5G2	5.99315e-07	0.354003	0.179	0.38	0.0122296	1	ATP5G2
PRELID1	6.54506e-07	0.27457	0.138	0.309	0.0133559	1	PRELID1
COX8A	8.29904e-07	0.364589	0.154	0.336	0.016935	1	COX8A
PSMB9	8.74226e-07	0.330984	0.116	0.272	0.0178395	1	PSMB9
RPL32	9.1351e-07	0.596898	0.592	0.64	0.0186411	1	RPL32
CAPZA1	1.00231e-06	0.447247	0.103	0.251	0.0204532	1	CAPZA1
SNRPD2	1.03192e-06	0.530726	0.107	0.255	0.0210575	1	SNRPD2
RPL36AL	1.32978e-06	0.334988	0.194	0.397	0.0271354	1	RPL36AL
NAP1L1	1.68278e-06	0.48292	0.163	0.347	0.0343389	1	NAP1L1
HINT1	1.74093e-06	0.291095	0.163	0.343	0.0355254	1	HINT1
PABPC1	1.77555e-06	0.370984	0.201	0.407	0.036232	1	PABPC1
HMGN2	1.91759e-06	0.471976	0.125	0.281	0.0391304	1	HMGN2
CDC42	2.07329e-06	0.280822	0.21	0.417	0.0423076	1	CDC42
RPL27A	2.09137e-06	0.68667	0.555	0.605	0.0426764	1	RPL27A
UQCRB	2.4267e-06	0.252564	0.179	0.368	0.0495192	1	UQCRB
ATP5J2	2.93251e-06	0.568939	0.144	0.315	0.0598408	1	ATP5J2
HMGN1	3.05493e-06	0.496534	0.135	0.295	0.062339	1	HMGN1
ARPC2	4.55538e-06	0.315509	0.223	0.436	0.0929572	1	ARPC2
TMSB10	5.31394e-06	0.267092	0.768	0.777	0.108436	1	TMSB10
OST4	6.68224e-06	0.352294	0.194	0.387	0.136358	1	OST4
NPM1	7.38587e-06	0.316681	0.191	0.379	0.150716	1	NPM1
COX7C	8.66769e-06	0.333816	0.226	0.434	0.176873	1	COX7C
ACTR3	9.11533e-06	0.359585	0.169	0.344	0.186007	1	ACTR3
SLC25A6	1.19587e-05	0.555396	0.179	0.361	0.244029	1	SLC25A6
ATP5L	1.28414e-05	0.297962	0.219	0.422	0.262042	1	ATP5L
PTMA	1.53668e-05	0.410533	0.627	0.679	0.313575	1	PTMA
RPL15	1.86859e-05	0.582797	0.561	0.601	0.381305	1	RPL15
SPI1	1.98517e-05	0.365341	0.144	0.294	0.405094	1	SPI1
ACTB	2.52952e-05	0.289972	0.737	0.82	0.516175	1	ACTB
SUB1	3.40887e-05	0.309497	0.223	0.418	0.695614	1	SUB1
COMMD6	3.55367e-05	0.494769	0.147	0.298	0.725161	1	COMMD6
RPS8	3.9433e-05	0.533793	0.564	0.617	0.804669	1	RPS8
C11orf58	4.07868e-05	0.77676	0.122	0.257	0.832296	1	C11orf58
C14orf2	4.35523e-05	0.443707	0.179	0.345	0.888728	1	C14orf2
LSP1	4.8295e-05	0.472513	0.166	0.323	0.985508	1	LSP1
RPL7	5.01266e-05	0.688084	0.517	0.557	1	1	RPL7
RPL18A	6.37605e-05	0.590457	0.536	0.59	1	1	RPL18A
COTL1	7.45979e-05	0.363253	0.207	0.388	1	1	COTL1
RPL12	7.80356e-05	0.529462	0.564	0.624	1	1	RPL12
GDI2	8.20953e-05	0.636194	0.135	0.269	1	1	GDI2
HNRNPA1	9.64907e-05	0.436102	0.204	0.38	1	1	HNRNPA1
VAMP81	9.9578e-05	0.522879	0.191	0.361	1	1	VAMP8
ARPC1B	0.000126637	0.483164	0.201	0.374	1	1	ARPC1B
RPL9	0.00012878	0.664848	0.473	0.515	1	1	RPL9
RPS24	0.000152607	0.488195	0.564	0.613	1	1	RPS24
SNX3	0.000250167	0.565044	0.172	0.317	1	1	SNX3
TOMM7	0.000256908	0.62233	0.197	0.364	1	1	TOMM7
UQCR11.1	0.000259757	0.379121	0.213	0.382	1	1	UQCR11.1
RPS15A	0.000261089	0.542983	0.555	0.613	1	1	RPS15A
RPL35	0.000589365	0.701031	0.492	0.566	1	1	RPL35
RPL3	0.000664353	0.525115	0.542	0.611	1	1	RPL3
CORO1A	0.000800618	0.643114	0.147	0.27	1	1	CORO1A
RPL37A	0.00137751	0.626684	0.489	0.562	1	1	RPL37A
RPS28	0.00168751	0.387971	0.583	0.652	1	1	RPS28
EEF1B2	0.00175933	0.610756	0.201	0.353	1	1	EEF1B2
EEF1A1	0.00226448	0.303131	0.611	0.674	1	1	EEF1A1
GPX11	0.00313742	0.281298	0.288	0.461	1	1	GPX1
CD52	0.00343839	0.482616	0.147	0.253	1	1	CD52
YBX11	0.00515918	0.395167	0.298	0.481	1	1	YBX1
RPS23	0.00636661	0.498157	0.52	0.591	1	1	RPS23
RPS15	0.00650423	0.434024	0.542	0.625	1	1	RPS15
RPL23A	0.00694055	0.537199	0.495	0.569	1	1	RPL23A
RPL36	0.00695056	0.54233	0.498	0.584	1	1	RPL36
RPL23	0.00824891	0.354845	0.304	0.492	1	1	RPL23
MT-CO3	1.74498e-47	0.985487	0.87	0.707	3.5608e-43	2	MT-CO3
MT-CO2	2.99889e-38	0.87732	0.84	0.724	6.11953e-34	2	MT-CO2
MT-CO1	1.25781e-33	0.796042	0.881	0.704	2.56668e-29	2	MT-CO1
MT-ND4	1.73213e-33	0.936154	0.788	0.681	3.53457e-29	2	MT-ND4
MT-ND2	5.09472e-30	1.14116	0.699	0.588	1.03963e-25	2	MT-ND2
IGJ	5.3251e-26	1.24311	0.617	0.409	1.08664e-21	2	IGJ
IGLL5	2.96994e-16	0.868118	0.595	0.466	6.06047e-12	2	IGLL5
ATP6V1G1	7.859e-14	0.287563	0.071	0.31	1.60371e-09	2	ATP6V1G1
MT-ND3	3.22467e-13	0.772084	0.643	0.549	6.58027e-09	2	MT-ND3
SAP18	5.19682e-13	0.299396	0.048	0.257	1.06046e-08	2	SAP18
HNRNPDL	1.94764e-11	0.334605	0.056	0.254	3.97435e-07	2	HNRNPDL
FXYD5	4.93355e-11	0.314805	0.059	0.254	1.00674e-06	2	FXYD5
PPDPF	8.81942e-11	0.337555	0.093	0.305	1.79969e-06	2	PPDPF
UQCRH	9.1474e-11	0.386542	0.089	0.298	1.86662e-06	2	UQCRH
COX4I1	1.52228e-10	0.256451	0.16	0.415	3.10636e-06	2	COX4I1
UQCRB1	2.00562e-10	0.274025	0.134	0.369	4.09267e-06	2	UQCRB
BRK1	2.28786e-10	0.296744	0.071	0.264	4.6686e-06	2	BRK1
EIF3K	2.28804e-10	0.307979	0.104	0.32	4.66897e-06	2	EIF3K
CIRBP1	2.40419e-10	0.258017	0.067	0.256	4.906e-06	2	CIRBP
YWHAB	2.77414e-10	0.31639	0.082	0.282	5.6609e-06	2	YWHAB
NDUFA4	3.75024e-10	0.344529	0.115	0.335	7.65274e-06	2	NDUFA4
NEDD8	4.95304e-10	0.345603	0.082	0.278	1.01072e-05	2	NEDD8
SUMO2	6.99329e-10	0.307549	0.115	0.331	1.42705e-05	2	SUMO2
CALM2	1.14477e-09	0.288599	0.178	0.428	2.33601e-05	2	CALM2
ATP5I	1.7801e-09	0.416868	0.115	0.324	3.63248e-05	2	ATP5I
LAMTOR4	2.24915e-09	0.258337	0.082	0.269	4.58962e-05	2	LAMTOR4
NDUFA1	2.3257e-09	0.288925	0.108	0.31	4.74583e-05	2	NDUFA1
EEF1D	3.38247e-09	0.302345	0.178	0.416	6.90227e-05	2	EEF1D
ATP5H	8.76218e-09	0.276955	0.078	0.251	0.000178801	2	ATP5H
HMGB1	1.64643e-08	0.408516	0.16	0.378	0.00033597	2	HMGB1
JUN	1.88328e-08	0.257961	0.104	0.287	0.000384303	2	JUN
COX7C1	9.01168e-08	0.305712	0.201	0.432	0.00183892	2	COX7C
RPL36A	1.54447e-06	0.28121	0.253	0.495	0.0315164	2	RPL36A
MT-ATP6	1.62625e-06	0.557089	0.617	0.571	0.0331853	2	MT-ATP6
RPL38	1.26606e-05	0.369152	0.286	0.522	0.258352	2	RPL38
NPC21	2.02207e-05	0.474722	0.204	0.396	0.412624	2	NPC2
SSR4	2.15674e-05	0.623558	0.149	0.309	0.440104	2	SSR4
MT-CYB	5.6709e-05	0.609379	0.535	0.515	1	2	MT-CYB
RPS25	0.000147627	0.287648	0.346	0.597	1	2	RPS25
MT-ND4L	0.00018592	0.819368	0.145	0.288	1	2	MT-ND4L
FOS	0.000230097	0.655902	0.16	0.307	1	2	FOS
RPS3	0.000394115	0.281726	0.342	0.579	1	2	RPS3
CD521	0.000575067	0.782931	0.13	0.253	1	2	CD52
RPL71	0.00100496	0.398432	0.349	0.584	1	2	RPL7
LST1	0.00359365	0.613054	0.242	0.399	1	2	LST1
S100A8	2.91354e-119	2.97172	0.784	0.201	5.94537e-115	3	S100A8
S100A9	1.51957e-86	2.56965	0.747	0.267	3.10083e-82	3	S100A9
HBB	3.83385e-49	2.41755	0.461	0.12	7.82335e-45	3	HBB
FTH1	2.82335e-41	0.926336	0.941	0.854	5.76132e-37	3	FTH1
IFITM2	4.55367e-41	2.91739	0.52	0.232	9.29222e-37	3	IFITM2
HBA2	1.43941e-34	2.48556	0.375	0.108	2.93726e-30	3	HBA2
SOD2	9.19838e-18	1.33072	0.532	0.371	1.87702e-13	3	SOD2
MNDA	1.13813e-16	2.43031	0.39	0.231	2.32247e-12	3	MNDA
IL8	4.606e-14	1.38792	0.491	0.333	9.399e-10	3	IL8
SON	1.16811e-13	0.291038	0.052	0.276	2.38364e-09	3	SON
GNAI2	4.64805e-13	0.341089	0.048	0.262	9.48482e-09	3	GNAI2
BRI3	2.17888e-12	0.297532	0.067	0.288	4.44623e-08	3	BRI3
SERPINB1	3.99957e-12	0.330743	0.074	0.296	8.16152e-08	3	SERPINB1
MORF4L1	4.31614e-12	0.393975	0.078	0.303	8.80752e-08	3	MORF4L1
PCBP1	5.99429e-12	0.402452	0.063	0.276	1.2232e-07	3	PCBP1
RNASET2	9.61209e-12	0.366797	0.067	0.279	1.96144e-07	3	RNASET2
TAGLN2	1.4325e-11	0.516294	0.078	0.295	2.92316e-07	3	TAGLN2
BLOC1S1	1.46274e-11	0.293703	0.059	0.262	2.98487e-07	3	BLOC1S1
C14orf21	1.80924e-11	0.269926	0.112	0.351	3.69194e-07	3	C14orf2
EIF4G2	2.00649e-11	0.391886	0.082	0.303	4.09444e-07	3	EIF4G2
NDUFA12	2.01525e-11	0.30681	0.089	0.313	4.11231e-07	3	NDUFA1
H2AFZ	2.46035e-11	0.321083	0.086	0.306	5.02058e-07	3	H2AFZ
RP11-290F20.3	3.84753e-11	2.30692	0.257	0.131	7.85127e-07	3	RP11-290F20.3
EFHD2	3.87212e-11	0.426086	0.074	0.285	7.90145e-07	3	EFHD2
RHOA	1.48365e-10	0.351177	0.126	0.366	3.02753e-06	3	RHOA
LRRFIP1	1.8308e-10	0.383108	0.063	0.254	3.73594e-06	3	LRRFIP1
PSMB91	2.41566e-10	0.468152	0.074	0.274	4.9294e-06	3	PSMB9
MYL12B	2.83545e-10	0.354804	0.115	0.341	5.78602e-06	3	MYL12B
C19orf43	3.10281e-10	0.497227	0.067	0.259	6.33159e-06	3	C19orf43
COPE1	4.00558e-10	0.356458	0.067	0.256	8.17379e-06	3	COPE
PSMB3	4.92973e-10	0.349652	0.089	0.293	1.00596e-05	3	PSMB3
TMBIM6	5.01922e-10	0.321194	0.097	0.304	1.02422e-05	3	TMBIM6
ARPC3	7.97341e-10	0.327344	0.175	0.433	1.62705e-05	3	ARPC3
ARHGDIB	1.11961e-09	0.272965	0.126	0.348	2.28468e-05	3	ARHGDIB
SAT1	1.38419e-09	1.0459	0.572	0.553	2.82458e-05	3	SAT1
POMP	2.02329e-09	0.359186	0.141	0.369	4.12872e-05	3	POMP
TPM4	2.08997e-09	0.397624	0.078	0.264	4.2648e-05	3	TPM4
UBL51	2.22128e-09	0.348328	0.141	0.374	4.53275e-05	3	UBL5
LAPTM51	2.89057e-09	0.330313	0.13	0.349	5.8985e-05	3	LAPTM5
BCL2A1	3.43174e-09	1.43105	0.401	0.312	7.00281e-05	3	BCL2A1
CAPZA11	6.37004e-09	0.439623	0.074	0.251	0.000129987	3	CAPZA1
ACTR31	1.19587e-08	0.355709	0.134	0.344	0.000244029	3	ACTR3
TALDO1	2.17954e-08	0.652852	0.093	0.274	0.000444756	3	TALDO1
CORO1A1	5.47691e-08	0.402117	0.097	0.274	0.00111762	3	CORO1A
LAMTOR41	5.65052e-08	0.419141	0.093	0.267	0.00115304	3	LAMTOR4
TSPO	6.16775e-08	0.589766	0.089	0.265	0.00125859	3	TSPO
NAMPT	6.78306e-08	2.13308	0.357	0.285	0.00138415	3	NAMPT
PLSCR1	8.89187e-08	0.440512	0.089	0.259	0.00181447	3	PLSCR1
SRSF31	9.2881e-08	0.399544	0.093	0.263	0.00189533	3	SRSF3
DDX5	1.17713e-07	0.252666	0.156	0.363	0.00240204	3	DDX5
UBE2D3	1.55613e-07	0.687775	0.123	0.315	0.00317543	3	UBE2D3
TCEB2	1.78231e-07	0.304515	0.156	0.365	0.00363699	3	TCEB2
MCL1	2.19162e-07	0.483779	0.115	0.293	0.00447222	3	MCL1
GCA	2.91304e-07	1.90874	0.29	0.2	0.00594436	3	GCA
SPI11	5.54576e-07	0.452202	0.119	0.293	0.0113167	3	SPI1
S100A6	6.38939e-07	1.16256	0.468	0.45	0.0130382	3	S100A6
CLIC1	1.19324e-06	0.819419	0.156	0.357	0.0243493	3	CLIC1
NOP10	1.68126e-06	0.55565	0.115	0.282	0.0343078	3	NOP10
CD44	1.78221e-06	0.409923	0.13	0.304	0.0363678	3	CD44
ARPC5	3.14996e-06	0.566775	0.178	0.379	0.064278	3	ARPC5
C15orf48	4.26922e-06	0.473744	0.152	0.324	0.0871177	3	C15orf48
FKBP1A	1.22973e-05	0.734892	0.141	0.309	0.250938	3	FKBP1A
TIMP1	2.23564e-05	0.421085	0.164	0.329	0.456204	3	TIMP1
LCP1	2.5017e-05	0.728403	0.171	0.348	0.510496	3	LCP1
TMA7	3.07774e-05	0.74006	0.208	0.409	0.628044	3	TMA7
H3F3B	5.69676e-05	0.979947	0.472	0.492	1	3	H3F3B
PTPRC	6.5975e-05	0.475179	0.156	0.315	1	3	PTPRC
G0S2	0.000153176	1.32122	0.316	0.248	1	3	G0S2
ACTB1	0.000288946	0.400599	0.725	0.819	1	3	ACTB
IL1B	0.000343778	0.792369	0.357	0.282	1	3	IL1B
PLAUR	0.000517557	0.337769	0.149	0.279	1	3	PLAUR
SDCBP	0.000534228	1.024	0.201	0.372	1	3	SDCBP
ZFP36L1	0.000747158	0.859449	0.13	0.253	1	3	ZFP36L1
S100A11	0.00086417	0.927747	0.483	0.527	1	3	S100A11
SRGN	0.00257877	0.848091	0.45	0.467	1	3	SRGN
AIF11	0.00344053	0.368944	0.331	0.533	1	3	AIF1
VMP1	0.00433682	1.06693	0.145	0.259	1	3	VMP1
EIF1	0.00829864	0.339544	0.361	0.563	1	3	EIF1
CD55	3.3014e-195	1.54134	0.906	0.098	6.73684e-191	4	CD55
FCN1	9.64759e-181	1.51774	0.696	0.041	1.96869e-176	4	FCN1
KDM6B	3.39938e-178	1.53954	0.929	0.124	6.93677e-174	4	KDM6B
VCAN	3.84628e-173	1.7663	0.621	0.029	7.84872e-169	4	VCAN
LINC00936	8.30846e-173	1.52644	0.746	0.066	1.69542e-168	4	LINC00936
EREG	4.10818e-163	2.53414	0.759	0.073	8.38316e-159	4	EREG
NLRP3	6.61216e-159	1.68183	0.719	0.066	1.34928e-154	4	NLRP3
FLNA	2.17128e-153	1.24678	0.835	0.108	4.43071e-149	4	FLNA
C1orf63	3.26831e-152	0.84796	0.866	0.118	6.66931e-148	4	C1orf63
ARL5B	5.25531e-152	0.906926	0.746	0.078	1.0724e-147	4	ARL5B
NR4A1	2.85475e-150	1.20116	0.781	0.092	5.8254e-146	4	NR4A1
ATP2B1	2.01783e-149	1.20393	0.83	0.113	4.11759e-145	4	ATP2B1
MIR29A	7.3632e-149	1.36869	0.705	0.072	1.50254e-144	4	MIR29A
CDKN1A	8.50391e-149	0.830854	0.853	0.119	1.73531e-144	4	CDKN1A
METRNL	1.10149e-148	1.17867	0.808	0.106	2.24771e-144	4	METRNL
CD300E	1.43252e-148	1.1974	0.562	0.031	2.92319e-144	4	CD300E
FOSL2	2.90056e-148	0.986314	0.83	0.109	5.91889e-144	4	FOSL2
SPAG9	1.19446e-147	1.0623	0.799	0.101	2.43742e-143	4	SPAG9
REL	6.43808e-146	1.36769	0.942	0.146	1.31375e-141	4	REL
TNFRSF1B	2.1374e-143	0.985606	0.804	0.105	4.36157e-139	4	TNFRSF1B
PDE4B	4.61364e-143	0.741247	0.853	0.121	9.4146e-139	4	PDE4B
UPP1	5.79229e-143	0.940286	0.799	0.102	1.18198e-138	4	UPP1
CFP	1.41976e-142	0.296369	0.616	0.041	2.89717e-138	4	CFP
PURB	1.86746e-142	0.833724	0.67	0.064	3.81075e-138	4	PURB
VMP11	2.79283e-142	0.805239	0.929	0.152	5.69905e-138	4	VMP1
IER3	9.44286e-142	1.58249	0.946	0.154	1.92691e-137	4	IER3
CXCL2	2.99101e-141	2.1999	0.817	0.121	6.10346e-137	4	CXCL2
ZEB2	2.60294e-140	1.02351	0.871	0.129	5.31156e-136	4	ZEB2
SLC2A3	4.30235e-140	0.829036	0.839	0.118	8.77937e-136	4	SLC2A3
JUND	4.80936e-140	1.29776	0.973	0.168	9.81397e-136	4	JUND
PIM3	5.53355e-140	0.975016	0.866	0.132	1.12918e-135	4	PIM3
FOSB	1.36407e-137	1.04658	0.848	0.126	2.78351e-133	4	FOSB
PLAUR1	2.47458e-137	1.36571	0.96	0.168	5.04963e-133	4	PLAUR
RP11-138A9.1	6.19017e-137	1.06978	0.732	0.089	1.26317e-132	4	RP11-138A9.1
NEAT1	7.13656e-137	1.74256	0.996	0.23	1.45629e-132	4	NEAT1
MCL11	1.16995e-136	0.932966	0.964	0.175	2.3874e-132	4	MCL1
INSIG1	4.53272e-136	1.00226	0.692	0.074	9.24947e-132	4	INSIG1
CFLAR	5.45115e-136	1.03651	0.915	0.153	1.11236e-131	4	CFLAR
SFPQ	7.32456e-135	0.598518	0.871	0.136	1.49465e-130	4	SFPQ
NFKBIZ	1.55587e-133	0.871379	0.879	0.142	3.17491e-129	4	NFKBIZ
PPIF	7.13177e-133	0.698436	0.772	0.104	1.45531e-128	4	PPIF
VEGFA	5.57603e-132	1.2337	0.701	0.081	1.13784e-127	4	VEGFA
CREM	8.97541e-132	1.14044	0.804	0.119	1.83152e-127	4	CREM
NR4A2	6.04345e-130	1.281	0.759	0.104	1.23323e-125	4	NR4A2
ETS2	7.26649e-130	0.770361	0.826	0.123	1.4828e-125	4	ETS2
PNPLA8	3.30681e-129	0.723195	0.741	0.098	6.74788e-125	4	PNPLA8
EIF5	3.93091e-129	0.684142	0.857	0.137	8.02141e-125	4	EIF5
APLP2	6.99715e-129	0.869719	0.848	0.133	1.42784e-124	4	APLP2
CD83	1.48385e-128	1.06537	0.857	0.136	3.02795e-124	4	CD83
EMP3	2.13861e-128	0.886912	0.911	0.161	4.36405e-124	4	EMP3
MAP4K4	4.4104e-127	0.709963	0.571	0.048	8.99986e-123	4	MAP4K4
NR4A3	9.72299e-127	1.01009	0.71	0.087	1.98407e-122	4	NR4A3
PTGS2	2.33572e-125	1.16919	0.75	0.1	4.76627e-121	4	PTGS2
MT-ATP8	2.57617e-125	0.755667	0.688	0.082	5.25693e-121	4	MT-ATP8
TET2	1.90665e-124	0.701693	0.683	0.082	3.89071e-120	4	TET2
SELK	5.00534e-124	0.887849	0.884	0.151	1.02139e-119	4	SELK
ATP1A1	6.52267e-124	0.900113	0.732	0.1	1.33102e-119	4	ATP1A1
EIF4A3	2.71067e-123	0.925758	0.754	0.107	5.53139e-119	4	EIF4A3
SOCS3	6.98756e-123	0.377661	0.857	0.139	1.42588e-118	4	SOCS3
TNFAIP2	1.68993e-122	0.984888	0.817	0.119	3.44848e-118	4	TNFAIP2
PPP1R15B	3.24492e-122	0.860257	0.741	0.104	6.62158e-118	4	PPP1R15B
MAP3K8	4.97579e-122	0.966618	0.732	0.104	1.01536e-117	4	MAP3K8
PPP1R15A	5.87618e-122	0.724251	0.938	0.172	1.19909e-117	4	PPP1R15A
THAP2	1.95819e-121	0.930193	0.603	0.06	3.99589e-117	4	THAP2
JOSD1	2.70043e-121	0.721814	0.665	0.082	5.5105e-117	4	JOSD1
MIR22HG	2.50756e-120	0.584007	0.518	0.039	5.11693e-116	4	MIR22HG
LUCAT1	7.76872e-120	0.953246	0.567	0.053	1.58529e-115	4	LUCAT1
EZR	1.05715e-119	1.04624	0.763	0.117	2.15722e-115	4	EZR
TNFAIP3	1.07034e-119	1.22024	0.871	0.146	2.18413e-115	4	TNFAIP3
OLR1	1.34156e-119	1.50429	0.674	0.083	2.73759e-115	4	OLR1
CHMP1B	9.37244e-119	1.11671	0.746	0.105	1.91254e-114	4	CHMP1B
CCNL1	2.00796e-118	0.505105	0.812	0.135	4.09745e-114	4	CCNL1
DUSP2	4.26652e-118	1.13713	0.804	0.126	8.70627e-114	4	DUSP2
DNAJA1	1.09063e-117	0.945846	0.929	0.185	2.22554e-113	4	DNAJA1
ZFYVE16	1.66264e-117	0.890643	0.683	0.09	3.39278e-113	4	ZFYVE16
EHD1	1.70158e-117	0.803863	0.665	0.083	3.47224e-113	4	EHD1
PTPRE	2.38284e-117	0.446491	0.75	0.109	4.86243e-113	4	PTPRE
NFKB1	3.01895e-117	1.01373	0.799	0.126	6.16046e-113	4	NFKB1
NFKBID	3.45168e-117	0.85888	0.656	0.082	7.0435e-113	4	NFKBID
RP6-99M1.2	7.90448e-117	0.881891	0.469	0.029	1.61299e-112	4	RP6-99M1.2
CXCL3	1.54763e-116	2.03583	0.741	0.118	3.1581e-112	4	CXCL3
RAB21	2.84715e-116	0.558612	0.656	0.084	5.80989e-112	4	RAB21
AHNAK	7.66537e-116	0.867287	0.719	0.101	1.5642e-111	4	AHNAK
IER5	9.03822e-116	0.678943	0.714	0.102	1.84434e-111	4	IER5
MXD1	9.37963e-116	0.543895	0.777	0.119	1.91401e-111	4	MXD1
ICAM1	2.78501e-115	0.832101	0.781	0.114	5.68309e-111	4	ICAM1
CHD1	4.73847e-115	0.624174	0.692	0.094	9.66933e-111	4	CHD1
SERPINA1	5.79266e-114	0.591626	0.795	0.126	1.18205e-109	4	SERPINA1
WSB1	1.17512e-113	0.464717	0.826	0.138	2.39795e-109	4	WSB1
NFAT5	2.53316e-113	0.848727	0.634	0.081	5.16917e-109	4	NFAT5
ATP13A3	3.59827e-113	0.988461	0.652	0.085	7.34264e-109	4	ATP13A3
GADD45B	4.91316e-113	0.903922	0.763	0.123	1.00258e-108	4	GADD45B
JARID2	6.36551e-113	0.637022	0.571	0.059	1.29894e-108	4	JARID2
DDX3X	2.35031e-112	0.585178	0.768	0.123	4.79604e-108	4	DDX3X
ZC3H12A	3.38833e-112	0.785202	0.634	0.08	6.91424e-108	4	ZC3H12A
MAFB	3.553e-112	0.933811	0.638	0.079	7.25026e-108	4	MAFB
IL1B1	5.55241e-112	1.6984	0.911	0.21	1.13303e-107	4	IL1B
CCRL2	1.3425e-111	0.918651	0.629	0.075	2.73951e-107	4	CCRL2
CSF3R	1.41284e-111	0.324976	0.589	0.062	2.88305e-107	4	CSF3R
NFE2L2	4.72517e-111	0.574786	0.848	0.15	9.64217e-107	4	NFE2L2
MAP2K3	7.77762e-111	0.47539	0.683	0.097	1.5871e-106	4	MAP2K3
TKT	1.26856e-110	0.549984	0.808	0.142	2.58862e-106	4	TKT
FUS	1.843e-110	0.638369	0.817	0.142	3.76082e-106	4	FUS
HNRNPU	5.02945e-110	0.644171	0.879	0.166	1.02631e-105	4	HNRNPU
MAFF	5.38346e-110	0.641448	0.612	0.073	1.09855e-105	4	MAFF
ATP1B3	1.09696e-109	0.899134	0.799	0.136	2.23846e-105	4	ATP1B3
ZFP36	1.47341e-109	0.463816	0.92	0.177	3.00663e-105	4	ZFP36
BACH1	2.89012e-109	0.554041	0.679	0.097	5.89759e-105	4	BACH1
CD441	5.84359e-109	1.03882	0.929	0.193	1.19244e-104	4	CD44
TIMP11	8.45916e-109	1.20776	0.942	0.221	1.72618e-104	4	TIMP1
GNAI21	1.15314e-108	0.599037	0.848	0.15	2.35311e-104	4	GNAI2
IQGAP1	2.11924e-108	0.521018	0.786	0.131	4.32451e-104	4	IQGAP1
PRRC2C	3.06538e-108	0.429817	0.844	0.148	6.25521e-104	4	PRRC2C
LRRFIP11	3.08615e-108	0.446279	0.826	0.148	6.29759e-104	4	LRRFIP1
SERPINB9	6.02403e-108	0.837321	0.853	0.165	1.22926e-103	4	SERPINB9
C5AR1	8.67894e-108	1.1558	0.656	0.093	1.77102e-103	4	C5AR1
DDX21	1.32957e-107	0.495707	0.777	0.134	2.71313e-103	4	DDX21
RILPL2	1.34118e-107	0.433924	0.741	0.12	2.73682e-103	4	RILPL2
CSGALNACT2	1.55395e-107	0.495509	0.58	0.068	3.171e-103	4	CSGALNACT2
PNP	2.56026e-107	0.777762	0.531	0.053	5.22446e-103	4	PNP
FPR1	7.88609e-107	0.409078	0.562	0.06	1.60924e-102	4	FPR1
MSN	9.48706e-107	0.518284	0.777	0.131	1.93593e-102	4	MSN
PTX3	3.85853e-106	1.3795	0.339	0.009	7.87373e-102	4	PTX3
NINJ1	1.01756e-105	0.640872	0.848	0.156	2.07643e-101	4	NINJ1
NFKB2	3.34889e-105	0.624505	0.652	0.092	6.83374e-101	4	NFKB2
SLC11A1	4.41229e-105	1.00324	0.589	0.07	9.00372e-101	4	SLC11A1
NBPF10	5.22855e-105	0.629657	0.54	0.057	1.06694e-100	4	NBPF10
APOBEC3A	7.50027e-105	0.625979	0.42	0.023	1.5305e-100	4	APOBEC3A
DSE	7.92865e-105	0.688798	0.647	0.089	1.61792e-100	4	DSE
PRNP	8.40365e-105	0.671501	0.603	0.073	1.71485e-100	4	PRNP
DUSP6	8.78306e-105	0.937066	0.585	0.069	1.79227e-100	4	DUSP6
CFD	2.71986e-104	0.833888	0.638	0.086	5.55014e-100	4	CFD
CPVL	3.10148e-104	0.548362	0.714	0.107	6.32889e-100	4	CPVL
MIDN	1.69158e-103	0.566641	0.598	0.076	3.45184e-99	4	MIDN
SRRM2	5.75355e-103	0.385572	0.799	0.143	1.17407e-98	4	SRRM2
PFKFB3	1.28554e-102	0.519887	0.647	0.09	2.62328e-98	4	PFKFB3
RYBP	1.34819e-102	0.61784	0.594	0.077	2.75111e-98	4	RYBP
C9orf72	3.66274e-102	0.268304	0.54	0.057	7.47419e-98	4	C9orf72
TSPO1	7.24789e-102	0.645323	0.839	0.161	1.479e-97	4	TSPO
RBM39	8.35437e-102	0.406397	0.83	0.152	1.70479e-97	4	RBM39
RASGEF1B	3.1441e-101	0.695998	0.665	0.097	6.41585e-97	4	RASGEF1B
SH3BP5	4.04011e-101	0.669321	0.598	0.08	8.24424e-97	4	SH3BP5
IL6R	6.37298e-101	0.698386	0.58	0.072	1.30047e-96	4	IL6R
WTAP	8.74986e-101	0.528212	0.781	0.143	1.7855e-96	4	WTAP
AKAP13	1.03488e-100	0.638828	0.719	0.117	2.11177e-96	4	AKAP13
GRASP	1.33307e-100	0.956871	0.558	0.068	2.72027e-96	4	GRASP
JMJD1C	1.8857e-100	0.739625	0.652	0.1	3.84797e-96	4	JMJD1C
GPBP1	2.26708e-100	0.261709	0.781	0.14	4.6262e-96	4	GPBP1
HBEGF	3.38168e-100	0.902107	0.603	0.079	6.90066e-96	4	HBEGF
NUFIP2	8.94879e-100	0.480448	0.612	0.085	1.82609e-95	4	NUFIP2
MTPN	1.03969e-99	0.391033	0.696	0.115	2.12159e-95	4	MTPN
YME1L1	1.66999e-99	0.59525	0.598	0.081	3.40779e-95	4	YME1L1
ERN1	1.74901e-99	0.660052	0.54	0.062	3.56904e-95	4	ERN1
B4GALT1	2.33632e-99	0.403135	0.638	0.091	4.76749e-95	4	B4GALT1
NFKBIA	3.72028e-99	1.11475	0.996	0.249	7.5916e-95	4	NFKBIA
ITGAX	5.46591e-99	0.645065	0.612	0.084	1.11537e-94	4	ITGAX
DUSP1	9.92735e-99	0.30317	0.969	0.21	2.02577e-94	4	DUSP1
TUBB4B	1.1755e-98	0.572121	0.741	0.13	2.39873e-94	4	TUBB4B
CSNK1A1	1.89216e-98	0.374957	0.696	0.114	3.86114e-94	4	CSNK1A1
MX2	3.03508e-98	0.366154	0.491	0.046	6.19338e-94	4	MX2
IRF2BP2	3.12042e-98	0.493256	0.616	0.091	6.36753e-94	4	IRF2BP2
YBX3	3.69268e-98	0.55057	0.723	0.126	7.53529e-94	4	YBX3
ZNF267	3.82004e-98	0.685229	0.629	0.091	7.79518e-94	4	ZNF267
VPS13C	4.12038e-98	0.449826	0.625	0.089	8.40805e-94	4	VPS13C
NABP1	5.21459e-98	0.524132	0.701	0.117	1.06409e-93	4	NABP1
MAFG	5.91943e-98	0.567845	0.527	0.061	1.20792e-93	4	MAFG
NUMB	6.11864e-98	0.498972	0.594	0.081	1.24857e-93	4	NUMB
MYO1G	6.24481e-98	0.564375	0.567	0.07	1.27432e-93	4	MYO1G
HSPA5	7.45123e-98	0.683796	0.799	0.153	1.5205e-93	4	HSPA5
PMAIP1	1.14347e-97	0.972647	0.692	0.11	2.33336e-93	4	PMAIP1
SLC25A37	2.43354e-97	0.56374	0.612	0.082	4.96587e-93	4	SLC25A37
CLEC12A	3.58881e-97	0.416157	0.487	0.045	7.32332e-93	4	CLEC12A
DDX17	5.88118e-97	0.536037	0.741	0.129	1.20011e-92	4	DDX17
ETV3	6.71558e-97	0.708594	0.576	0.076	1.37038e-92	4	ETV3
MAT2A	5.47527e-96	0.623733	0.549	0.069	1.11728e-91	4	MAT2A
CTNNB1	9.55921e-96	0.621171	0.674	0.11	1.95065e-91	4	CTNNB1
NBPF15	1.13094e-95	0.450092	0.562	0.073	2.30779e-91	4	NBPF15
HLA-DRB5	2.17164e-95	1.84003	0.491	0.05	4.43145e-91	4	HLA-DRB5
CYBB	2.21219e-95	0.394479	0.808	0.144	4.51419e-91	4	CYBB
QKI	4.54874e-95	0.479166	0.647	0.1	9.28217e-91	4	QKI
HSPA1A	8.9029e-95	1.58883	0.777	0.162	1.81673e-90	4	HSPA1A
IRF7	9.05854e-95	0.628659	0.5	0.054	1.84848e-90	4	IRF7
IL1A	9.50581e-95	1.22532	0.482	0.049	1.93975e-90	4	IL1A
SLC43A2	1.37843e-94	0.509514	0.585	0.077	2.81282e-90	4	SLC43A2
SLC7A5	1.74132e-94	0.811247	0.527	0.065	3.55333e-90	4	SLC7A5
SYAP1	1.92937e-94	0.408196	0.638	0.1	3.93708e-90	4	SYAP1
SQSTM1	3.60276e-94	0.532758	0.826	0.164	7.35179e-90	4	SQSTM1
SERP1	9.4668e-94	0.250205	0.911	0.204	1.9318e-89	4	SERP1
GLIPR1	1.03731e-93	0.517351	0.638	0.101	2.11674e-89	4	GLIPR1
FGR	1.05076e-93	0.486807	0.518	0.06	2.14418e-89	4	FGR
CD48	1.46925e-93	0.459934	0.768	0.145	2.99815e-89	4	CD48
CD93	1.79724e-93	0.915805	0.424	0.034	3.66744e-89	4	CD93
KLF6	3.02277e-93	0.613239	0.902	0.188	6.16826e-89	4	KLF6
CSRNP1	4.42998e-93	0.519963	0.571	0.08	9.03982e-89	4	CSRNP1
PHACTR1	6.59445e-93	0.256046	0.518	0.057	1.34566e-88	4	PHACTR1
GK	8.24203e-93	0.724732	0.692	0.121	1.68187e-88	4	GK
CLK1	3.59762e-92	0.378515	0.638	0.101	7.3413e-88	4	CLK1
GLS	5.64742e-92	0.672557	0.621	0.097	1.15241e-87	4	GLS
AQP9	1.01054e-91	0.752281	0.585	0.084	2.0621e-87	4	AQP9
PDE4A	1.18829e-91	0.446381	0.46	0.044	2.42482e-87	4	PDE4A
HNRNPA2B1	1.5365e-91	0.508417	0.973	0.232	3.13539e-87	4	HNRNPA2B1
KCTD20	2.42525e-91	0.296034	0.527	0.065	4.94896e-87	4	KCTD20
ITGB2	3.28495e-91	0.535451	0.821	0.163	6.70327e-87	4	ITGB2
GNAS	4.05302e-91	0.569368	0.83	0.163	8.2706e-87	4	GNAS
MYADM	7.74676e-91	0.563538	0.54	0.072	1.5808e-86	4	MYADM
HLA-F	8.74303e-91	0.363423	0.679	0.117	1.7841e-86	4	HLA-F
SERPINB11	8.78964e-91	0.512544	0.839	0.189	1.79361e-86	4	SERPINB1
FAM133B	1.14096e-90	0.554405	0.652	0.108	2.32825e-86	4	FAM133B
VIM	1.3568e-90	1.23668	0.991	0.291	2.76869e-86	4	VIM
USP15	2.06395e-90	0.288589	0.643	0.106	4.2117e-86	4	USP15
SON1	3.97234e-90	0.256651	0.826	0.167	8.10596e-86	4	SON
G0S21	1.80824e-89	1.09907	0.817	0.184	3.68989e-85	4	G0S2
ETF1	2.34715e-89	0.364777	0.594	0.09	4.7896e-85	4	ETF1
RIPK2	2.59933e-89	0.432867	0.571	0.08	5.3042e-85	4	RIPK2
ARL8B	3.08652e-89	0.437217	0.674	0.114	6.29835e-85	4	ARL8B
CAST	3.4448e-89	0.334169	0.723	0.134	7.02946e-85	4	CAST
ANPEP	5.40253e-89	0.937455	0.5	0.06	1.10244e-84	4	ANPEP
ATF4	8.74433e-89	0.291068	0.665	0.114	1.78437e-84	4	ATF4
HSPH1	1.49501e-88	0.815387	0.665	0.114	3.05073e-84	4	HSPH1
GABARAPL1	2.10672e-88	0.425398	0.567	0.081	4.29898e-84	4	GABARAPL1
FMNL1	4.53916e-88	0.256397	0.629	0.102	9.2626e-84	4	FMNL1
MGAT1	6.82043e-88	0.572995	0.638	0.105	1.39178e-83	4	MGAT1
BTG1	7.53669e-88	0.847553	0.978	0.263	1.53794e-83	4	BTG1
ANKRD12	1.13082e-87	0.410136	0.629	0.099	2.30756e-83	4	ANKRD12
SERTAD1	1.26454e-87	0.514689	0.536	0.072	2.58042e-83	4	SERTAD1
ITGB1	2.31223e-87	0.33612	0.737	0.139	4.71834e-83	4	ITGB1
DDIT4	2.92244e-87	0.473588	0.571	0.081	5.96354e-83	4	DDIT4
LILRB2	3.93013e-87	0.597711	0.518	0.068	8.01982e-83	4	LILRB2
B3GNT5	5.74586e-87	0.617077	0.464	0.05	1.1725e-82	4	B3GNT5
BCL2A11	6.2441e-87	0.801377	0.938	0.243	1.27417e-82	4	BCL2A1
VPS37B	7.72695e-87	0.623374	0.504	0.063	1.57676e-82	4	VPS37B
GPCPD1	1.34149e-86	0.556599	0.598	0.095	2.73745e-82	4	GPCPD1
NOTCH2	2.09138e-86	0.426405	0.429	0.04	4.26768e-82	4	NOTCH2
TOP1	2.8548e-86	0.446805	0.665	0.119	5.82551e-82	4	TOP1
S100A4	1.58227e-85	0.936151	0.951	0.269	3.22878e-81	4	S100A4
TLR2	2.23909e-85	0.596294	0.491	0.06	4.56909e-81	4	TLR2
JUNB	3.94936e-85	0.348138	0.946	0.214	8.05906e-81	4	JUNB
DDX60L	4.50336e-85	0.521255	0.451	0.049	9.18956e-81	4	DDX60L
STXBP2	6.9838e-85	0.376755	0.607	0.098	1.42511e-80	4	STXBP2
CAPN2	8.739e-85	0.384012	0.446	0.047	1.78328e-80	4	CAPN2
CTSS1	1.23609e-84	0.845956	0.982	0.264	2.52237e-80	4	CTSS
TCF25	2.03666e-84	0.383051	0.714	0.136	4.15602e-80	4	TCF25
WARS	2.15308e-84	0.808006	0.607	0.098	4.39358e-80	4	WARS
IL1RN	2.22754e-84	0.778374	0.665	0.114	4.54551e-80	4	IL1RN
ATF3	3.34998e-84	0.991757	0.594	0.094	6.83597e-80	4	ATF3
CHD2	3.70857e-84	0.62882	0.603	0.1	7.56771e-80	4	CHD2
SETD5-AS1	3.83273e-84	0.345951	0.464	0.052	7.82106e-80	4	SETD5-AS1
UBE2S	4.19177e-84	0.699091	0.554	0.083	8.55372e-80	4	UBE2S
EIF4E	5.41653e-84	0.474437	0.598	0.095	1.1053e-79	4	EIF4E
ARHGEF2	7.73654e-84	0.450384	0.527	0.073	1.57872e-79	4	ARHGEF2
BRI31	1.43557e-83	0.251959	0.853	0.178	2.92942e-79	4	BRI3
MIR24-2	2.00704e-83	0.39391	0.469	0.053	4.09556e-79	4	MIR24-2
BAZ1A	1.18946e-82	0.434573	0.625	0.111	2.42721e-78	4	BAZ1A
ARFGAP3	1.83462e-82	0.562813	0.571	0.091	3.74373e-78	4	ARFGAP3
HNRNPD	3.6701e-82	0.339966	0.625	0.107	7.4892e-78	4	HNRNPD
ZNF207	6.62129e-82	0.386317	0.661	0.125	1.35114e-77	4	ZNF207
STX11	8.06953e-82	0.358178	0.571	0.09	1.64667e-77	4	STX11
RP11-701P16.5	8.90773e-82	0.967004	0.433	0.046	1.81771e-77	4	RP11-701P16.5
FAM107B	1.15615e-81	0.606526	0.652	0.12	2.35924e-77	4	FAM107B
DEK	1.20323e-81	0.285916	0.719	0.137	2.45531e-77	4	DEK
TNFAIP8	1.46202e-81	0.540429	0.714	0.14	2.98339e-77	4	TNFAIP8
KLF10	2.69125e-81	0.47398	0.438	0.046	5.49177e-77	4	KLF10
ANXA1	2.97875e-81	0.571405	0.772	0.168	6.07843e-77	4	ANXA1
LUC7L3	3.00219e-81	0.272486	0.576	0.09	6.12627e-77	4	LUC7L3
PHLDA2	3.83405e-81	0.626314	0.518	0.072	7.82377e-77	4	PHLDA2
CECR1	5.97892e-81	0.428916	0.58	0.094	1.22006e-76	4	CECR1
TGIF1	1.0488e-80	0.522274	0.522	0.075	2.14019e-76	4	TGIF1
DNTTIP2	1.62847e-80	0.426221	0.496	0.068	3.32306e-76	4	DNTTIP2
NRARP	3.019e-80	0.678686	0.321	0.018	6.16058e-76	4	NRARP
CEBPD	4.36746e-80	0.434016	0.598	0.098	8.91224e-76	4	CEBPD
CD97	5.40008e-80	0.550945	0.567	0.092	1.10194e-75	4	CD97
NSA2	5.46456e-80	0.338037	0.629	0.113	1.1151e-75	4	NSA2
HSPA1B	6.19785e-80	0.721886	0.603	0.099	1.26473e-75	4	HSPA1B
GPR84	9.59453e-80	0.573149	0.482	0.062	1.95786e-75	4	GPR84
SNHG15	1.56463e-79	0.486851	0.504	0.07	3.19278e-75	4	SNHG15
IRAK3	2.50368e-79	0.435404	0.469	0.059	5.10901e-75	4	IRAK3
DNAJB1	3.42684e-79	0.670012	0.692	0.136	6.9928e-75	4	DNAJB1
DUSP5	4.17288e-79	0.660324	0.513	0.073	8.51518e-75	4	DUSP5
CEBPB	5.11124e-79	0.412241	0.826	0.194	1.043e-74	4	CEBPB
CDV3	6.10224e-79	0.316378	0.696	0.132	1.24522e-74	4	CDV3
NOTCH2NL	9.84786e-79	0.33503	0.531	0.078	2.00955e-74	4	NOTCH2NL
IL10RA	1.04073e-78	0.539155	0.589	0.097	2.12372e-74	4	IL10RA
EIF1B	1.09859e-78	0.498656	0.621	0.115	2.24178e-74	4	EIF1B
EMILIN2	2.74001e-78	0.342688	0.54	0.084	5.59127e-74	4	EMILIN2
MBD2	3.85105e-78	0.407626	0.571	0.094	7.85846e-74	4	MBD2
TPP1	4.06707e-78	0.353563	0.616	0.107	8.29926e-74	4	TPP1
ACSL1	5.1061e-78	0.522583	0.545	0.086	1.04195e-73	4	ACSL1
DDX3Y	6.04272e-78	0.275208	0.429	0.045	1.23308e-73	4	DDX3Y
ITGA5	8.63956e-78	0.480432	0.446	0.053	1.76299e-73	4	ITGA5
DDX51	9.27378e-78	0.279724	0.969	0.249	1.89241e-73	4	DDX5
SAMSN1	1.93515e-77	0.414535	0.786	0.18	3.94887e-73	4	SAMSN1
HBP1	2.22422e-77	0.382438	0.509	0.076	4.53874e-73	4	HBP1
PABPC4	3.38111e-77	0.409024	0.647	0.124	6.89949e-73	4	PABPC4
HIVEP1	3.4004e-77	0.415405	0.442	0.054	6.93886e-73	4	HIVEP1
MT-ND1	3.80033e-77	1.04089	0.987	0.339	7.75494e-73	4	MT-ND1
MYCBP2	4.08392e-77	0.435112	0.531	0.083	8.33364e-73	4	MYCBP2
TACC1	5.90831e-77	0.500584	0.562	0.095	1.20565e-72	4	TACC1
MS4A7	7.70556e-77	0.396419	0.701	0.132	1.5724e-72	4	MS4A7
GBP2	8.83187e-77	0.269564	0.652	0.122	1.80223e-72	4	GBP2
HSP90AA1	9.56515e-77	1.10812	0.991	0.311	1.95186e-72	4	HSP90AA1
OSBPL8	1.02958e-76	0.272445	0.567	0.095	2.10096e-72	4	OSBPL8
YTHDF3	1.23951e-76	0.35901	0.406	0.042	2.52935e-72	4	YTHDF3
PNRC1	1.90247e-76	0.652073	0.982	0.275	3.88217e-72	4	PNRC1
GNA13	4.87947e-76	0.396302	0.545	0.088	9.95704e-72	4	GNA13
ANXA5	5.33129e-76	0.416837	0.893	0.217	1.0879e-71	4	ANXA5
LENG8	8.63675e-76	0.428643	0.451	0.057	1.76241e-71	4	LENG8
PPP1R10	1.10331e-75	0.34654	0.491	0.07	2.25141e-71	4	PPP1R10
HMGA1	1.13968e-75	0.375969	0.518	0.078	2.32563e-71	4	HMGA1
MARCKS	1.80288e-75	0.549772	0.839	0.195	3.67896e-71	4	MARCKS
BIRC3	3.19501e-75	0.485993	0.719	0.152	6.51974e-71	4	BIRC3
TNF	3.59115e-75	1.13061	0.504	0.074	7.32809e-71	4	TNF
MAP3K2	8.44045e-75	0.459832	0.518	0.083	1.72236e-70	4	MAP3K2
HSPE1	9.62801e-75	0.566885	0.746	0.169	1.96469e-70	4	HSPE1
LINC00657	1.00536e-74	0.318313	0.518	0.082	2.05153e-70	4	LINC00657
OXSR1	3.07613e-74	0.429729	0.442	0.056	6.27716e-70	4	OXSR1
BLVRB	4.87947e-74	0.280223	0.625	0.119	9.95705e-70	4	BLVRB
KLF4	5.41198e-74	0.463944	0.451	0.057	1.10437e-69	4	KLF4
DENND5A	7.85993e-74	0.323789	0.424	0.051	1.6039e-69	4	DENND5A
CCDC88A	1.23719e-73	0.486985	0.536	0.086	2.52462e-69	4	CCDC88A
FNIP2	1.77046e-73	0.61331	0.536	0.086	3.6128e-69	4	FNIP2
CDC42EP3	2.18461e-73	0.506395	0.429	0.052	4.45791e-69	4	CDC42EP3
MTCH1	3.55337e-73	0.285314	0.545	0.093	7.25101e-69	4	MTCH1
LYN	4.28073e-73	0.251479	0.612	0.113	8.73527e-69	4	LYN
TRIM38	4.29046e-73	0.260737	0.397	0.042	8.75511e-69	4	TRIM38
TWISTNB	6.87609e-73	1.13993	0.504	0.076	1.40314e-68	4	TWISTNB
S100A10	7.23274e-73	0.582123	0.938	0.266	1.47591e-68	4	S100A10
OGT	7.72919e-73	0.443011	0.429	0.053	1.57722e-68	4	OGT
SGK1	7.7985e-73	0.471178	0.598	0.105	1.59136e-68	4	SGK1
BCL3	9.94314e-73	0.302298	0.424	0.052	2.029e-68	4	BCL3
PELI1	1.25253e-72	0.376713	0.5	0.076	2.55591e-68	4	PELI1
PRKCB	1.84619e-72	0.413343	0.446	0.059	3.76733e-68	4	PRKCB
RNF213	2.06132e-72	0.339197	0.665	0.126	4.20633e-68	4	RNF213
MED29	2.13289e-72	0.284317	0.375	0.037	4.35237e-68	4	MED29
TAF1D	3.46711e-72	0.276893	0.585	0.104	7.07498e-68	4	TAF1D
EIF3A	3.77875e-72	0.253616	0.638	0.124	7.71092e-68	4	EIF3A
THBS1	7.03433e-72	1.04319	0.29	0.017	1.43543e-67	4	THBS1
EMD	7.1826e-72	0.352375	0.464	0.066	1.46568e-67	4	EMD
AKAP9	1.74581e-71	0.423435	0.504	0.079	3.56249e-67	4	AKAP9
DHRS7	1.86686e-71	0.347487	0.513	0.082	3.80952e-67	4	DHRS7
HLA-E	2.51474e-71	0.280532	0.969	0.247	5.13158e-67	4	HLA-E
GPR183	2.74299e-71	1.09335	0.683	0.146	5.59735e-67	4	GPR183
GOLGB1	6.68779e-71	0.522117	0.513	0.082	1.36471e-66	4	GOLGB1
HSPD1	1.34647e-70	0.531697	0.728	0.17	2.74761e-66	4	HSPD1
MT-ND5	1.49079e-70	0.593031	0.982	0.277	3.0421e-66	4	MT-ND5
CCL3	1.69982e-70	1.29867	0.754	0.193	3.46866e-66	4	CCL3
TAF10	1.84541e-70	0.461582	0.54	0.095	3.76575e-66	4	TAF10
AFF4	2.40691e-70	0.498346	0.509	0.082	4.91155e-66	4	AFF4
PLXDC2	2.41065e-70	0.411107	0.496	0.075	4.91917e-66	4	PLXDC2
CAPNS1	3.47052e-70	0.350919	0.558	0.102	7.08195e-66	4	CAPNS1
PLK3	1.06842e-69	0.37871	0.509	0.084	2.18022e-65	4	PLK3
MAPK6	1.0704e-69	0.293389	0.455	0.066	2.18426e-65	4	MAPK6
AREG	1.67233e-69	0.498755	0.259	0.012	3.41255e-65	4	AREG
RANBP2	1.75936e-69	0.363342	0.469	0.07	3.59014e-65	4	RANBP2
LPCAT1	2.53148e-69	0.412798	0.42	0.055	5.16574e-65	4	LPCAT1
ELL2	3.29535e-69	0.665098	0.5	0.083	6.7245e-65	4	ELL2
LRP1	3.77282e-69	0.422141	0.469	0.07	7.69882e-65	4	LRP1
NR3C1	4.99796e-69	0.344154	0.518	0.087	1.01988e-64	4	NR3C1
PABPC11	5.01753e-69	0.409143	0.96	0.295	1.02388e-64	4	PABPC1
ANKLE2	7.84369e-69	0.413525	0.482	0.076	1.60058e-64	4	ANKLE2
THAP9-AS1	1.1407e-68	0.398515	0.371	0.04	2.3277e-64	4	THAP9-AS1
RHOQ	1.15605e-68	0.349673	0.496	0.082	2.35904e-64	4	RHOQ
RNF19B	2.04942e-68	0.389938	0.451	0.065	4.18205e-64	4	RNF19B
GPR132	5.7779e-68	0.515215	0.451	0.065	1.17904e-63	4	GPR132
GNB1	8.77703e-68	0.309512	0.58	0.113	1.79104e-63	4	GNB1
CUX1	9.42452e-68	0.387141	0.429	0.059	1.92317e-63	4	CUX1
ACOT9	2.13038e-67	0.290825	0.469	0.072	4.34726e-63	4	ACOT9
CHML	3.03992e-67	0.639476	0.388	0.047	6.20326e-63	4	CHML
PLBD1	4.73558e-67	0.37168	0.46	0.069	9.66342e-63	4	PLBD1
USP36	5.0077e-67	0.493202	0.411	0.053	1.02187e-62	4	USP36
MEF2C	5.16623e-67	0.323865	0.438	0.061	1.05422e-62	4	MEF2C
ZFC3H1	6.90161e-67	0.411368	0.442	0.066	1.40834e-62	4	ZFC3H1
SRGN1	7.52994e-67	0.770915	0.996	0.394	1.53656e-62	4	SRGN
SOD21	7.85461e-67	0.78911	0.96	0.319	1.60281e-62	4	SOD2
BASP1	1.08002e-66	0.449966	0.674	0.146	2.20389e-62	4	BASP1
KMT2C	1.21223e-66	0.372565	0.464	0.073	2.47368e-62	4	KMT2C
RBBP6	1.93117e-66	0.401595	0.487	0.082	3.94075e-62	4	RBBP6
ZBTB43	2.23704e-66	0.600652	0.438	0.065	4.5649e-62	4	ZBTB43
MAP2K2	2.61435e-66	0.33088	0.527	0.093	5.33485e-62	4	MAP2K2
EDEM1	5.10259e-66	0.546703	0.464	0.074	1.04124e-61	4	EDEM1
TNIP1	5.10763e-66	0.380764	0.5	0.085	1.04226e-61	4	TNIP1
TNFRSF10B	5.76403e-66	0.386144	0.335	0.033	1.17621e-61	4	TNFRSF10B
GCH1	6.76072e-66	0.517747	0.433	0.063	1.37959e-61	4	GCH1
HSP90AB1	7.97747e-66	0.799729	0.946	0.294	1.62788e-61	4	HSP90AB1
PHLDA1	1.34962e-65	0.659455	0.429	0.06	2.75403e-61	4	PHLDA1
MED13L	2.69154e-65	0.442303	0.393	0.05	5.49236e-61	4	MED13L
SIPA1L1	3.89726e-65	0.344693	0.375	0.045	7.95275e-61	4	SIPA1L1
CTD-2020K17.1	4.74803e-65	0.373447	0.357	0.039	9.68882e-61	4	CTD-2020K17.1
YTHDC1	5.39447e-65	0.356796	0.487	0.084	1.1008e-60	4	YTHDC1
TCIRG1	6.82944e-65	0.376692	0.5	0.085	1.39362e-60	4	TCIRG1
CYTIP	7.24963e-65	0.36638	0.482	0.076	1.47936e-60	4	CYTIP
CCL20	8.73579e-65	1.30598	0.513	0.097	1.78263e-60	4	CCL20
BCL6	1.03143e-64	0.479852	0.406	0.054	2.10473e-60	4	BCL6
RN7SL1	1.64856e-64	0.525511	0.379	0.047	3.36406e-60	4	RN7SL1
PLP2	4.14253e-64	0.253788	0.487	0.081	8.45325e-60	4	PLP2
STARD4	4.27148e-64	0.322524	0.312	0.027	8.71639e-60	4	STARD4
INHBA	4.7823e-64	1.06348	0.42	0.056	9.75877e-60	4	INHBA
BRD4	4.83453e-64	0.389258	0.464	0.076	9.86533e-60	4	BRD4
TBC1D7	8.10087e-64	0.325997	0.281	0.02	1.65306e-59	4	TBC1D7
TBXAS1	9.71778e-64	0.330878	0.438	0.065	1.98301e-59	4	TBXAS1
ADAM17	1.58329e-63	0.392674	0.446	0.07	3.23087e-59	4	ADAM17
CYTH1	1.66207e-63	0.47515	0.496	0.089	3.39161e-59	4	CYTH1
MT-CYB1	2.18717e-63	0.964941	0.991	0.455	4.46314e-59	4	MT-CYB
SAMD4B	2.25761e-63	0.402731	0.388	0.051	4.60688e-59	4	SAMD4B
GRINA	2.38541e-63	0.250762	0.562	0.11	4.86766e-59	4	GRINA
HIST2H2AA3	4.30761e-63	0.285998	0.411	0.057	8.7901e-59	4	HIST2H2AA3
ZBTB7A	5.15135e-63	0.359768	0.464	0.078	1.05118e-58	4	ZBTB7A
BRD2	7.38113e-63	0.379749	0.518	0.097	1.50619e-58	4	BRD2
CPEB4	1.14969e-62	0.349627	0.469	0.078	2.34606e-58	4	CPEB4
AHR	1.18388e-62	0.335651	0.496	0.086	2.41583e-58	4	AHR
ADRBK1	1.3234e-62	0.258193	0.433	0.065	2.70052e-58	4	ADRBK1
GNA15	1.34559e-62	0.25622	0.42	0.062	2.74581e-58	4	GNA15
H1FX	1.8022e-62	0.571154	0.545	0.107	3.67757e-58	4	H1FX
MKNK2	2.04462e-62	0.278497	0.415	0.06	4.17224e-58	4	MKNK2
LDLRAD4	2.59203e-62	0.631007	0.388	0.049	5.2893e-58	4	LDLRAD4
SLC38A2	5.02531e-62	0.254265	0.478	0.081	1.02547e-57	4	SLC38A2
MIR155HG	7.04229e-62	1.04598	0.496	0.09	1.43705e-57	4	MIR155HG
HNRNPU-AS1	1.06096e-61	0.650249	0.42	0.064	2.16499e-57	4	HNRNPU-AS1
IRG1	2.14639e-61	0.831104	0.304	0.027	4.37993e-57	4	IRG1
ACSL3	2.48865e-61	0.47704	0.411	0.061	5.07834e-57	4	ACSL3
KMT2E	7.10618e-61	0.352991	0.518	0.098	1.45009e-56	4	KMT2E
CRK	1.12178e-60	0.384045	0.375	0.05	2.28911e-56	4	CRK
TMEM88	1.13655e-60	0.319621	0.277	0.021	2.31925e-56	4	TMEM88
ARL4A	1.97462e-60	0.299522	0.397	0.057	4.02942e-56	4	ARL4A
CYB5D1	3.45568e-60	0.496183	0.295	0.026	7.05166e-56	4	CYB5D1
MIR142	4.50294e-60	0.252856	0.362	0.046	9.1887e-56	4	MIR142
NAF1	4.59133e-60	0.430929	0.326	0.035	9.36906e-56	4	NAF1
STX4	4.69351e-60	0.385618	0.46	0.079	9.57758e-56	4	STX4
OTUD1	6.72922e-60	0.442742	0.451	0.076	1.37316e-55	4	OTUD1
MT-ND31	7.56474e-60	0.960681	0.996	0.505	1.54366e-55	4	MT-ND3
TRAF1	8.59271e-60	0.401818	0.504	0.093	1.75343e-55	4	TRAF1
MALAT1	9.57986e-60	0.848575	1	0.727	1.95487e-55	4	MALAT1
LINC-PINT	1.18001e-59	0.364763	0.438	0.072	2.40792e-55	4	LINC-PINT
ITGAM	1.55698e-59	0.380686	0.353	0.043	3.17717e-55	4	ITGAM
SLC2A6	1.73828e-59	0.39698	0.379	0.051	3.54713e-55	4	SLC2A6
EHBP1L1	1.82157e-59	0.333611	0.46	0.08	3.71709e-55	4	EHBP1L1
POLR2A	2.76154e-59	0.338114	0.42	0.066	5.63519e-55	4	POLR2A
GNS	2.91157e-59	0.473127	0.464	0.081	5.94135e-55	4	GNS
GADD45A	2.96042e-59	0.501591	0.402	0.057	6.04102e-55	4	GADD45A
TLE4	3.29721e-59	0.33363	0.424	0.067	6.72828e-55	4	TLE4
ARHGAP26	3.31753e-59	0.37132	0.366	0.05	6.76974e-55	4	ARHGAP26
TRIM25	5.05439e-59	0.536	0.317	0.033	1.0314e-54	4	TRIM25
TIMP2	6.5216e-59	0.268041	0.567	0.109	1.3308e-54	4	TIMP2
RP11-138A9.2	6.61953e-59	0.345396	0.411	0.061	1.35078e-54	4	RP11-138A9.2
CHORDC1	6.76193e-59	0.320298	0.482	0.089	1.37984e-54	4	CHORDC1
ANKRD11	1.06403e-58	0.495419	0.478	0.09	2.17126e-54	4	ANKRD11
ZSWIM6	1.31645e-58	0.258476	0.357	0.045	2.68636e-54	4	ZSWIM6
ACSL4	1.35947e-58	0.287694	0.446	0.076	2.77413e-54	4	ACSL4
RGCC	1.53223e-58	0.692067	0.491	0.091	3.12667e-54	4	RGCC
THBD	3.57743e-58	0.713786	0.286	0.025	7.3001e-54	4	THBD
C9orf89	4.16162e-58	0.26648	0.375	0.052	8.49221e-54	4	C9orf89
AGFG1	1.13325e-57	0.291686	0.393	0.06	2.31252e-53	4	AGFG1
TYMP	3.2076e-57	0.269169	0.96	0.277	6.54544e-53	4	TYMP
FAM49A	4.47203e-57	0.260266	0.464	0.088	9.12563e-53	4	FAM49A
WDR26	5.72069e-57	0.378989	0.397	0.061	1.16736e-52	4	WDR26
MT-ATP61	1.09983e-56	0.840852	1	0.521	2.24432e-52	4	MT-ATP6
ISG15	1.82078e-56	0.365642	0.612	0.142	3.71549e-52	4	ISG15
REV3L	2.38731e-56	0.446078	0.353	0.046	4.87154e-52	4	REV3L
MRPL18	3.02703e-56	0.354636	0.442	0.079	6.17695e-52	4	MRPL18
CHD4	3.6138e-56	0.300134	0.478	0.092	7.37432e-52	4	CHD4
TSC22D2	3.89237e-56	0.375775	0.379	0.056	7.94277e-52	4	TSC22D2
ABL2	4.10984e-56	0.68611	0.446	0.079	8.38653e-52	4	ABL2
HDGF	6.31041e-56	0.318657	0.451	0.081	1.2877e-51	4	HDGF
MYO9B	9.14361e-56	0.360603	0.473	0.09	1.86585e-51	4	MYO9B
RPS6KA3	1.04258e-55	0.297599	0.406	0.065	2.12749e-51	4	RPS6KA3
BAG3	1.07608e-55	0.43323	0.304	0.031	2.19585e-51	4	BAG3
TP53BP2	2.33688e-55	0.353221	0.335	0.042	4.76865e-51	4	TP53BP2
SERPINB8	2.89068e-55	0.340638	0.304	0.033	5.89871e-51	4	SERPINB8
MAML2	3.11108e-55	0.496382	0.397	0.064	6.34848e-51	4	MAML2
DYNC1H1	5.52694e-55	0.317825	0.451	0.082	1.12783e-50	4	DYNC1H1
PRKAG2	6.19235e-55	0.335142	0.384	0.059	1.26361e-50	4	PRKAG2
KPNA4	6.41799e-55	0.294449	0.46	0.089	1.30966e-50	4	KPNA4
ZNF331	6.60463e-55	0.829563	0.469	0.086	1.34774e-50	4	ZNF331
SCO2	7.55392e-55	0.280599	0.429	0.075	1.54145e-50	4	SCO2
APP	8.98361e-55	0.355106	0.362	0.052	1.8332e-50	4	APP
PPP4R2	9.48738e-55	0.345431	0.429	0.075	1.936e-50	4	PPP4R2
CASC7	1.55007e-54	0.36231	0.295	0.031	3.16308e-50	4	CASC7
HOOK3	1.66355e-54	0.263625	0.402	0.066	3.39465e-50	4	HOOK3
TRPS1	2.35471e-54	0.297388	0.335	0.043	4.80503e-50	4	TRPS1
RAB20	3.80386e-54	0.268425	0.424	0.073	7.76215e-50	4	RAB20
DIAPH1	4.1603e-54	0.317568	0.379	0.058	8.48951e-50	4	DIAPH1
LFNG	4.90574e-54	0.342871	0.29	0.03	1.00106e-49	4	LFNG
MT2A	7.69697e-54	0.999349	0.728	0.203	1.57064e-49	4	MT2A
RASSF5	8.19798e-54	0.277784	0.388	0.062	1.67288e-49	4	RASSF5
FAM118A	9.43011e-54	0.314848	0.308	0.034	1.92431e-49	4	FAM118A
S100A61	1.27985e-53	0.462343	0.996	0.38	2.61166e-49	4	S100A6
HGSNAT	1.42162e-53	0.296062	0.304	0.034	2.90097e-49	4	HGSNAT
KLHL21	1.49312e-53	0.355664	0.268	0.025	3.04686e-49	4	KLHL21
SPHK1	1.95403e-53	0.356606	0.339	0.046	3.98739e-49	4	SPHK1
GLA	2.60405e-53	0.412179	0.442	0.084	5.31383e-49	4	GLA
HES4	3.0101e-53	0.610082	0.353	0.05	6.14241e-49	4	HES4
CCL4	5.0922e-53	1.27629	0.638	0.172	1.03912e-48	4	CCL4
TTC19	7.05829e-53	0.275263	0.348	0.05	1.44031e-48	4	TTC19
MFSD2A	1.83725e-52	0.394255	0.299	0.034	3.74909e-48	4	MFSD2A
RPS261	1.87073e-52	0.286738	0.915	0.283	3.81741e-48	4	RPS26
ZC3HAV1	2.44345e-52	0.673335	0.496	0.102	4.9861e-48	4	ZC3HAV1
BCAS2	8.94149e-52	0.279251	0.411	0.071	1.8246e-47	4	BCAS2
LDLR	1.22991e-51	0.356263	0.29	0.032	2.50976e-47	4	LDLR
TNFAIP6	2.18819e-51	0.732876	0.393	0.065	4.46521e-47	4	TNFAIP6
NDRG1	2.58554e-51	0.420508	0.357	0.055	5.27605e-47	4	NDRG1
IRS2	2.60225e-51	0.318522	0.326	0.044	5.31015e-47	4	IRS2
PABPN1	3.01841e-51	0.270371	0.438	0.084	6.15937e-47	4	PABPN1
ERGIC1	5.1691e-51	0.309507	0.393	0.068	1.05481e-46	4	ERGIC1
SPTY2D1	5.3879e-51	0.291012	0.388	0.065	1.09945e-46	4	SPTY2D1
IQGAP2	7.09385e-51	0.339564	0.446	0.086	1.44757e-46	4	IQGAP2
MLTK	1.13489e-50	0.403601	0.29	0.033	2.31586e-46	4	MLTK
TIPARP	1.4169e-50	0.328161	0.384	0.064	2.89134e-46	4	TIPARP
ZFAND2A	1.83633e-50	0.319164	0.326	0.044	3.74722e-46	4	ZFAND2A
HNRNPAB	2.11281e-50	0.256118	0.504	0.114	4.31141e-46	4	HNRNPAB
BPTF	2.47591e-50	0.333118	0.402	0.073	5.05235e-46	4	BPTF
PCF11	2.9509e-50	0.278043	0.312	0.041	6.02161e-46	4	PCF11
AC016831.7	3.32975e-50	0.387723	0.339	0.049	6.79469e-46	4	AC016831.7
IL1R1	6.13539e-50	0.320493	0.254	0.024	1.25199e-45	4	IL1R1
IQSEC1	7.11713e-50	0.330506	0.312	0.041	1.45232e-45	4	IQSEC1
AMPD2	9.96512e-50	0.254705	0.29	0.034	2.03348e-45	4	AMPD2
TPT1	1.06173e-49	0.664237	1	0.52	2.16657e-45	4	TPT1
BTG3	5.04248e-49	0.37062	0.424	0.082	1.02897e-44	4	BTG3
ZNF281	5.81333e-49	0.303407	0.366	0.06	1.18627e-44	4	ZNF281
CYLD	7.33531e-49	0.288592	0.442	0.089	1.49684e-44	4	CYLD
GPR35	9.23254e-49	0.331641	0.259	0.026	1.88399e-44	4	GPR35
MAPKAPK2	9.85258e-49	0.255448	0.402	0.072	2.01052e-44	4	MAPKAPK2
UBC	9.88233e-49	0.307717	0.955	0.312	2.01659e-44	4	UBC
DIAPH2	1.05996e-48	0.268883	0.304	0.04	2.16295e-44	4	DIAPH2
COL4A3BP	1.29631e-48	0.265885	0.379	0.066	2.64525e-44	4	COL4A3BP
EAF1	2.26775e-48	0.320281	0.295	0.037	4.62757e-44	4	EAF1
MED13	3.56934e-48	0.265482	0.379	0.066	7.2836e-44	4	MED13
PSEN1	4.12004e-48	0.273045	0.308	0.043	8.40736e-44	4	PSEN1
PTPN2	4.4897e-48	0.261575	0.433	0.089	9.16168e-44	4	PTPN2
STAT2	5.50997e-48	0.306308	0.357	0.059	1.12436e-43	4	STAT2
NFIL3	6.98492e-48	0.389068	0.402	0.075	1.42534e-43	4	NFIL3
DNAJA4	1.21335e-47	0.419909	0.272	0.031	2.47596e-43	4	DNAJA4
FAM53C	1.50001e-47	0.275831	0.308	0.041	3.06093e-43	4	FAM53C
RAB11FIP1	1.60911e-47	0.254831	0.406	0.076	3.28355e-43	4	RAB11FIP1
DOT1L	2.14354e-47	0.383954	0.312	0.044	4.37411e-43	4	DOT1L
NCOR2	4.3862e-47	0.310844	0.321	0.047	8.95048e-43	4	NCOR2
AGO2	4.75478e-47	0.295314	0.268	0.031	9.70261e-43	4	AGO2
EMR2	8.08317e-47	0.315304	0.375	0.066	1.64945e-42	4	EMR2
RERE	8.91519e-47	0.262654	0.286	0.036	1.81923e-42	4	RERE
PHF10	1.09304e-46	0.361273	0.286	0.036	2.23047e-42	4	PHF10
MESDC1	1.96261e-46	0.387946	0.29	0.039	4.00491e-42	4	MESDC1
B4GALT5	2.13001e-46	0.433115	0.353	0.059	4.34651e-42	4	B4GALT5
RB1CC1	2.36485e-46	0.341939	0.339	0.056	4.82572e-42	4	RB1CC1
SLC8A1	2.58187e-46	0.28878	0.384	0.07	5.26856e-42	4	SLC8A1
KCTD12	2.59167e-46	0.328664	0.433	0.088	5.28856e-42	4	KCTD12
MACF1	2.7892e-46	0.330272	0.451	0.094	5.69165e-42	4	MACF1
RAPGEF1	1.17224e-45	0.329589	0.424	0.088	2.39208e-41	4	RAPGEF1
DMXL2	1.42523e-45	0.448089	0.42	0.084	2.90832e-41	4	DMXL2
RNMT	1.6414e-45	0.3082	0.397	0.078	3.34944e-41	4	RNMT
ARIH1	2.1763e-45	0.308014	0.317	0.049	4.44096e-41	4	ARIH1
SLC3A2	2.28429e-45	0.307219	0.469	0.106	4.66133e-41	4	SLC3A2
CEP170	4.87744e-45	0.363158	0.362	0.064	9.95291e-41	4	CEP170
GRAMD1A	7.39406e-45	0.395563	0.415	0.085	1.50883e-40	4	GRAMD1A
ZKSCAN1	7.85958e-45	0.27042	0.29	0.039	1.60383e-40	4	ZKSCAN1
SLC20A1	1.35026e-44	0.275957	0.384	0.075	2.75534e-40	4	SLC20A1
NACA	1.63971e-44	0.262384	0.929	0.331	3.34598e-40	4	NACA
CLEC4E	3.41962e-44	0.250178	0.366	0.066	6.97808e-40	4	CLEC4E
CELF1	1.63494e-43	0.34607	0.366	0.07	3.33625e-39	4	CELF1
NRIP1	2.35624e-43	0.339044	0.317	0.052	4.80814e-39	4	NRIP1
MTF1	4.2936e-43	0.3369	0.263	0.033	8.76152e-39	4	MTF1
HAVCR2	6.863e-43	0.271461	0.366	0.069	1.40046e-38	4	HAVCR2
SEPT6	1.09531e-42	0.281306	0.411	0.089	2.23508e-38	4	SEPT6
NIPBL	1.46443e-42	0.312048	0.366	0.07	2.98831e-38	4	NIPBL
UBE2M	1.73705e-42	0.304557	0.402	0.084	3.54463e-38	4	UBE2M
IL4R	1.87146e-42	0.285768	0.339	0.062	3.8189e-38	4	IL4R
NKTR	2.10729e-42	0.266037	0.362	0.068	4.30013e-38	4	NKTR
ATP2A2	2.42894e-42	0.395432	0.353	0.066	4.95649e-38	4	ATP2A2
CCL3L3	2.57088e-42	0.743114	0.312	0.05	5.24614e-38	4	CCL3L3
PDE7A	3.96328e-42	0.288466	0.308	0.05	8.08748e-38	4	PDE7A
USP12	7.18596e-42	0.303077	0.353	0.066	1.46637e-37	4	USP12
BDP1	9.48386e-42	0.338628	0.339	0.062	1.93528e-37	4	BDP1
RALA	3.02949e-41	0.346724	0.46	0.113	6.18198e-37	4	RALA
RP11-386I14.4	3.21322e-41	0.439152	0.304	0.049	6.5569e-37	4	RP11-386I14.4
CLN8	4.34992e-41	0.325077	0.375	0.076	8.87644e-37	4	CLN8
SPATA13	6.59837e-41	0.306409	0.272	0.039	1.34646e-36	4	SPATA13
SAT11	7.72685e-41	0.562842	1	0.497	1.57674e-36	4	SAT1
PQLC1	1.11113e-40	0.25663	0.295	0.047	2.26737e-36	4	PQLC1
UBE2Z	1.59631e-40	0.287906	0.371	0.076	3.25744e-36	4	UBE2Z
CSNK1G2	1.7308e-40	0.268459	0.286	0.043	3.53187e-36	4	CSNK1G2
ITPRIP	1.81102e-40	0.32291	0.268	0.039	3.69556e-36	4	ITPRIP
HEXIM1	4.90444e-40	0.251048	0.268	0.038	1.0008e-35	4	HEXIM1
ASPH	7.58524e-40	0.400845	0.29	0.047	1.54784e-35	4	ASPH
SDC4	2.67992e-39	0.308675	0.335	0.063	5.46864e-35	4	SDC4
BTBD7	3.47086e-39	0.269012	0.304	0.052	7.08263e-35	4	BTBD7
IL3RA	5.24932e-39	0.300892	0.263	0.037	1.07118e-34	4	IL3RA
ZNF131	1.14943e-38	0.281779	0.268	0.039	2.34553e-34	4	ZNF131
ZFHX3	1.31519e-38	0.311559	0.272	0.041	2.68377e-34	4	ZFHX3
ZBTB10	1.64346e-38	0.303398	0.272	0.041	3.35364e-34	4	ZBTB10
KIF1B	2.4222e-38	0.27762	0.312	0.056	4.94274e-34	4	KIF1B
NGLY1	5.58014e-38	0.337356	0.29	0.049	1.13868e-33	4	NGLY1
RALGAPA1	5.67578e-38	0.260614	0.272	0.041	1.1582e-33	4	RALGAPA1
OASL	5.73218e-38	0.561564	0.308	0.055	1.16971e-33	4	OASL
RAPGEF2	8.73483e-38	0.393158	0.339	0.066	1.78243e-33	4	RAPGEF2
RPL30	2.31604e-37	0.454329	0.982	0.431	4.7261e-33	4	RPL30
PLEC	5.60774e-37	0.263952	0.317	0.061	1.14432e-32	4	PLEC
RPS21	7.40237e-37	0.283594	0.978	0.373	1.51053e-32	4	RPS21
FNDC3A	1.88336e-36	0.262468	0.335	0.07	3.84319e-32	4	FNDC3A
HLA-B	2.50079e-36	0.379435	0.991	0.409	5.1031e-32	4	HLA-B
AVPI1	3.40385e-36	0.302188	0.254	0.039	6.9459e-32	4	AVPI1
LMNA	1.30406e-35	0.618622	0.402	0.097	2.66106e-31	4	LMNA
PDE4DIP	3.27411e-35	0.32379	0.402	0.095	6.68115e-31	4	PDE4DIP
MMP19	1.64257e-34	0.688846	0.326	0.069	3.35183e-30	4	MMP19
S100A91	3.33226e-34	0.480296	0.714	0.284	6.79982e-30	4	S100A9
MT-CO31	4.49336e-34	0.607971	1	0.694	9.16916e-30	4	MT-CO3
PIM1	5.79369e-34	0.254831	0.357	0.082	1.18226e-29	4	PIM1
POU2F2	6.03e-34	0.258536	0.259	0.043	1.23048e-29	4	POU2F2
IL6	1.24185e-32	0.752361	0.304	0.061	2.53412e-28	4	IL6
LYZ1	2.60502e-32	0.255589	0.942	0.398	5.31581e-28	4	LYZ
ARHGAP21	6.19357e-32	0.295839	0.254	0.045	1.26386e-27	4	ARHGAP21
DUSP4	6.47685e-32	0.332986	0.295	0.058	1.32167e-27	4	DUSP4
TCF4	2.49786e-31	0.411564	0.259	0.047	5.09714e-27	4	TCF4
SPEN	4.6268e-31	0.286157	0.299	0.063	9.44145e-27	4	SPEN
HSPA6	8.20351e-31	1.01493	0.268	0.05	1.67401e-26	4	HSPA6
EIF11	2.4571e-30	0.25514	0.991	0.474	5.01396e-26	4	EIF1
EIF2AK4	4.27763e-30	0.268501	0.254	0.048	8.72893e-26	4	EIF2AK4
ERO1LB	1.4748e-29	0.272203	0.254	0.049	3.00947e-25	4	ERO1LB
SIK1	1.91865e-29	0.273226	0.286	0.06	3.91521e-25	4	SIK1
FOXO3	2.07752e-29	0.294534	0.281	0.06	4.23938e-25	4	FOXO3
SOX4	1.38562e-28	0.722342	0.259	0.051	2.82749e-24	4	SOX4
XIST	1.89882e-28	0.670509	0.326	0.081	3.87474e-24	4	XIST
SLC43A3	8.97995e-28	0.261347	0.263	0.055	1.83245e-23	4	SLC43A3
MT1X	3.10914e-27	0.609408	0.326	0.081	6.34451e-23	4	MT1X
KMO	1.02988e-26	0.353364	0.263	0.057	2.10156e-22	4	KMO
SLAMF7	1.95166e-25	0.32378	0.353	0.101	3.98255e-21	4	SLAMF7
MT-CO11	1.92236e-24	0.393298	1	0.693	3.92277e-20	4	MT-CO1
MT-CO21	2.23316e-24	0.441941	0.996	0.707	4.557e-20	4	MT-CO2
ARL4C	2.01408e-23	0.253068	0.312	0.086	4.10993e-19	4	ARL4C
STAT5A	4.84943e-23	0.279269	0.295	0.08	9.89575e-19	4	STAT5A
RPL28	5.98983e-18	0.262279	1	0.562	1.22228e-13	4	RPL28
MT-ND41	2.35721e-17	0.304082	0.996	0.656	4.81012e-13	4	MT-ND4
FSCN1	4.39187e-102	2.44194	0.507	0.036	8.96205e-98	5	FSCN1
CCL19	1.50601e-57	2.27174	0.264	0.015	3.07316e-53	5	CCL19
MARCKSL1	4.28165e-31	2.11106	0.486	0.151	8.73713e-27	5	MARCKSL1
TMSB101	8.62826e-31	0.971197	0.95	0.762	1.76068e-26	5	TMSB10
TXN	1.1293e-30	2.0691	0.679	0.338	2.30444e-26	5	TXN
IDO1	2.03384e-27	2.14816	0.35	0.082	4.15025e-23	5	IDO1
CRIP1	5.05439e-26	1.85606	0.421	0.126	1.0314e-21	5	CRIP1
ACTB2	2.49619e-22	0.871161	0.943	0.795	5.09374e-18	5	ACTB
EEF1A11	4.67625e-21	0.801241	0.857	0.648	9.54235e-17	5	EEF1A1
RPL101	4.12243e-20	0.730608	0.893	0.738	8.41222e-16	5	RPL10
BIRC31	8.46721e-19	2.15876	0.45	0.2	1.72782e-14	5	BIRC3
RPS27A1	8.28435e-17	0.674731	0.829	0.624	1.69051e-12	5	RPS27A
TMSB4X1	1.11196e-16	0.553149	0.993	0.942	2.26907e-12	5	TMSB4X
RPS61	1.16391e-16	0.695284	0.857	0.65	2.37508e-12	5	RPS6
NUB1	1.56962e-15	1.82639	0.321	0.115	3.20297e-11	5	NUB1
PPA1	6.19139e-14	1.28951	0.507	0.273	1.26341e-09	5	PPA1
PTMA1	1.64085e-13	0.762618	0.843	0.656	3.34833e-09	5	PTMA
RPL35A	3.57845e-12	0.88632	0.679	0.546	7.30218e-08	5	RPL35A
RPL18A1	5.84798e-12	0.59986	0.757	0.567	1.19334e-07	5	RPL18A
RPL13A1	2.21133e-11	0.586218	0.8	0.663	4.51244e-07	5	RPL13A
HLA-DPB11	2.26786e-10	0.677836	0.7	0.517	4.6278e-06	5	HLA-DPB1
RPS151	4.01452e-10	0.590239	0.743	0.601	8.19203e-06	5	RPS15
RPL14	4.87176e-10	0.783224	0.636	0.486	9.94131e-06	5	RPL14
LSP11	6.6853e-10	1.15426	0.457	0.284	1.3642e-05	5	LSP1
RPS191	2.56745e-09	0.43677	0.814	0.695	5.23914e-05	5	RPS19
IL32	5.57153e-09	0.913297	0.307	0.138	0.000113693	5	IL32
RPL11	5.6139e-09	0.482373	0.743	0.596	0.000114557	5	RPL11
RPL411	7.12956e-09	0.459819	0.814	0.779	0.000145486	5	RPL41
RPL151	1.11226e-08	0.536881	0.707	0.586	0.000226968	5	RPL15
RPL341	1.86906e-08	0.441793	0.814	0.688	0.000381399	5	RPL34
RPL351	3.74695e-08	0.53017	0.693	0.543	0.000764602	5	RPL35
RPL33	5.87157e-08	0.474811	0.7	0.592	0.00119815	5	RPL3
RPL31	3.13921e-07	0.608413	0.6	0.466	0.00640588	5	RPL31
RGS1	4.4975e-07	1.07706	0.321	0.179	0.0091776	5	RGS1
RPS81	4.97141e-07	0.452478	0.729	0.599	0.0101447	5	RPS8
RPS3A1	6.42994e-07	0.445538	0.714	0.612	0.0131209	5	RPS3A
RPS22	6.93215e-07	0.374916	0.771	0.652	0.0141457	5	RPS2
RPL131	8.07011e-07	0.403628	0.807	0.674	0.0164679	5	RPL13
RPL72	1.07619e-06	0.472755	0.65	0.543	0.0219607	5	RPL7
RPL361	1.11504e-06	0.402173	0.679	0.561	0.0227536	5	RPL36
RPS4X	1.27751e-06	0.429745	0.693	0.565	0.0260689	5	RPS4X
RPS27L	1.30773e-06	1.07923	0.371	0.239	0.0266856	5	RPS27L
RPL211	1.73331e-06	0.500135	0.736	0.688	0.03537	5	RPL21
RPL391	2.37033e-06	0.347148	0.779	0.693	0.048369	5	RPL39
NAP1L11	2.78488e-06	0.969652	0.429	0.308	0.0568283	5	NAP1L1
RPL8	2.78582e-06	0.524962	0.643	0.528	0.0568474	5	RPL8
RPL121	5.27063e-06	0.418882	0.707	0.607	0.107553	5	RPL12
RPS271	6.04105e-06	0.321642	0.779	0.689	0.123274	5	RPS27
RPS181	6.18808e-06	0.382902	0.779	0.676	0.126274	5	RPS18
PFN1	6.56455e-06	0.477303	0.664	0.584	0.133956	5	PFN1
RPS141	1.13502e-05	0.357542	0.729	0.639	0.231611	5	RPS14
BTG11	1.3228e-05	0.687636	0.471	0.337	0.26993	5	BTG1
EIF12	1.38107e-05	0.340489	0.643	0.526	0.28182	5	EIF1
RPL23A1	1.47559e-05	0.434999	0.643	0.55	0.301109	5	RPL23A
RPL261	1.50765e-05	0.354632	0.693	0.619	0.307651	5	RPL26
RPS121	1.54303e-05	0.386088	0.736	0.618	0.31487	5	RPS12
RPS15A1	2.4642e-05	0.383864	0.693	0.597	0.502844	5	RPS15A
GPX41	2.81776e-05	0.891488	0.429	0.334	0.574992	5	GPX4
RPS291	3.2114e-05	0.366755	0.714	0.631	0.655319	5	RPS29
ACTG1	3.80944e-05	0.558722	0.564	0.482	0.777354	5	ACTG1
HLA-DRA1	4.29798e-05	0.320073	0.793	0.665	0.877045	5	HLA-DRA
RPL5	4.70483e-05	0.542573	0.564	0.471	0.960068	5	RPL5
NBEAL1	5.89829e-05	0.725566	0.257	0.144	1	5	NBEAL1
RPL321	7.28701e-05	0.328602	0.707	0.626	1	5	RPL32
RPS5	7.82868e-05	0.505812	0.529	0.439	1	5	RPS5
RPS281	8.64046e-05	0.343961	0.721	0.634	1	5	RPS28
NPM11	0.000102766	0.894859	0.429	0.341	1	5	NPM1
RPL10A	0.000187885	0.522642	0.557	0.474	1	5	RPL10A
GNB2L1	0.000347306	0.536152	0.543	0.456	1	5	GNB2L1
GSTP1	0.000403316	0.731243	0.436	0.365	1	5	GSTP1
RPL191	0.000407476	0.312429	0.65	0.572	1	5	RPL19
RPS241	0.000414047	0.280032	0.707	0.597	1	5	RPS24
SUB11	0.000425448	0.683945	0.457	0.38	1	5	SUB1
RPS7	0.000571394	0.414121	0.543	0.484	1	5	RPS7
RPS251	0.000748858	0.312697	0.621	0.557	1	5	RPS25
TUBB	0.000853522	1.03502	0.314	0.229	1	5	TUBB
RPL27A1	0.00126768	0.374399	0.636	0.594	1	5	RPL27A
RPL91	0.00150793	0.36019	0.579	0.503	1	5	RPL9
PABPC12	0.0015638	0.59233	0.436	0.368	1	5	PABPC1
RPLP21	0.00170081	0.306337	0.7	0.65	1	5	RPLP2
SAMSN11	0.001816	0.869823	0.321	0.245	1	5	SAMSN1
RPS20	0.00250961	0.516401	0.536	0.493	1	5	RPS20
PPDPF1	0.00291179	0.770225	0.336	0.27	1	5	PPDPF
RPS11	0.00331257	0.308326	0.586	0.51	1	5	RPS11
EIF3E	0.00440225	0.698413	0.364	0.304	1	5	EIF3E
RPS231	0.0049406	0.296327	0.636	0.575	1	5	RPS23
HNRNPA3	0.00634643	0.436772	0.143	0.259	1	5	HNRNPA3
LGALS11	0.00691989	0.469091	0.521	0.477	1	5	LGALS1
CFL1	0.00740972	0.363531	0.521	0.484	1	5	CFL1
NRP2	1.57826e-209	1.09783	0.932	0.047	3.22059e-205	6	NRP2
NR1H3	4.20676e-204	0.767564	0.703	0.017	8.58431e-200	6	NR1H3
LHFPL2	1.52336e-198	0.78602	0.763	0.026	3.10857e-194	6	LHFPL2
MMP14	4.68497e-190	0.836935	0.763	0.028	9.56015e-186	6	MMP14
SERPING1	4.47773e-189	0.789818	0.78	0.031	9.13726e-185	6	SERPING1
IFIT3	5.69649e-186	1.97166	0.72	0.025	1.16243e-181	6	IFIT3
SLAMF8	2.08932e-182	0.633833	0.72	0.025	4.26346e-178	6	SLAMF8
TNS3	6.35869e-181	0.668712	0.678	0.021	1.29755e-176	6	TNS3
SLCO2B1	1.73279e-173	0.600172	0.627	0.017	3.53594e-169	6	SLCO2B1
FMNL2	5.82536e-169	0.617283	0.627	0.019	1.18872e-164	6	FMNL2
ACP2	8.14586e-168	0.48526	0.712	0.029	1.66224e-163	6	ACP2
ABCA1	6.84535e-167	0.822852	0.915	0.064	1.39686e-162	6	ABCA1
SLC1A3	1.11017e-166	0.627668	0.619	0.018	2.26542e-162	6	SLC1A3
TREM2	7.17941e-166	0.73777	0.661	0.023	1.46503e-161	6	TREM2
DOCK4	9.33711e-161	0.437579	0.669	0.026	1.90533e-156	6	DOCK4
DMXL21	2.71311e-160	0.939372	0.924	0.071	5.53638e-156	6	DMXL2
MMP191	2.5026e-156	1.2916	0.814	0.052	5.10681e-152	6	MMP19
CD163	3.74885e-154	1.07889	0.788	0.051	7.6499e-150	6	CD163
ABL21	3.93161e-154	1.05482	0.898	0.071	8.02284e-150	6	ABL2
SPRED1	4.20362e-154	0.375445	0.627	0.023	8.57791e-150	6	SPRED1
FPR3	7.42254e-154	0.693022	0.78	0.046	1.51464e-149	6	FPR3
CYFIP1	7.95128e-152	0.579558	0.788	0.051	1.62254e-147	6	CYFIP1
RAPGEF21	1.47963e-150	1.06768	0.788	0.052	3.01933e-146	6	RAPGEF2
A2M	2.141e-149	0.836244	0.669	0.031	4.36892e-145	6	A2M
FAM20C	3.87252e-149	0.339719	0.432	0.004	7.90227e-145	6	FAM20C
SIRPA	2.00054e-148	0.534111	0.822	0.058	4.0823e-144	6	SIRPA
CD276	3.04964e-148	0.260865	0.466	0.007	6.2231e-144	6	CD276
SLC16A10	5.72015e-145	0.701295	0.644	0.03	1.16725e-140	6	SLC16A10
NRP1	6.47216e-145	0.551296	0.619	0.026	1.32071e-140	6	NRP1
LAIR1	8.39645e-145	0.497788	0.797	0.056	1.71338e-140	6	LAIR1
FNIP21	1.19722e-144	1.1484	0.932	0.087	2.44304e-140	6	FNIP2
ARHGAP18	1.2509e-143	0.644009	0.864	0.073	2.55258e-139	6	ARHGAP18
PDE4DIP1	6.55517e-143	1.14736	0.89	0.081	1.33765e-138	6	PDE4DIP
LILRB4	2.13331e-142	1.02421	0.915	0.09	4.35323e-138	6	LILRB4
CD84	2.76345e-142	0.922069	0.814	0.064	5.63909e-138	6	CD84
SASH1	5.64493e-142	0.373297	0.449	0.007	1.1519e-137	6	SASH1
SLC31A2	1.55789e-141	0.567012	0.839	0.066	3.17902e-137	6	SLC31A2
MFSD12	3.37676e-141	0.727054	0.788	0.059	6.89062e-137	6	MFSD12
XIST1	5.93237e-141	1.46051	0.814	0.063	1.21056e-136	6	XIST
CMKLR1	2.70753e-140	0.361219	0.432	0.006	5.52499e-136	6	CMKLR1
FCGR3A	2.01062e-139	1.03969	0.941	0.091	4.10287e-135	6	FCGR3A
NCEH1	3.98869e-139	0.339686	0.551	0.019	8.13933e-135	6	NCEH1
MITF	4.75336e-139	0.401935	0.508	0.014	9.69971e-135	6	MITF
CSF1R	1.18441e-136	0.682692	0.873	0.077	2.41691e-132	6	CSF1R
IL4I1	2.71401e-136	0.77502	0.89	0.077	5.53822e-132	6	IL4I1
GPNMB	7.61733e-136	1.22871	0.839	0.069	1.55439e-131	6	GPNMB
SCARB2	8.4066e-136	0.661916	0.814	0.067	1.71545e-131	6	SCARB2
CPM	1.49599e-135	0.631493	0.602	0.028	3.05271e-131	6	CPM
SGPL1	2.08887e-135	0.510631	0.627	0.032	4.26255e-131	6	SGPL1
PVRL2	5.28093e-135	0.529269	0.754	0.053	1.07763e-130	6	PVRL2
DNASE2	1.01049e-134	0.455648	0.746	0.051	2.062e-130	6	DNASE2
TSPAN14	9.18859e-134	0.577342	0.686	0.042	1.87502e-129	6	TSPAN14
UGCG	9.80907e-134	0.255997	0.661	0.037	2.00164e-129	6	UGCG
IFIT2	1.16817e-133	1.8665	0.678	0.042	2.38377e-129	6	IFIT2
RBM47	2.8162e-133	0.766899	0.907	0.09	5.74674e-129	6	RBM47
CD9	1.40263e-132	0.767582	0.814	0.069	2.86221e-128	6	CD9
SLAMF71	3.02694e-132	0.979336	0.873	0.081	6.17677e-128	6	SLAMF7
ATP6V0A1	3.8604e-132	0.510392	0.636	0.034	7.87752e-128	6	ATP6V0A1
SLC15A3	5.85198e-132	0.809907	0.847	0.079	1.19416e-127	6	SLC15A3
EPB41L3	1.51939e-131	0.465793	0.771	0.057	3.10047e-127	6	EPB41L3
OLFML2B	1.06961e-129	0.415396	0.424	0.008	2.18264e-125	6	OLFML2B
GNS1	5.34192e-129	0.806052	0.847	0.078	1.09007e-124	6	GNS
FNDC3B	5.46241e-129	0.702848	0.839	0.077	1.11466e-124	6	FNDC3B
C1orf85	1.11268e-128	0.352065	0.576	0.026	2.27053e-124	6	C1orf85
FCGR1A	8.56986e-128	0.492983	0.788	0.065	1.74877e-123	6	FCGR1A
GBA	6.5249e-127	0.279977	0.542	0.022	1.33147e-122	6	GBA
ALCAM	8.34577e-127	0.491646	0.686	0.046	1.70304e-122	6	ALCAM
PTAFR	3.85066e-126	0.531563	0.695	0.047	7.85766e-122	6	PTAFR
CD81	4.68498e-126	1.5525	0.992	0.143	9.56017e-122	6	CD81
DNMT1	1.12932e-125	0.430266	0.797	0.066	2.30448e-121	6	DNMT1
MSR1	1.19281e-125	0.436963	0.669	0.042	2.43406e-121	6	MSR1
LILRB1	3.44177e-125	0.498663	0.686	0.046	7.02327e-121	6	LILRB1
PSMA6	9.44006e-125	0.684285	0.703	0.05	1.92634e-120	6	PSMA6
TIMP21	2.24458e-124	1.07741	0.924	0.113	4.58028e-120	6	TIMP2
C2	4.45739e-124	0.649315	0.551	0.025	9.09575e-120	6	C2
RNF144B	8.93418e-123	0.493841	0.763	0.063	1.82311e-118	6	RNF144B
SDC3	1.5962e-122	0.356807	0.483	0.016	3.2572e-118	6	SDC3
STOM	1.08555e-121	0.258498	0.703	0.05	2.21518e-117	6	STOM
OSBPL1A	2.17242e-121	0.361365	0.508	0.02	4.43303e-117	6	OSBPL1A
KMO1	3.53553e-121	0.583583	0.661	0.043	7.2146e-117	6	KMO
GM2A	4.09075e-121	0.798145	0.814	0.079	8.34758e-117	6	GM2A
PMP22	2.00486e-120	0.636915	0.661	0.045	4.09112e-116	6	PMP22
ITPR2	1.86208e-119	0.462769	0.737	0.061	3.79976e-115	6	ITPR2
MANBA	3.52433e-119	0.473215	0.695	0.051	7.19174e-115	6	MANBA
MACF11	3.51501e-118	0.796728	0.847	0.089	7.17274e-114	6	MACF1
CD40	1.05974e-117	0.626331	0.805	0.076	2.1625e-113	6	CD40
TTYH3	1.31476e-117	0.452477	0.636	0.041	2.68291e-113	6	TTYH3
CD82	1.55184e-117	0.648139	0.746	0.063	3.16668e-113	6	CD82
RBMS1	1.62813e-117	0.350649	0.754	0.064	3.32236e-113	6	RBMS1
DRAM1	1.77126e-117	0.501307	0.78	0.071	3.61443e-113	6	DRAM1
CLN81	1.95298e-117	0.676454	0.763	0.068	3.98525e-113	6	CLN8
TSC22D1	2.94111e-117	0.799616	0.593	0.036	6.00164e-113	6	TSC22D1
GNPTAB	6.18569e-117	0.502047	0.669	0.049	1.26225e-112	6	GNPTAB
TGM2	6.74176e-117	0.495199	0.559	0.028	1.37572e-112	6	TGM2
ABHD2	1.91214e-116	0.450896	0.653	0.045	3.90191e-112	6	ABHD2
IL61	2.61691e-116	1.30494	0.678	0.051	5.34007e-112	6	IL6
MERTK	3.41081e-116	0.288199	0.364	0.006	6.96011e-112	6	MERTK
GAA	1.26976e-115	0.468994	0.746	0.064	2.59107e-111	6	GAA
HSD3B7	2.00525e-115	0.339892	0.449	0.014	4.0919e-111	6	HSD3B7
SLC8A11	3.52364e-115	0.518507	0.746	0.065	7.19034e-111	6	SLC8A1
TFRC	9.22613e-115	1.25349	0.771	0.079	1.88268e-110	6	TFRC
SGTB	5.46366e-114	0.419677	0.585	0.035	1.11491e-109	6	SGTB
GSAP	5.63071e-114	0.332238	0.653	0.046	1.149e-109	6	GSAP
PLAU	6.04364e-114	0.663701	0.534	0.027	1.23326e-109	6	PLAU
PDXK	1.11378e-113	0.486328	0.873	0.1	2.27278e-109	6	PDXK
ATP6AP1	5.18699e-113	0.514415	0.873	0.102	1.05846e-108	6	ATP6AP1
GALM	5.57521e-113	0.277027	0.602	0.037	1.13768e-108	6	GALM
ADAM9	6.14699e-113	0.437648	0.627	0.042	1.25436e-108	6	ADAM9
PLXNC1	1.68407e-112	0.384107	0.636	0.044	3.43651e-108	6	PLXNC1
IGF2R	3.40461e-112	0.53247	0.703	0.059	6.94745e-108	6	IGF2R
MIR155HG1	5.05387e-112	1.45575	0.831	0.092	1.03129e-107	6	MIR155HG
KCNMA1	5.89157e-112	0.448492	0.492	0.021	1.20223e-107	6	KCNMA1
KLF7	6.19964e-112	0.505481	0.5	0.023	1.2651e-107	6	KLF7
ARHGAP10	6.75115e-112	0.327423	0.525	0.026	1.37764e-107	6	ARHGAP10
C5AR11	6.93298e-112	0.775737	0.932	0.108	1.41474e-107	6	C5AR1
RRAGD	7.66197e-112	0.255279	0.475	0.019	1.5635e-107	6	RRAGD
ICAM11	1.32938e-111	1.29145	0.975	0.141	2.71274e-107	6	ICAM1
MPP1	2.2796e-111	0.41508	0.822	0.085	4.65176e-107	6	MPP1
VAT1	3.67704e-111	0.412763	0.492	0.021	7.50336e-107	6	VAT1
TOM1	5.80046e-111	0.289596	0.568	0.032	1.18364e-106	6	TOM1
RAB201	5.87578e-111	0.455369	0.763	0.072	1.19901e-106	6	RAB20
ADPGK	6.41531e-111	0.323052	0.754	0.071	1.30911e-106	6	ADPGK
PEPD	1.14684e-110	0.346418	0.729	0.065	2.34025e-106	6	PEPD
CHST11	1.85181e-110	0.330383	0.695	0.058	3.7788e-106	6	CHST11
ATP2C1	1.99909e-110	0.363594	0.644	0.047	4.07934e-106	6	ATP2C1
IQGAP21	2.87384e-110	0.684353	0.797	0.085	5.86436e-106	6	IQGAP2
PLTP	7.32445e-110	0.431225	0.551	0.031	1.49463e-105	6	PLTP
PLA2G7	1.25612e-109	0.653555	0.805	0.082	2.56325e-105	6	PLA2G7
TLR4	2.17969e-109	0.291058	0.712	0.059	4.44787e-105	6	TLR4
FKBP15	2.39612e-109	0.398723	0.593	0.039	4.88951e-105	6	FKBP15
CD80	2.65419e-109	0.321471	0.542	0.03	5.41615e-105	6	CD80
SQRDL	2.93425e-109	0.307896	0.797	0.084	5.98764e-105	6	SQRDL
TPP11	4.03585e-109	0.668264	0.915	0.118	8.23555e-105	6	TPP1
PLEKHM2	8.68978e-109	0.427749	0.678	0.056	1.77324e-104	6	PLEKHM2
PDIA4	4.29007e-108	0.316768	0.746	0.07	8.75433e-104	6	PDIA4
IL10RA1	7.10175e-108	0.907025	0.864	0.108	1.44918e-103	6	IL10RA
LAMP1	1.43496e-107	0.785378	0.873	0.113	2.92819e-103	6	LAMP1
DICER1	1.60223e-107	0.36595	0.695	0.061	3.2695e-103	6	DICER1
ACP5	1.6745e-107	0.988815	0.881	0.107	3.41699e-103	6	ACP5
PLXND1	1.75777e-107	0.502527	0.593	0.04	3.5869e-103	6	PLXND1
CTNNA1	2.14606e-107	0.381494	0.771	0.076	4.37925e-103	6	CTNNA1
SLC7A8	2.61003e-107	0.29378	0.381	0.009	5.32603e-103	6	SLC7A8
PPP1R15B1	2.88971e-107	0.908784	0.941	0.129	5.89674e-103	6	PPP1R15B
GPR1321	4.99268e-107	0.75007	0.729	0.069	1.01881e-102	6	GPR132
ARL8B1	1.04345e-106	0.621989	0.941	0.13	2.12926e-102	6	ARL8B
HSD17B4	1.17008e-106	0.361971	0.678	0.057	2.38767e-102	6	HSD17B4
STAT5A1	3.51995e-106	0.53223	0.72	0.065	7.18281e-102	6	STAT5A
TRAF11	4.30048e-106	0.839017	0.822	0.096	8.77556e-102	6	TRAF1
SIGLEC1	4.8651e-106	0.317717	0.398	0.012	9.92773e-102	6	SIGLEC1
TFEC	5.56609e-106	0.331394	0.661	0.054	1.13582e-101	6	TFEC
GBP5	6.06472e-106	0.647435	0.678	0.058	1.23757e-101	6	GBP5
RASSF4	6.38496e-106	0.372425	0.737	0.07	1.30291e-101	6	RASSF4
TGFBI	9.68886e-106	0.703225	0.839	0.099	1.97711e-101	6	TGFBI
RASGEF1B1	1.3067e-105	0.872985	0.881	0.116	2.66645e-101	6	RASGEF1B
RPN1	2.08208e-105	0.431075	0.763	0.076	4.24869e-101	6	RPN1
CCDC88A1	2.3612e-105	0.708488	0.822	0.094	4.81827e-101	6	CCDC88A
TNFAIP21	3.18083e-105	1.29486	0.983	0.149	6.4908e-101	6	TNFAIP2
ST3GAL1	3.65035e-105	0.510531	0.627	0.048	7.4489e-101	6	ST3GAL1
RALGDS	3.93238e-105	0.559027	0.678	0.059	8.02442e-101	6	RALGDS
CEP1701	5.21466e-105	0.604582	0.686	0.06	1.0641e-100	6	CEP170
ELL21	7.5565e-105	0.522165	0.805	0.088	1.54198e-100	6	ELL2
IL18BP	1.39085e-104	0.398745	0.525	0.03	2.83817e-100	6	IL18BP
UNC93B1	1.59517e-104	0.395457	0.712	0.065	3.2551e-100	6	UNC93B1
IL7R	2.32331e-104	0.92575	0.746	0.072	4.74094e-100	6	IL7R
ENG	2.55136e-104	0.386812	0.585	0.04	5.2063e-100	6	ENG
LAMP2	2.6813e-104	0.453928	0.881	0.114	5.47145e-100	6	LAMP2
KCTD121	2.86765e-104	0.458494	0.797	0.084	5.85172e-100	6	KCTD12
HDLBP	3.1785e-104	0.338524	0.788	0.084	6.48605e-100	6	HDLBP
LRP11	3.29623e-104	0.520805	0.754	0.075	6.72628e-100	6	LRP1
GRAMD1A1	2.99972e-103	0.773523	0.763	0.081	6.12123e-99	6	GRAMD1A
ANKRD22	4.11701e-103	0.525342	0.449	0.019	8.40118e-99	6	ANKRD22
NFE2L1	5.30805e-103	0.300713	0.475	0.023	1.08316e-98	6	NFE2L1
ATF5	7.04824e-103	0.559876	0.788	0.085	1.43826e-98	6	ATF5
BHLHE41	1.45237e-102	0.325278	0.373	0.01	2.9637e-98	6	BHLHE41
IRF8	1.88417e-102	0.394131	0.797	0.085	3.84483e-98	6	IRF8
CTSA	3.40599e-102	0.589117	0.898	0.125	6.95026e-98	6	CTSA
AFF41	5.82443e-102	0.677302	0.788	0.089	1.18853e-97	6	AFF4
LGMN	5.92798e-102	1.07375	0.822	0.101	1.20966e-97	6	LGMN
GRINA1	6.10901e-102	0.535869	0.881	0.115	1.2466e-97	6	GRINA
SLC31A1	6.50937e-102	0.333669	0.525	0.031	1.3283e-97	6	SLC31A1
MAP3K81	9.31869e-102	0.756565	0.932	0.128	1.90157e-97	6	MAP3K8
BCAP31	1.29328e-101	0.669274	0.915	0.134	2.63906e-97	6	BCAP31
APOC11	1.82243e-101	1.77681	0.932	0.14	3.71885e-97	6	APOC1
RAPGEF11	2.22932e-101	0.579245	0.78	0.084	4.54914e-97	6	RAPGEF1
MYO9B1	2.36129e-101	0.503108	0.805	0.091	4.81846e-97	6	MYO9B
B4GALT51	6.75261e-101	0.573871	0.653	0.057	1.37794e-96	6	B4GALT5
IFIH1	1.159e-100	0.498907	0.593	0.044	2.36506e-96	6	IFIH1
ABR	1.36932e-100	0.290137	0.551	0.036	2.79424e-96	6	ABR
AHCYL1	3.48229e-100	0.45185	0.729	0.074	7.10597e-96	6	AHCYL1
MFSD1	8.9305e-100	0.43039	0.771	0.087	1.82236e-95	6	MFSD1
SDSL	9.35847e-100	0.289595	0.542	0.035	1.90969e-95	6	SDSL
SOCS1	1.2256e-99	0.321082	0.669	0.06	2.50095e-95	6	SOCS1
MS4A71	1.31122e-99	0.89488	0.966	0.148	2.67568e-95	6	MS4A7
CCL3L31	1.48117e-99	0.968837	0.602	0.047	3.02247e-95	6	CCL3L3
DAPK1	2.30946e-99	0.406379	0.534	0.034	4.71269e-95	6	DAPK1
NR4A31	4.70492e-99	1.01911	0.856	0.114	9.60085e-95	6	NR4A3
SLC43A21	4.76961e-99	0.556403	0.797	0.093	9.73287e-95	6	SLC43A2
SPPL2A	8.70362e-99	0.280439	0.712	0.071	1.77606e-94	6	SPPL2A
NPC1	2.0684e-98	0.367042	0.534	0.034	4.22078e-94	6	NPC1
FAM198B	3.02167e-98	0.252761	0.424	0.017	6.16603e-94	6	FAM198B
VSIG4	3.43086e-98	0.448397	0.534	0.034	7.00102e-94	6	VSIG4
FCHO2	4.07665e-98	0.312364	0.466	0.024	8.31881e-94	6	FCHO2
RNF2131	4.37041e-98	0.803481	0.932	0.14	8.91826e-94	6	RNF213
CALU	7.09375e-98	0.2618	0.627	0.053	1.44755e-93	6	CALU
PTPN12	8.20326e-98	0.272221	0.729	0.076	1.67396e-93	6	PTPN12
RP11-214O1.3	8.33941e-98	0.460095	0.432	0.019	1.70174e-93	6	RP11-214O1.3
RALA1	1.14316e-97	0.522869	0.847	0.108	2.33274e-93	6	RALA
TNFAIP31	1.5178e-97	1.51903	1	0.181	3.09722e-93	6	TNFAIP3
ZFX	1.83164e-97	0.602268	0.559	0.041	3.73764e-93	6	ZFX
EIF4G1	2.09806e-97	0.266162	0.72	0.073	4.2813e-93	6	EIF4G1
KIAA0930	2.54224e-97	0.394446	0.559	0.04	5.1877e-93	6	KIAA0930
LGALS3BP	2.77203e-97	0.290592	0.585	0.044	5.6566e-93	6	LGALS3BP
BCAT1	3.81202e-97	0.445943	0.593	0.046	7.77881e-93	6	BCAT1
CLTC	5.43754e-97	0.323367	0.78	0.089	1.10959e-92	6	CLTC
MGLL	5.95056e-97	0.403846	0.542	0.037	1.21427e-92	6	MGLL
SCAMP2	6.00917e-97	0.400515	0.669	0.062	1.22623e-92	6	SCAMP2
SLC25A24	6.0491e-97	0.27577	0.678	0.064	1.23438e-92	6	SLC25A24
SLC39A8	6.19031e-97	0.53234	0.576	0.043	1.26319e-92	6	SLC39A8
PTPN1	7.92084e-97	0.567428	0.941	0.139	1.61633e-92	6	PTPN1
SESTD1	8.0983e-97	0.387457	0.551	0.038	1.65254e-92	6	SESTD1
CCL41	8.68251e-97	1.98317	0.966	0.178	1.77175e-92	6	CCL4
OLR11	1.11064e-96	1.10874	0.839	0.107	2.26637e-92	6	OLR1
MGAT11	1.11829e-96	0.686831	0.873	0.122	2.28198e-92	6	MGAT1
HEXB	1.59625e-96	0.413189	0.831	0.108	3.25731e-92	6	HEXB
CTSL1	1.64162e-96	1.34711	0.958	0.161	3.34988e-92	6	CTSL
LPP	1.70266e-96	0.576011	0.653	0.06	3.47445e-92	6	LPP
PRDM1	2.91629e-96	0.58952	0.653	0.059	5.95097e-92	6	PRDM1
SLC7A7	3.59493e-96	0.370072	0.712	0.073	7.33581e-92	6	SLC7A7
RIPK21	4.44214e-96	0.536737	0.788	0.095	9.06463e-92	6	RIPK2
AGAP3	6.92906e-96	0.343173	0.5	0.03	1.41394e-91	6	AGAP3
SCPEP1	7.02012e-96	0.589366	0.78	0.097	1.43253e-91	6	SCPEP1
MS4A4A	1.34303e-95	0.263626	0.669	0.062	2.74059e-91	6	MS4A4A
PDGFB	1.77085e-95	0.407762	0.373	0.012	3.6136e-91	6	PDGFB
GLA1	1.8762e-95	0.553417	0.754	0.084	3.82858e-91	6	GLA
FBP1	2.9528e-95	0.976916	0.72	0.078	6.02549e-91	6	FBP1
ATP6V1H	4.11735e-95	0.346799	0.653	0.06	8.40186e-91	6	ATP6V1H
SPP1	4.98587e-95	1.89162	0.636	0.057	1.01742e-90	6	SPP1
ABCG1	6.89525e-95	0.376897	0.551	0.04	1.40704e-90	6	ABCG1
LRP12	8.84266e-95	0.390407	0.398	0.016	1.80443e-90	6	LRP12
ATP13A31	9.01165e-95	0.679323	0.839	0.106	1.83892e-90	6	ATP13A3
C1orf122	9.178e-95	0.423804	0.72	0.077	1.87286e-90	6	C1orf122
CD72	9.7695e-95	0.318181	0.458	0.024	1.99357e-90	6	CD72
GOLGA4	1.02586e-94	0.508025	0.771	0.091	2.09338e-90	6	GOLGA4
SERINC1	1.37125e-94	0.348885	0.78	0.091	2.79817e-90	6	SERINC1
SLC16A3	1.70005e-94	0.439178	0.856	0.114	3.46912e-90	6	SLC16A3
MYO1E	1.74649e-94	0.369568	0.458	0.025	3.5639e-90	6	MYO1E
TCN2	1.76587e-94	0.346446	0.5	0.031	3.60344e-90	6	TCN2
CXCL9	1.90268e-94	1.48729	0.517	0.033	3.88261e-90	6	CXCL9
HEXA	2.41714e-94	0.527264	0.763	0.092	4.93242e-90	6	HEXA
TGOLN2	2.47054e-94	0.456172	0.831	0.11	5.04139e-90	6	TGOLN2
ZNF2671	3.24226e-94	0.613968	0.839	0.109	6.61615e-90	6	ZNF267
STAT1	3.80149e-94	0.815502	0.915	0.147	7.75733e-90	6	STAT1
DSE1	4.1792e-94	0.638276	0.839	0.109	8.52807e-90	6	DSE
PLXDC21	5.23211e-94	0.626972	0.737	0.084	1.06766e-89	6	PLXDC2
P2RX4	6.00886e-94	0.41568	0.661	0.063	1.22617e-89	6	P2RX4
CCRL21	7.00231e-94	0.874412	0.788	0.098	1.42889e-89	6	CCRL2
RARRES1	7.41221e-94	0.412424	0.356	0.011	1.51253e-89	6	RARRES1
LSS	8.41915e-94	0.25256	0.339	0.009	1.71801e-89	6	LSS
M6PR	8.77448e-94	0.285317	0.856	0.118	1.79052e-89	6	M6PR
IL6R1	1.07596e-93	0.593863	0.771	0.09	2.19561e-89	6	IL6R
LAP3	1.99785e-93	0.450043	0.924	0.14	4.07681e-89	6	LAP3
MRAS	2.07787e-93	0.262893	0.424	0.02	4.24011e-89	6	MRAS
PTTG1IP	2.23436e-93	0.292465	0.746	0.086	4.55943e-89	6	PTTG1IP
MRC1	2.33754e-93	0.298498	0.373	0.013	4.76998e-89	6	MRC1
NFKB11	2.66534e-93	0.979478	0.958	0.155	5.4389e-89	6	NFKB1
CD274	4.86161e-93	0.389862	0.475	0.027	9.92059e-89	6	CD274
N4BP1	5.61826e-93	0.311795	0.695	0.071	1.14646e-88	6	N4BP1
GBP4	7.9886e-93	0.551296	0.703	0.075	1.63015e-88	6	GBP4
GNA131	9.17489e-93	0.485928	0.788	0.099	1.87223e-88	6	GNA13
QKI1	1.0734e-92	0.590359	0.856	0.118	2.19038e-88	6	QKI
ZFYVE161	1.14595e-92	0.688971	0.847	0.114	2.33842e-88	6	ZFYVE16
LYN1	1.62947e-92	0.42171	0.881	0.125	3.32509e-88	6	LYN
IFIT1	1.70472e-92	0.590198	0.331	0.008	3.47865e-88	6	IFIT1
RASGRP3	2.18753e-92	0.657461	0.551	0.042	4.46387e-88	6	RASGRP3
SOAT1	2.61937e-92	0.26649	0.644	0.06	5.34509e-88	6	SOAT1
FERMT3	2.97795e-92	0.440607	0.839	0.114	6.07681e-88	6	FERMT3
DYNC1H11	3.69375e-92	0.474429	0.737	0.085	7.53747e-88	6	DYNC1H1
NPTN	3.75427e-92	0.27567	0.568	0.045	7.66096e-88	6	NPTN
SEC61A1	4.29081e-92	0.346073	0.585	0.048	8.75583e-88	6	SEC61A1
GGA1	5.42424e-92	0.284011	0.746	0.085	1.10687e-87	6	GGA1
CTSZ	8.07006e-92	1.56446	0.983	0.211	1.64678e-87	6	CTSZ
NFKBIE	8.62556e-92	0.357915	0.695	0.074	1.76013e-87	6	NFKBIE
TMED9	9.18891e-92	0.323628	0.754	0.089	1.87509e-87	6	TMED9
PILRA	1.02205e-91	0.391125	0.797	0.1	2.0856e-87	6	PILRA
SLC11A2	2.07577e-91	0.318779	0.568	0.045	4.23582e-87	6	SLC11A2
AGTRAP	2.22141e-91	0.317275	0.653	0.062	4.53302e-87	6	AGTRAP
TMEM138	2.29258e-91	0.284002	0.449	0.024	4.67824e-87	6	TMEM138
ISG151	2.83214e-91	1.16134	0.932	0.148	5.77927e-87	6	ISG15
GNPDA1	4.15188e-91	0.299293	0.61	0.054	8.47233e-87	6	GNPDA1
GPR1831	4.30943e-91	1.40109	0.941	0.161	8.79383e-87	6	GPR183
PPFIA1	4.80612e-91	0.297076	0.585	0.048	9.80737e-87	6	PPFIA1
P4HB	1.54676e-90	0.517421	0.924	0.151	3.15633e-86	6	P4HB
CXCL16	2.18565e-90	0.386974	0.898	0.133	4.46004e-86	6	CXCL16
EMR21	2.49508e-90	0.47576	0.661	0.065	5.09146e-86	6	EMR2
CTSC1	2.55613e-90	1.23781	0.975	0.191	5.21605e-86	6	CTSC
TNF1	3.75638e-90	1.64275	0.72	0.085	7.66526e-86	6	TNF
THEMIS2	5.52239e-90	0.326536	0.746	0.089	1.1269e-85	6	THEMIS2
PARP14	6.01315e-90	0.714714	0.831	0.116	1.22704e-85	6	PARP14
LEPROT	6.52484e-90	0.348318	0.669	0.069	1.33146e-85	6	LEPROT
CYBB1	7.19571e-90	0.754606	0.983	0.172	1.46836e-85	6	CYBB
CD4	8.18395e-90	0.384568	0.763	0.095	1.67002e-85	6	CD4
LACTB	1.59635e-89	0.31954	0.797	0.104	3.25751e-85	6	LACTB
CCL4L2	1.63306e-89	0.500221	0.441	0.024	3.33242e-85	6	CCL4L2
DUSP21	2.22203e-89	0.999679	0.958	0.156	4.53428e-85	6	DUSP2
IRAK1	2.33395e-89	0.359993	0.644	0.064	4.76265e-85	6	IRAK1
NUCB1	2.54674e-89	0.373476	0.763	0.094	5.19687e-85	6	NUCB1
KTN1	3.15799e-89	0.413142	0.932	0.145	6.44419e-85	6	KTN1
GNB11	3.64396e-89	0.406347	0.864	0.122	7.43586e-85	6	GNB1
PLD3	3.65687e-89	0.795006	0.788	0.106	7.46221e-85	6	PLD3
RNF130	5.83132e-89	0.542907	0.907	0.142	1.18994e-84	6	RNF130
NFIL31	6.48631e-89	0.504657	0.686	0.076	1.3236e-84	6	NFIL3
SLC43A31	6.56988e-89	0.426759	0.568	0.047	1.34065e-84	6	SLC43A3
APOL6	7.56315e-89	0.351458	0.593	0.052	1.54334e-84	6	APOL6
TNFAIP81	9.7984e-89	0.868561	0.958	0.158	1.99946e-84	6	TNFAIP8
PSTPIP2	1.51837e-88	0.343493	0.576	0.049	3.09838e-84	6	PSTPIP2
C19orf10	2.18018e-88	0.372413	0.839	0.119	4.44888e-84	6	C19orf10
RRAS	2.40139e-88	0.305837	0.517	0.037	4.90028e-84	6	RRAS
FABP5	2.57226e-88	0.992165	0.831	0.117	5.24895e-84	6	FABP5
TMED5	3.53452e-88	0.258643	0.746	0.089	7.21254e-84	6	TMED5
RBM17	3.72334e-88	0.278665	0.788	0.101	7.59785e-84	6	RBM17
GPR841	4.38414e-88	0.570961	0.686	0.073	8.94627e-84	6	GPR84
LIMS1	7.05402e-88	0.659837	0.966	0.168	1.43944e-83	6	LIMS1
CXCL31	7.06018e-88	0.867923	0.932	0.142	1.4407e-83	6	CXCL3
PHACTR4	7.18925e-88	0.432644	0.466	0.03	1.46704e-83	6	PHACTR4
ANKLE21	7.69356e-88	0.398643	0.729	0.084	1.56995e-83	6	ANKLE2
KIF1B1	1.29141e-87	0.470416	0.585	0.053	2.63525e-83	6	KIF1B
NBN	2.36197e-87	0.362429	0.771	0.099	4.81983e-83	6	NBN
TUBA1C	2.5781e-87	0.32402	0.797	0.105	5.26088e-83	6	TUBA1C
SDC41	2.72421e-87	0.608607	0.619	0.06	5.55902e-83	6	SDC4
POR	3.29655e-87	0.275994	0.542	0.043	6.72693e-83	6	POR
EMC7	3.44601e-87	0.260162	0.653	0.068	7.03193e-83	6	EMC7
ARID5B	3.46397e-87	0.838919	0.661	0.072	7.06858e-83	6	ARID5B
VEGFB	3.94862e-87	0.381339	0.61	0.058	8.05756e-83	6	VEGFB
IQGAP11	6.39571e-87	0.536885	0.949	0.159	1.30511e-82	6	IQGAP1
ATP2A21	7.89665e-87	0.413788	0.636	0.064	1.61139e-82	6	ATP2A2
NAGK	1.11018e-86	0.28897	0.797	0.109	2.26544e-82	6	NAGK
RRBP1	1.2793e-86	0.391691	0.831	0.121	2.61054e-82	6	RRBP1
TNFSF13B	1.33626e-86	0.43901	0.873	0.133	2.72676e-82	6	TNFSF13B
RIN2	2.70209e-86	0.335207	0.432	0.024	5.51389e-82	6	RIN2
TACC11	3.17755e-86	0.441611	0.805	0.107	6.48411e-82	6	TACC1
SERPINA11	4.66276e-86	0.458122	0.966	0.154	9.51483e-82	6	SERPINA1
HBEGF1	4.83467e-86	0.679101	0.771	0.099	9.86562e-82	6	HBEGF
GRASP1	5.55756e-86	0.550474	0.729	0.085	1.13408e-81	6	GRASP
PTGER4	7.24164e-86	0.390818	0.61	0.061	1.47773e-81	6	PTGER4
ACBD3	9.85393e-86	0.33516	0.653	0.068	2.01079e-81	6	ACBD3
TMEM208	1.02489e-85	0.280609	0.678	0.076	2.09139e-81	6	TMEM208
SDS	1.58227e-85	0.313691	0.525	0.04	3.22879e-81	6	SDS
SEC31A	1.61474e-85	0.404603	0.627	0.064	3.29504e-81	6	SEC31A
MBNL1	2.44188e-85	0.493066	0.932	0.152	4.98289e-81	6	MBNL1
FOSL21	2.54601e-85	0.77587	0.915	0.146	5.19539e-81	6	FOSL2
PPP1R14B	3.11022e-85	0.333219	0.712	0.084	6.34672e-81	6	PPP1R14B
P2RX7	4.6182e-85	0.423322	0.441	0.026	9.4239e-81	6	P2RX7
FNDC3A1	5.58464e-85	0.293807	0.644	0.065	1.1396e-80	6	FNDC3A
MYOF	8.66105e-85	0.341347	0.534	0.043	1.76737e-80	6	MYOF
DUSP3	9.98676e-85	0.322096	0.576	0.052	2.0379e-80	6	DUSP3
MXD11	1.68127e-84	0.584096	0.907	0.149	3.43081e-80	6	MXD1
MAP3K21	2.23331e-84	0.329313	0.754	0.093	4.5573e-80	6	MAP3K2
CD831	2.39124e-84	0.767834	0.975	0.171	4.87957e-80	6	CD83
HERC5	2.39669e-84	0.44492	0.466	0.031	4.89068e-80	6	HERC5
CCL31	3.08497e-84	1.51332	1	0.21	6.29519e-80	6	CCL3
BAZ1A1	3.41205e-84	0.365536	0.864	0.126	6.96263e-80	6	BAZ1A
CECR11	3.62485e-84	0.400421	0.797	0.109	7.39687e-80	6	CECR1
PTK2B	4.04046e-84	0.398473	0.61	0.06	8.24497e-80	6	PTK2B
RNASE1	5.51962e-84	1.06505	0.559	0.05	1.12633e-79	6	RNASE1
CHMP1B1	5.64462e-84	1.05302	0.864	0.135	1.15184e-79	6	CHMP1B
GRB2	5.66414e-84	0.495961	0.958	0.177	1.15582e-79	6	GRB2
CTSB1	7.96617e-84	1.55311	0.992	0.24	1.62558e-79	6	CTSB
REL1	8.43471e-84	1.16787	1	0.19	1.72119e-79	6	REL
GNAI22	9.13146e-84	0.757581	0.983	0.182	1.86337e-79	6	GNAI2
SURF4	1.15219e-83	0.255197	0.653	0.07	2.35117e-79	6	SURF4
SDF4	1.19861e-83	0.29647	0.686	0.079	2.44588e-79	6	SDF4
RHOQ1	1.30804e-83	0.337273	0.729	0.091	2.66919e-79	6	RHOQ
TCIRG11	1.5265e-83	0.484887	0.729	0.095	3.11498e-79	6	TCIRG1
PRPF8	1.80321e-83	0.256765	0.568	0.051	3.67962e-79	6	PRPF8
HK1	1.92784e-83	0.253845	0.542	0.046	3.93396e-79	6	HK1
ITGB11	2.06263e-83	0.478205	0.932	0.161	4.209e-79	6	ITGB1
CREG1	2.78798e-83	0.430717	0.797	0.114	5.68916e-79	6	CREG1
ADCY3	3.10981e-83	0.31628	0.424	0.024	6.34588e-79	6	ADCY3
BHLHE40	3.69698e-83	0.318077	0.746	0.096	7.54406e-79	6	BHLHE40
CAPNS11	3.74804e-83	0.333218	0.814	0.113	7.64824e-79	6	CAPNS1
OTUD11	4.49835e-83	0.652969	0.686	0.082	9.17933e-79	6	OTUD1
CHD41	9.42659e-83	0.355952	0.754	0.096	1.92359e-78	6	CHD4
WARS1	9.4724e-83	0.740437	0.805	0.115	1.93294e-78	6	WARS
RHOB	1.28131e-82	0.431323	0.661	0.074	2.61464e-78	6	RHOB
LILRB21	1.37926e-82	0.485333	0.703	0.082	2.81453e-78	6	LILRB2
HIF1A	1.70965e-82	0.41975	0.992	0.19	3.48871e-78	6	HIF1A
ZC3HAV11	2.34462e-82	1.17774	0.754	0.108	4.78442e-78	6	ZC3HAV1
ATP1B1	3.00609e-82	0.406538	0.644	0.07	6.13422e-78	6	ATP1B1
IFI6	3.141e-82	0.717489	0.78	0.112	6.40952e-78	6	IFI6
ZEB21	4.27309e-82	0.805144	0.958	0.167	8.71967e-78	6	ZEB2
MTDH	5.92391e-82	0.425385	0.881	0.148	1.20883e-77	6	MTDH
CD681	8.3568e-82	0.943663	0.992	0.208	1.70529e-77	6	CD68
KLHL6	9.02385e-82	0.252319	0.534	0.046	1.84141e-77	6	KLHL6
CYTH4	9.08929e-82	0.280878	0.576	0.055	1.85476e-77	6	CYTH4
EMC10	9.45851e-82	0.269595	0.551	0.048	1.9301e-77	6	EMC10
APOL1	1.1892e-81	0.263429	0.364	0.016	2.42669e-77	6	APOL1
ITGB21	1.89337e-81	0.779237	0.975	0.192	3.86361e-77	6	ITGB2
COMT	2.18542e-81	0.404817	0.78	0.113	4.45957e-77	6	COMT
IER31	2.46837e-81	1.38963	0.983	0.198	5.03696e-77	6	IER3
UBAC2	2.93024e-81	0.287858	0.619	0.065	5.97944e-77	6	UBAC2
PLEKHO1	4.7402e-81	0.37604	0.78	0.112	9.67286e-77	6	PLEKHO1
AKAP131	4.90294e-81	0.591066	0.881	0.142	1.00049e-76	6	AKAP13
B4GALT11	6.3659e-81	0.3021	0.797	0.113	1.29903e-76	6	B4GALT1
TIPARP1	7.47294e-81	0.461247	0.619	0.067	1.52493e-76	6	TIPARP
CYTH11	8.40903e-81	0.443344	0.746	0.097	1.71595e-76	6	CYTH1
RAD23A	9.04359e-81	0.29822	0.763	0.105	1.84544e-76	6	RAD23A
SCD	9.6825e-81	0.34658	0.381	0.019	1.97581e-76	6	SCD
ADAM171	1.13944e-80	0.335217	0.669	0.077	2.32514e-76	6	ADAM17
MAML21	1.21535e-80	0.426798	0.636	0.068	2.48004e-76	6	MAML2
ZC3H12A1	1.2887e-80	0.573035	0.763	0.104	2.62973e-76	6	ZC3H12A
PLK31	1.32812e-80	0.438648	0.729	0.095	2.71016e-76	6	PLK3
CYP27A1	1.49729e-80	0.424655	0.373	0.018	3.05538e-76	6	CYP27A1
UBE2Z1	1.5455e-80	0.372752	0.653	0.075	3.15374e-76	6	UBE2Z
PIM11	1.6622e-80	0.52439	0.661	0.078	3.39188e-76	6	PIM1
RBM25	2.46821e-80	0.26976	0.864	0.133	5.03662e-76	6	RBM25
GK1	3.02287e-80	0.372389	0.898	0.141	6.16846e-76	6	GK
OS9	3.93914e-80	0.291072	0.737	0.099	8.03821e-76	6	OS9
BMP2K	4.45444e-80	0.412581	0.551	0.051	9.08972e-76	6	BMP2K
ETV6	4.72709e-80	0.25684	0.661	0.074	9.6461e-76	6	ETV6
PELI11	5.91486e-80	0.404173	0.703	0.088	1.20699e-75	6	PELI1
HNRNPAB1	6.13327e-80	0.376821	0.814	0.116	1.25156e-75	6	HNRNPAB
STX111	6.58499e-80	0.337541	0.763	0.106	1.34373e-75	6	STX11
ATP1B31	6.86792e-80	0.880407	0.924	0.167	1.40147e-75	6	ATP1B3
RILPL21	8.65782e-80	0.280094	0.898	0.146	1.76672e-75	6	RILPL2
TMEM176A	9.12442e-80	0.390781	0.788	0.11	1.86193e-75	6	TMEM176A
AQP91	1.13484e-79	0.331916	0.771	0.101	2.31575e-75	6	AQP9
IRF1	1.14116e-79	0.600904	0.898	0.154	2.32866e-75	6	IRF1
FCGR2A	1.16986e-79	0.490994	0.924	0.161	2.38721e-75	6	FCGR2A
ASAP1	1.42734e-79	0.341655	0.661	0.077	2.91263e-75	6	ASAP1
ITGAX1	1.49904e-79	0.35934	0.771	0.104	3.05893e-75	6	ITGAX
NR4A11	2.2288e-79	0.573114	0.856	0.128	4.54808e-75	6	NR4A1
CDV31	2.39345e-79	0.562632	0.881	0.153	4.88408e-75	6	CDV3
TMEM106A	2.61298e-79	0.274568	0.492	0.038	5.33205e-75	6	TMEM106A
FOXO31	2.8539e-79	0.397918	0.568	0.055	5.82366e-75	6	FOXO3
LMAN2	3.64325e-79	0.345619	0.805	0.122	7.43441e-75	6	LMAN2
ZBTB4	4.11308e-79	0.259403	0.364	0.017	8.39315e-75	6	ZBTB4
LMNA1	5.62303e-79	0.80388	0.712	0.095	1.14744e-74	6	LMNA
RNF19B1	9.95989e-79	0.330414	0.653	0.074	2.03241e-74	6	RNF19B
FCGR1B	1.11786e-78	0.250013	0.381	0.02	2.2811e-74	6	FCGR1B
EHBP1L11	1.44721e-78	0.351963	0.695	0.087	2.95318e-74	6	EHBP1L1
RCAN1	1.48816e-78	0.610521	0.373	0.019	3.03674e-74	6	RCAN1
TLN1	1.52042e-78	0.434796	0.949	0.176	3.10256e-74	6	TLN1
TAPBP	1.56121e-78	0.416044	0.907	0.158	3.1858e-74	6	TAPBP
GOLIM4	1.68124e-78	0.25149	0.534	0.048	3.43074e-74	6	GOLIM4
FN1	1.81532e-78	1.12823	0.305	0.01	3.70434e-74	6	FN1
MGST3	2.22713e-78	0.342799	0.822	0.132	4.54469e-74	6	MGST3
CXCL1	2.27439e-78	0.715739	0.636	0.07	4.64112e-74	6	CXCL1
SPAG91	2.52131e-78	0.54242	0.864	0.138	5.14499e-74	6	SPAG9
ITGAV	2.731e-78	0.269221	0.508	0.042	5.57288e-74	6	ITGAV
REEP5	5.57253e-78	0.252345	0.814	0.124	1.13713e-73	6	REEP5
NAPA	5.60849e-78	0.284133	0.729	0.1	1.14447e-73	6	NAPA
IL18	7.73808e-78	0.350418	0.695	0.09	1.57903e-73	6	IL18
SGK11	8.00229e-78	0.884698	0.78	0.122	1.63295e-73	6	SGK1
RTN4	8.04005e-78	0.510539	0.941	0.189	1.64065e-73	6	RTN4
LGALS31	8.4827e-78	1.0156	0.992	0.215	1.73098e-73	6	LGALS3
SFT2D2	1.1546e-77	0.431388	0.585	0.061	2.35607e-73	6	SFT2D2
CTDNEP1	1.41918e-77	0.358638	0.669	0.082	2.89597e-73	6	CTDNEP1
TWISTNB1	1.515e-77	1.54302	0.678	0.09	3.09151e-73	6	TWISTNB
APOE1	1.87097e-77	1.48024	0.924	0.174	3.81789e-73	6	APOE
WNK1	2.11907e-77	0.262153	0.737	0.101	4.32417e-73	6	WNK1
CD971	2.84585e-77	0.433196	0.763	0.107	5.80724e-73	6	CD97
FLNA1	3.19961e-77	0.671245	0.89	0.148	6.52911e-73	6	FLNA
PLEC1	3.81501e-77	0.315878	0.576	0.059	7.78492e-73	6	PLEC
C3	4.29585e-77	0.260933	0.288	0.008	8.76611e-73	6	C3
ARFGAP31	5.49989e-77	0.389987	0.763	0.106	1.12231e-72	6	ARFGAP3
TRAPPC10	7.23326e-77	0.289697	0.568	0.057	1.47602e-72	6	TRAPPC10
GBP1	7.5068e-77	0.680165	0.771	0.113	1.53184e-72	6	GBP1
TAGAP	1.3842e-76	0.316596	0.627	0.071	2.8246e-72	6	TAGAP
VEGFA1	1.494e-76	0.522876	0.788	0.112	3.04866e-72	6	VEGFA
ZMIZ1	1.5192e-76	0.271845	0.508	0.043	3.10009e-72	6	ZMIZ1
PI4K2A	1.74685e-76	0.260726	0.39	0.022	3.56462e-72	6	PI4K2A
FCGR2B	3.29621e-76	0.342504	0.593	0.063	6.72624e-72	6	FCGR2B
ASAH11	3.90589e-76	0.52776	0.958	0.184	7.97036e-72	6	ASAH1
COLGALT1	4.58334e-76	0.305334	0.432	0.03	9.35277e-72	6	COLGALT1
TMEM179B	5.66907e-76	0.270006	0.585	0.061	1.15683e-71	6	TMEM179B
CHI3L1	6.49728e-76	0.920727	0.347	0.016	1.32583e-71	6	CHI3L1
PMAIP11	6.68845e-76	0.907833	0.822	0.136	1.36484e-71	6	PMAIP1
LRPAP1	7.95304e-76	0.276394	0.763	0.115	1.6229e-71	6	LRPAP1
PFKFB31	2.27045e-75	0.461568	0.763	0.115	4.63309e-71	6	PFKFB3
DEK1	2.27348e-75	0.427706	0.907	0.159	4.63926e-71	6	DEK
MSN1	3.34707e-75	0.391632	0.915	0.16	6.83004e-71	6	MSN
ZFAND5	4.82488e-75	0.420882	0.881	0.159	9.84565e-71	6	ZFAND5
ETV31	5.84121e-75	0.560452	0.712	0.096	1.19196e-70	6	ETV3
CLEC4E1	6.95904e-75	0.32012	0.61	0.067	1.42006e-70	6	CLEC4E
FNBP4	9.90635e-75	0.280633	0.661	0.082	2.02149e-70	6	FNBP4
ORAI2	1.33738e-74	0.344812	0.475	0.039	2.72906e-70	6	ORAI2
FAM26F	1.78196e-74	0.780937	0.831	0.135	3.63626e-70	6	FAM26F
KMT2E1	2.31549e-74	0.367519	0.754	0.107	4.72498e-70	6	KMT2E
MAP2K31	2.44372e-74	0.351247	0.797	0.124	4.98666e-70	6	MAP2K3
CFLAR1	2.72907e-74	0.700042	0.992	0.193	5.56895e-70	6	CFLAR
DNAJB6	3.3932e-74	0.303816	0.958	0.182	6.92417e-70	6	DNAJB6
HDGF1	3.61702e-74	0.353503	0.678	0.088	7.3809e-70	6	HDGF
NINJ11	3.98941e-74	0.627903	0.958	0.19	8.14079e-70	6	NINJ1
CD38	5.69814e-74	0.327956	0.449	0.035	1.16276e-69	6	CD38
TGIF11	5.98757e-74	0.440267	0.686	0.091	1.22182e-69	6	TGIF1
TMEM176B1	6.69389e-74	0.651086	0.898	0.161	1.36596e-69	6	TMEM176B
CALR	8.34101e-74	0.847253	0.966	0.21	1.70207e-69	6	CALR
CXCL21	1.11918e-73	0.487292	0.924	0.156	2.2838e-69	6	CXCL2
SLC3A21	1.13263e-73	0.44284	0.754	0.109	2.31125e-69	6	SLC3A2
FOSB1	1.63854e-73	0.527264	0.924	0.164	3.3436e-69	6	FOSB
IGSF6	1.91268e-73	0.280386	0.941	0.179	3.90302e-69	6	IGSF6
ATF31	2.06621e-73	0.790339	0.746	0.113	4.21631e-69	6	ATF3
BCL11A	2.9174e-73	0.306417	0.398	0.026	5.95324e-69	6	BCL11A
TMEM165	3.69685e-73	0.292422	0.712	0.099	7.54379e-69	6	TMEM165
GBP21	3.98087e-73	0.434238	0.831	0.142	8.12337e-69	6	GBP2
CD141	6.16733e-73	0.764333	0.915	0.168	1.2585e-68	6	CD14
NFKBIZ1	7.05949e-73	0.513494	0.949	0.181	1.44056e-68	6	NFKBIZ
SAMD4A	9.64685e-73	0.255073	0.331	0.015	1.96854e-68	6	SAMD4A
COPA	1.17868e-72	0.251368	0.678	0.09	2.40521e-68	6	COPA
OASL1	1.38221e-72	0.719521	0.534	0.055	2.82054e-68	6	OASL
CELF11	1.55541e-72	0.397726	0.61	0.071	3.17397e-68	6	CELF1
NOL7	1.63538e-72	0.320649	0.636	0.078	3.33716e-68	6	NOL7
COL4A3BP1	1.81687e-72	0.348465	0.602	0.07	3.70751e-68	6	COL4A3BP
SPHK11	2.38858e-72	0.312642	0.525	0.051	4.87415e-68	6	SPHK1
GLUL	5.6689e-72	0.617959	0.975	0.217	1.1568e-67	6	GLUL
EEA1	6.06904e-72	0.298089	0.492	0.045	1.23845e-67	6	EEA1
ZNF3311	6.76504e-72	0.979485	0.678	0.095	1.38047e-67	6	ZNF331
NFIC	7.10451e-72	0.297917	0.466	0.04	1.44975e-67	6	NFIC
APLP21	7.15487e-72	0.514041	0.924	0.17	1.46002e-67	6	APLP2
GCH11	9.82917e-72	0.333285	0.619	0.072	2.00574e-67	6	GCH1
TNIP3	1.00786e-71	1.05095	0.483	0.045	2.05663e-67	6	TNIP3
HNRNPD1	1.14163e-71	0.274088	0.797	0.127	2.32961e-67	6	HNRNPD
KDM6B1	1.20152e-71	0.654212	0.949	0.171	2.45183e-67	6	KDM6B
STAB1	1.25149e-71	0.360366	0.449	0.036	2.55378e-67	6	STAB1
BRI32	1.72099e-71	0.626386	0.958	0.211	3.51185e-67	6	BRI3
RHBDF2	1.8004e-71	0.38492	0.5	0.046	3.6739e-67	6	RHBDF2
PDE4B1	2.06704e-71	0.41571	0.898	0.161	4.218e-67	6	PDE4B
SESN2	2.40601e-71	0.381246	0.424	0.032	4.90971e-67	6	SESN2
MMP9	3.2053e-71	0.51989	0.627	0.076	6.54073e-67	6	MMP9
PIM31	5.20011e-71	0.577594	0.932	0.171	1.06113e-66	6	PIM3
CTSH	5.34416e-71	0.346584	0.966	0.197	1.09053e-66	6	CTSH
MBD21	5.65605e-71	0.348726	0.746	0.11	1.15417e-66	6	MBD2
KLF61	5.74254e-71	0.843862	1	0.224	1.17182e-66	6	KLF6
HSP90B1	6.50887e-71	0.694197	0.949	0.2	1.3282e-66	6	HSP90B1
NFE2L21	7.58746e-71	0.529609	0.941	0.185	1.5483e-66	6	NFE2L2
STAT21	7.67791e-71	0.410193	0.568	0.063	1.56675e-66	6	STAT2
BST2	1.12249e-70	0.325096	0.873	0.163	2.29056e-66	6	BST2
PPIB1	1.21981e-70	0.378797	0.958	0.197	2.48915e-66	6	PPIB
NFKBID1	1.28343e-70	0.44683	0.746	0.11	2.61896e-66	6	NFKBID
ZBTB38	1.37781e-70	0.253372	0.492	0.045	2.81155e-66	6	ZBTB38
CTNNB11	1.44167e-70	0.336492	0.814	0.134	2.94188e-66	6	CTNNB1
COPB2	1.54782e-70	0.264627	0.542	0.057	3.15848e-66	6	COPB2
UBE2M1	1.6911e-70	0.415445	0.653	0.086	3.45086e-66	6	UBE2M
AMPD3	1.71723e-70	0.29351	0.39	0.026	3.50418e-66	6	AMPD3
PDIA3	3.56393e-70	0.277808	0.924	0.178	7.27255e-66	6	PDIA3
CLIP1	3.85374e-70	0.303273	0.593	0.07	7.86394e-66	6	CLIP1
FAM120A	4.14814e-70	0.266321	0.644	0.084	8.4647e-66	6	FAM120A
XAF1	4.60026e-70	0.384737	0.508	0.05	9.3873e-66	6	XAF1
ARHGEF21	4.7228e-70	0.404127	0.669	0.09	9.63735e-66	6	ARHGEF2
NR4A21	7.00668e-70	0.79058	0.814	0.139	1.42978e-65	6	NR4A2
GRN1	9.43664e-70	0.848882	0.992	0.237	1.92564e-65	6	GRN
NFAT51	1.13574e-69	0.40285	0.737	0.106	2.31759e-65	6	NFAT5
ITPRIPL2	1.15106e-69	0.297085	0.483	0.044	2.34885e-65	6	ITPRIPL2
LARP1	1.18298e-69	0.354277	0.542	0.059	2.41398e-65	6	LARP1
EDEM11	1.56579e-69	0.272599	0.653	0.085	3.19516e-65	6	EDEM1
METRNL1	2.25599e-69	0.668984	0.847	0.145	4.60357e-65	6	METRNL
RP11-138A9.11	5.58714e-69	0.453479	0.788	0.124	1.14011e-64	6	RP11-138A9.1
MARCKS1	5.97276e-69	0.825074	0.992	0.224	1.2188e-64	6	MARCKS
RHOU	6.50191e-69	0.402865	0.432	0.035	1.32678e-64	6	RHOU
KDELR1	1.11673e-68	0.359717	0.686	0.097	2.27881e-64	6	KDELR1
ANPEP1	1.13648e-68	0.357887	0.627	0.077	2.31909e-64	6	ANPEP
FCGRT	1.15979e-68	0.534692	0.924	0.188	2.36666e-64	6	FCGRT
TCF251	1.75203e-68	0.307422	0.881	0.159	3.5752e-64	6	TCF25
PTGS21	2.0347e-68	0.506312	0.814	0.134	4.15201e-64	6	PTGS2
BLVRB1	2.0811e-68	0.267314	0.814	0.137	4.24669e-64	6	BLVRB
PLEKHF2	2.63946e-68	0.270461	0.466	0.042	5.38609e-64	6	PLEKHF2
WTAP1	3.57265e-68	0.2662	0.915	0.172	7.29034e-64	6	WTAP
ITGA51	3.75912e-68	0.393438	0.576	0.068	7.67085e-64	6	ITGA5
USP121	7.50362e-68	0.370387	0.576	0.069	1.53119e-63	6	USP12
PRRC2C1	8.18053e-68	0.322466	0.949	0.182	1.66932e-63	6	PRRC2C
TET21	1.2021e-67	0.407649	0.737	0.114	2.453e-63	6	TET2
INHBA1	1.43036e-67	1.67239	0.559	0.068	2.91879e-63	6	INHBA
AHNAK1	2.38773e-67	0.576018	0.788	0.133	4.8724e-63	6	AHNAK
NFKB21	3.0417e-67	0.3393	0.763	0.118	6.20689e-63	6	NFKB2
TPR	3.33065e-67	0.261859	0.669	0.094	6.79653e-63	6	TPR
CUX11	5.4612e-67	0.300799	0.585	0.071	1.11441e-62	6	CUX1
YPEL2	5.72104e-67	0.488362	0.458	0.042	1.16744e-62	6	YPEL2
MAFF1	5.88906e-67	0.442443	0.686	0.1	1.20172e-62	6	MAFF
TPRA1	5.99719e-67	0.325192	0.407	0.031	1.22379e-62	6	TPRA1
HAPLN3	6.04642e-67	0.253389	0.373	0.025	1.23383e-62	6	HAPLN3
GNAS1	6.21525e-67	0.65611	0.949	0.195	1.26828e-62	6	GNAS
PABPC41	6.71984e-67	0.260536	0.831	0.143	1.37125e-62	6	PABPC4
ATP6V0B	1.02107e-66	0.460788	0.975	0.227	2.08359e-62	6	ATP6V0B
CCDC47	1.16312e-66	0.252107	0.619	0.081	2.37346e-62	6	CCDC47
PUM1	1.44577e-66	0.304902	0.542	0.061	2.95024e-62	6	PUM1
PLAUR2	2.48801e-66	0.804077	0.983	0.213	5.07702e-62	6	PLAUR
CD442	2.8202e-66	0.908682	0.992	0.232	5.7549e-62	6	CD44
SRC	3.42662e-66	0.35894	0.441	0.038	6.99236e-62	6	SRC
ATP1A11	6.99277e-66	0.43796	0.788	0.134	1.42694e-61	6	ATP1A1
ITGAM1	9.23306e-66	0.35161	0.5	0.051	1.8841e-61	6	ITGAM
CAPG1	1.01547e-65	0.461987	0.983	0.228	2.07218e-61	6	CAPG
CSRNP11	1.097e-65	0.293228	0.686	0.101	2.23854e-61	6	CSRNP1
BTG31	1.70527e-65	0.326502	0.644	0.088	3.47977e-61	6	BTG3
UPP11	1.83662e-65	0.320131	0.814	0.142	3.7478e-61	6	UPP1
NEU1	2.11973e-65	0.25079	0.568	0.069	4.32551e-61	6	NEU1
EIF4A31	2.96499e-65	0.663163	0.805	0.142	6.05037e-61	6	EIF4A3
SLCO3A1	3.59345e-65	0.260301	0.517	0.056	7.33278e-61	6	SLCO3A1
CAST1	4.62412e-65	0.268683	0.864	0.16	9.43598e-61	6	CAST
ZFP36L2	4.97573e-65	0.427174	0.771	0.134	1.01535e-60	6	ZFP36L2
TOP11	5.80669e-65	0.262808	0.814	0.142	1.18491e-60	6	TOP1
CPEB41	6.15096e-65	0.381869	0.644	0.09	1.25516e-60	6	CPEB4
SLC11A11	1.21817e-64	0.469473	0.669	0.096	2.4858e-60	6	SLC11A1
UBA1	1.39839e-64	0.256602	0.517	0.057	2.85356e-60	6	UBA1
PTPRA	2.66291e-64	0.265116	0.483	0.049	5.43393e-60	6	PTPRA
DCTN1	3.34129e-64	0.263478	0.381	0.028	6.81824e-60	6	DCTN1
PPP4R21	4.71494e-64	0.30072	0.619	0.084	9.6213e-60	6	PPP4R2
ZBTB431	5.12161e-64	0.455859	0.593	0.077	1.04512e-59	6	ZBTB43
CLEC5A	5.71844e-64	0.460734	0.39	0.03	1.1669e-59	6	CLEC5A
THAP21	8.2138e-64	0.645923	0.636	0.09	1.67611e-59	6	THAP2
CEBPD1	9.79085e-64	0.425991	0.729	0.119	1.99792e-59	6	CEBPD
PPP1R15A1	1.23938e-63	0.373661	0.992	0.214	2.52908e-59	6	PPP1R15A
TMBIM61	1.27701e-63	0.343065	0.983	0.228	2.60587e-59	6	TMBIM6
GSTO1	1.88895e-63	0.3897	0.949	0.212	3.85459e-59	6	GSTO1
VMO1	2.04816e-63	0.257951	0.39	0.03	4.17948e-59	6	VMO1
SIK11	2.28823e-63	0.46524	0.508	0.059	4.66936e-59	6	SIK1
TSPO2	2.67175e-63	0.521353	0.932	0.195	5.45197e-59	6	TSPO
CCL4L1	2.9366e-63	0.265385	0.297	0.014	5.99243e-59	6	CCL4L1
MED131	3.1395e-63	0.331138	0.568	0.072	6.40647e-59	6	MED13
SPTAN1	3.61504e-63	0.317282	0.551	0.067	7.37685e-59	6	SPTAN1
ALDH1A1	5.01465e-63	0.263462	0.39	0.031	1.02329e-58	6	ALDH1A1
SH3BP51	6.46149e-63	0.298233	0.695	0.104	1.31853e-58	6	SH3BP5
PABPN11	7.09956e-63	0.258329	0.644	0.091	1.44874e-58	6	PABPN1
ARL4C1	7.53989e-63	0.403396	0.602	0.08	1.53859e-58	6	ARL4C
DDX171	7.90921e-63	0.316068	0.864	0.157	1.61395e-58	6	DDX17
B3GNT51	8.40514e-63	0.3585	0.559	0.069	1.71515e-58	6	B3GNT5
BRD41	1.09401e-62	0.25004	0.636	0.088	2.23243e-58	6	BRD4
VPS13C1	1.73932e-62	0.309203	0.712	0.115	3.54925e-58	6	VPS13C
RBBP61	1.84218e-62	0.310198	0.653	0.095	3.75915e-58	6	RBBP6
ATP2B11	2.53257e-62	0.28319	0.839	0.154	5.16795e-58	6	ATP2B1
KMT2C1	3.54173e-62	0.283237	0.619	0.086	7.22724e-58	6	KMT2C
NIPBL1	3.65178e-62	0.280329	0.576	0.074	7.45182e-58	6	NIPBL
DOT1L1	6.4317e-62	0.33584	0.475	0.05	1.31245e-57	6	DOT1L
JUND1	3.97655e-61	0.815786	0.983	0.215	8.11456e-57	6	JUND
MDM2	9.82948e-61	0.344111	0.424	0.04	2.0058e-56	6	MDM2
ATP6V1F1	1.02474e-60	0.406693	0.966	0.241	2.09109e-56	6	ATP6V1F
TCF41	1.12317e-60	0.258188	0.458	0.047	2.29194e-56	6	TCF4
LMO2	1.14847e-60	0.256512	0.415	0.037	2.34357e-56	6	LMO2
SAV1	1.23636e-60	0.27227	0.407	0.035	2.52291e-56	6	SAV1
CCL18	1.30675e-60	0.869255	0.475	0.05	2.66656e-56	6	CCL18
DNAAF1	1.52924e-60	0.613185	0.347	0.025	3.12057e-56	6	DNAAF1
CHML1	1.57787e-60	0.385351	0.508	0.059	3.21979e-56	6	CHML
SCO21	3.53468e-60	0.274896	0.602	0.085	7.21288e-56	6	SCO2
SLC2A61	3.795e-60	0.342188	0.517	0.061	7.74407e-56	6	SLC2A6
ARHGAP211	6.4461e-60	0.316662	0.449	0.045	1.31539e-55	6	ARHGAP21
BPTF1	6.54507e-60	0.250495	0.593	0.08	1.33559e-55	6	BPTF
ALDH2	7.39914e-60	0.3206	0.729	0.126	1.50987e-55	6	ALDH2
SQSTM11	1.07507e-59	0.298967	0.932	0.196	2.19379e-55	6	SQSTM1
AES	1.64295e-59	0.326335	0.636	0.095	3.3526e-55	6	AES
CHD21	2.5474e-59	0.356716	0.729	0.122	5.19822e-55	6	CHD2
SNRNP200	2.56394e-59	0.303307	0.508	0.061	5.23198e-55	6	SNRNP200
TBXAS11	3.10888e-59	0.256002	0.576	0.077	6.34398e-55	6	TBXAS1
BANP	4.80406e-59	0.276121	0.364	0.028	9.80316e-55	6	BANP
TPM41	9.06887e-59	0.293143	0.898	0.195	1.85059e-54	6	TPM4
MYCBP21	1.04407e-58	0.299397	0.653	0.101	2.13052e-54	6	MYCBP2
PRNP1	1.84111e-58	0.254107	0.644	0.102	3.75696e-54	6	PRNP
CXCL10	2.02187e-58	1.46979	0.356	0.027	4.12583e-54	6	CXCL10
CTSD1	1.64424e-57	0.885433	0.983	0.278	3.35523e-53	6	CTSD
ANXA2	2.97601e-57	0.466594	0.983	0.251	6.07285e-53	6	ANXA2
ANXA51	4.20806e-57	0.581631	0.983	0.251	8.58697e-53	6	ANXA5
NLRP31	1.74081e-56	0.50658	0.669	0.108	3.55229e-52	6	NLRP3
SPEN1	2.24218e-56	0.450365	0.5	0.064	4.5754e-52	6	SPEN
CFD1	4.05631e-56	0.296989	0.695	0.115	8.2773e-52	6	CFD
NOTCH2NL1	9.30942e-56	0.287304	0.619	0.099	1.89968e-51	6	NOTCH2NL
ZFHX31	9.55359e-56	0.26456	0.432	0.045	1.9495e-51	6	ZFHX3
IL1A1	1.13032e-55	0.496011	0.534	0.071	2.30654e-51	6	IL1A
CD631	1.60417e-55	0.82156	0.992	0.3	3.27347e-51	6	CD63
G0S22	5.86599e-55	0.832596	0.915	0.215	1.19701e-50	6	G0S2
EREG1	6.13766e-55	0.848119	0.686	0.119	1.25245e-50	6	EREG
IL2RA	6.9489e-55	0.363098	0.347	0.028	1.41799e-50	6	IL2RA
KLF41	8.51264e-55	0.259011	0.542	0.075	1.73709e-50	6	KLF4
MED13L1	4.20178e-54	0.282574	0.5	0.064	8.57415e-50	6	MED13L
MIR29A1	7.51955e-54	0.375975	0.661	0.112	1.53444e-49	6	MIR29A
LUCAT11	1.36071e-53	0.251569	0.576	0.083	2.77666e-49	6	LUCAT1
NCOR21	1.55067e-53	0.296366	0.458	0.055	3.16431e-49	6	NCOR2
NFKBIA1	1.79244e-53	0.984277	1	0.293	3.65765e-49	6	NFKBIA
WDR261	9.68843e-53	0.306737	0.525	0.072	1.97702e-48	6	WDR26
CCL2	1.01404e-52	1.70004	0.314	0.023	2.06925e-48	6	CCL2
TAF101	1.42061e-52	0.363684	0.661	0.113	2.8989e-48	6	TAF10
PSAP1	1.61116e-52	0.796245	0.992	0.315	3.28774e-48	6	PSAP
NEAT11	1.6848e-52	1.1149	0.992	0.275	3.438e-48	6	NEAT1
MX1	2.22167e-52	0.300599	0.432	0.049	4.53355e-48	6	MX1
UBE2G2	2.53596e-52	0.256339	0.508	0.068	5.17488e-48	6	UBE2G2
MCL12	2.59891e-52	0.32552	0.975	0.221	5.30334e-48	6	MCL1
LAPTM52	7.74785e-52	0.502932	0.983	0.275	1.58103e-47	6	LAPTM5
TNFSF10	1.544e-51	0.4378	0.432	0.051	3.15068e-47	6	TNFSF10
GLS1	2.04482e-51	0.309902	0.686	0.124	4.17266e-47	6	GLS
TNFSF15	2.35112e-51	0.42385	0.297	0.021	4.7977e-47	6	TNFSF15
RP11-701P16.51	2.72369e-51	0.478654	0.492	0.065	5.55797e-47	6	RP11-701P16.5
EBLN2	7.39005e-51	0.254801	0.28	0.018	1.50801e-46	6	EBLN2
MAPKAPK21	1.40007e-50	0.293586	0.542	0.082	2.85698e-46	6	MAPKAPK2
RGCC1	2.9264e-50	0.548422	0.619	0.106	5.97162e-46	6	RGCC
IL1RN1	3.95962e-50	0.46157	0.72	0.143	8.07999e-46	6	IL1RN
ERN11	4.23129e-50	0.261688	0.568	0.089	8.63436e-46	6	ERN1
JUNB1	4.48709e-50	0.418918	0.966	0.256	9.15635e-46	6	JUNB
HNRNPU-AS11	8.03598e-50	0.350892	0.525	0.078	1.63982e-45	6	HNRNPU-AS1
TYMP1	1.20336e-49	0.74875	1	0.315	2.45559e-45	6	TYMP
PRDX11	1.92659e-49	0.466612	0.992	0.296	3.9314e-45	6	PRDX1
MFSD2A1	2.25062e-49	0.28019	0.398	0.043	4.59261e-45	6	MFSD2A
AIM1	1.40324e-48	0.262741	0.381	0.041	2.86345e-44	6	AIM1
HES41	5.2141e-48	0.279955	0.458	0.061	1.06399e-43	6	HES4
CTSS2	5.26979e-48	0.84599	0.992	0.305	1.07535e-43	6	CTSS
MTF11	7.26314e-48	0.285876	0.373	0.04	1.48212e-43	6	MTF1
CALM1	7.46369e-48	0.384787	0.966	0.266	1.52304e-43	6	CALM1
MT2A1	2.23255e-47	0.4446	0.89	0.223	4.55574e-43	6	MT2A
HIST1H4C	3.52652e-47	0.277349	0.576	0.094	7.19622e-43	6	HIST1H4C
AKAP91	4.12359e-47	0.304975	0.576	0.099	8.4146e-43	6	AKAP9
GOLGB11	5.7855e-47	0.26896	0.593	0.102	1.18059e-42	6	GOLGB1
CSTB1	1.24417e-46	0.707266	0.983	0.309	2.53886e-42	6	CSTB
CCL5	1.33796e-46	0.533354	0.61	0.108	2.73024e-42	6	CCL5
SLC7A51	1.66524e-46	0.289965	0.559	0.09	3.39809e-42	6	SLC7A5
SELK1	2.21995e-46	0.343568	0.856	0.196	4.53002e-42	6	SELK
VIM1	4.21952e-46	1.0293	0.992	0.333	8.61035e-42	6	VIM
FCER1G1	5.78627e-46	0.752428	0.992	0.337	1.18075e-41	6	FCER1G
RP11-386I14.41	2.5203e-43	0.373155	0.415	0.056	5.14292e-39	6	RP11-386I14.4
IL1B2	5.08791e-43	0.473654	0.949	0.249	1.03824e-38	6	IL1B
C1QB1	8.56753e-43	0.686361	0.797	0.192	1.74829e-38	6	C1QB
C1QC1	1.80981e-42	0.507032	0.78	0.179	3.6931e-38	6	C1QC
HLA-E1	9.79783e-42	0.346098	0.975	0.289	1.99935e-37	6	HLA-E
GBP3	1.12899e-41	0.296625	0.297	0.028	2.30382e-37	6	GBP3
KCNJ2	1.34533e-39	0.283777	0.28	0.026	2.74529e-35	6	KCNJ2
MT-ND51	2.31641e-39	0.586533	1	0.317	4.72687e-35	6	MT-ND5
IL10	3.00596e-39	0.510012	0.271	0.025	6.13396e-35	6	IL10
PNRC11	1.61347e-38	0.474125	1	0.316	3.29244e-34	6	PNRC1
IL23A	2.54144e-38	1.05916	0.331	0.04	5.18606e-34	6	IL23A
SOD22	3.63185e-38	0.656511	1	0.354	7.41116e-34	6	SOD2
MT-ND11	5.06618e-38	0.824457	0.983	0.377	1.03381e-33	6	MT-ND1
CLCF1	2.26854e-37	0.295485	0.271	0.027	4.62918e-33	6	CLCF1
C1QA1	5.30115e-36	0.483496	0.788	0.211	1.08175e-31	6	C1QA
SLC16A6	6.7097e-36	0.267559	0.254	0.024	1.36918e-31	6	SLC16A6
ZBTB1	4.0948e-35	0.250757	0.415	0.07	8.35585e-31	6	ZBTB1
PHF101	1.66178e-34	0.268289	0.339	0.047	3.39102e-30	6	PHF10
S100A101	1.77475e-34	0.27069	0.983	0.303	3.62155e-30	6	S100A10
MT-ATP62	5.27361e-34	0.828996	1	0.55	1.07613e-29	6	MT-ATP6
IFI27	9.45657e-34	0.482168	0.373	0.057	1.92971e-29	6	IFI27
MARCO	1.52626e-33	0.961345	0.305	0.041	3.11448e-29	6	MARCO
IRG11	2.57439e-33	0.649207	0.314	0.042	5.25331e-29	6	IRG1
HLA-A1	1.3961e-32	0.676642	1	0.433	2.84888e-28	6	HLA-A
HLA-DQA11	9.74249e-32	0.399127	0.975	0.318	1.98805e-27	6	HLA-DQA1
RBBP8	2.27728e-30	0.255196	0.305	0.044	4.64702e-26	6	RBBP8
MT-CO12	1.37442e-29	0.664664	0.992	0.712	2.80463e-25	6	MT-CO1
GPX12	2.36469e-29	0.421209	0.992	0.396	4.82538e-25	6	GPX1
TRIM251	1.68005e-27	0.305158	0.314	0.05	3.42831e-23	6	TRIM25
MALAT11	2.88667e-27	0.678588	1	0.744	5.89054e-23	6	MALAT1
HLA-B1	2.29127e-25	0.505234	0.992	0.444	4.67556e-21	6	HLA-B
MT-CYB2	3.41724e-25	0.580807	1	0.486	6.97323e-21	6	MT-CYB
HLA-DPA11	1.49981e-24	0.373017	0.992	0.411	3.0605e-20	6	HLA-DPA1
MT-ND32	2.98722e-23	0.530874	0.992	0.534	6.09572e-19	6	MT-ND3
SRGN2	5.65565e-22	0.340079	0.992	0.43	1.15409e-17	6	SRGN
MT-CO22	7.50233e-18	0.420826	1	0.724	1.53093e-13	6	MT-CO2
FTL1	1.45837e-17	0.523168	0.992	0.856	2.97594e-13	6	FTL
HLA-DRB51	1.6901e-17	0.718968	0.339	0.086	3.44883e-13	6	HLA-DRB5
SAT12	1.48259e-16	0.252698	1	0.527	3.02537e-12	6	SAT1
MT-ND42	3.72758e-14	0.376338	1	0.676	7.6065e-10	6	MT-ND4
MT-CO32	6.12809e-14	0.298808	1	0.712	1.2505e-09	6	MT-CO3
HSPA1B1	2.52308e-17	2.33122	0.416	0.144	5.1486e-13	7	HSPA1B
IL81	5.44965e-17	2.01508	0.644	0.339	1.11206e-12	7	IL8
HSPA1A1	1.27891e-14	1.6602	0.495	0.219	2.60974e-10	7	HSPA1A
FTH11	1.35022e-13	0.97921	0.98	0.86	2.75526e-09	7	FTH1
CCL32	1.25078e-11	1.26295	0.515	0.244	2.55234e-07	7	CCL3
PLIN2	5.19975e-11	2.121	0.386	0.177	1.06106e-06	7	PLIN2
HSP90AA11	2.24958e-09	1.37138	0.564	0.381	4.5905e-05	7	HSP90AA1
MALAT12	2.30363e-09	0.886428	0.861	0.754	4.70078e-05	7	MALAT1
TIMP12	2.42448e-09	1.52687	0.505	0.294	4.9474e-05	7	TIMP1
DNAJB11	4.402e-09	2.15173	0.376	0.191	8.98271e-05	7	DNAJB1
C15orf481	2.92625e-06	1.26975	0.436	0.293	0.059713	7	C15orf48
G0S23	3.76462e-06	0.794658	0.436	0.248	0.0768208	7	G0S2
PLAUR3	2.26216e-05	1.33604	0.396	0.253	0.461617	7	PLAUR
IL1B3	3.77184e-05	0.762521	0.446	0.284	0.769681	7	IL1B
CTSH1	0.00013185	0.338381	0.069	0.254	1	7	CTSH
CXCL22	0.000282997	1.40143	0.317	0.197	1	7	CXCL2
SAT13	0.00144909	0.496805	0.653	0.551	1	7	SAT1
CXCL32	0.00399881	1.55933	0.277	0.186	1	7	CXCL3
SOD23	0.00408088	0.445714	0.515	0.387	1	7	SOD2
S100B	3.71473e-24	1.23752	0.316	0.053	7.58028e-20	8	S100B
LGALS2	3.1853e-22	1.00837	0.571	0.189	6.49992e-18	8	LGALS2
HLA-DQB11	9.2161e-22	1.01411	0.796	0.369	1.88064e-17	8	HLA-DQB1
DNASE1L3	2.324e-21	1.13745	0.296	0.052	4.74235e-17	8	DNASE1L3
RPS3A2	3.62482e-21	0.703087	0.959	0.601	7.39681e-17	8	RPS3A
RPL51	8.73733e-20	0.677322	0.857	0.457	1.78294e-15	8	RPL5
RPL6	2.27251e-19	0.692502	0.878	0.485	4.63729e-15	8	RPL6
LTB	2.34493e-19	1.37953	0.388	0.099	4.78506e-15	8	LTB
RPL192	2.81987e-19	0.65876	0.949	0.557	5.75422e-15	8	RPL19
ACTB3	1.45706e-18	0.689767	1	0.795	2.97328e-14	8	ACTB
HLA-DPB12	1.65542e-18	0.774671	0.898	0.511	3.37805e-14	8	HLA-DPB1
HLA-DPA12	2.50348e-18	0.770464	0.837	0.426	5.10859e-14	8	HLA-DPA1
RPL23A2	9.15679e-18	0.646885	0.888	0.539	1.86853e-13	8	RPL23A
RPL10A1	2.35809e-17	0.627068	0.837	0.461	4.81191e-13	8	RPL10A
RPL36A1	3.69548e-17	0.664462	0.806	0.442	7.541e-13	8	RPL36A
RPS232	4.74367e-17	0.611423	0.939	0.56	9.67994e-13	8	RPS23
RPL111	5.99479e-17	0.573057	0.929	0.589	1.2233e-12	8	RPL11
RPL81	6.4794e-17	0.585035	0.888	0.518	1.32219e-12	8	RPL8
PPA11	6.67199e-17	0.770874	0.622	0.272	1.36149e-12	8	PPA1
RPS71	1.54995e-16	0.564239	0.867	0.468	3.16282e-12	8	RPS7
HLA-DQA12	1.73126e-16	0.740554	0.735	0.338	3.53281e-12	8	HLA-DQA1
RPS15A2	3.09553e-16	0.586495	0.929	0.586	6.31675e-12	8	RPS15A
RPL73	3.12326e-16	0.502517	0.898	0.532	6.37332e-12	8	RPL7
RPL4	3.35371e-16	0.561361	0.735	0.382	6.84358e-12	8	RPL4
RPS111	3.9919e-16	0.537044	0.857	0.497	8.14586e-12	8	RPS11
RPS152	5.25342e-16	0.527481	0.929	0.594	1.07201e-11	8	RPS15
GDI21	5.27417e-16	0.930175	0.541	0.231	1.07625e-11	8	GDI2
RPS201	6.65093e-16	0.471668	0.847	0.477	1.35719e-11	8	RPS20
RPL311	7.9711e-16	0.59797	0.827	0.456	1.62658e-11	8	RPL31
RPL27A2	8.14275e-16	0.56044	0.918	0.579	1.66161e-11	8	RPL27A
TMSB102	9.97807e-16	0.453341	0.99	0.764	2.03613e-11	8	TMSB10
RPS82	1.51943e-15	0.559972	0.939	0.59	3.10056e-11	8	RPS8
RPL262	2.58746e-15	0.489979	0.949	0.607	5.27997e-11	8	RPL26
HLA-DRB11	4.30886e-15	0.666988	0.898	0.525	8.79267e-11	8	HLA-DRB1
RPL102	1.10206e-14	0.442345	0.99	0.736	2.24886e-10	8	RPL10
HLA-DRA2	1.25927e-14	0.623429	0.969	0.659	2.56967e-10	8	HLA-DRA
RPS192	1.43216e-14	0.499447	0.969	0.69	2.92247e-10	8	RPS19
CD741	1.48587e-14	0.709184	0.959	0.612	3.03208e-10	8	CD74
RPL37A1	3.28281e-14	0.556849	0.857	0.533	6.6989e-10	8	RPL37A
RPS62	3.43434e-14	0.556262	0.939	0.65	7.00811e-10	8	RPS6
PTMA2	3.67566e-14	0.552833	0.939	0.655	7.50056e-10	8	PTMA
RPS182	4.57171e-14	0.495044	0.939	0.669	9.32903e-10	8	RPS18
LSP12	4.99904e-14	0.570063	0.592	0.281	1.0201e-09	8	LSP1
RPL35A1	5.58369e-14	0.453193	0.888	0.538	1.13941e-09	8	RPL35A
RPS292	6.60813e-14	0.529678	0.929	0.622	1.34846e-09	8	RPS29
RPL152	6.67221e-14	0.471121	0.908	0.578	1.36153e-09	8	RPL15
RPL212	7.22526e-14	0.499066	0.98	0.676	1.47439e-09	8	RPL21
NACA1	8.37244e-14	0.486637	0.735	0.383	1.70848e-09	8	NACA
RPL342	8.81018e-14	0.465929	0.959	0.684	1.79781e-09	8	RPL34
CLEC10A	1.01061e-13	1.15046	0.286	0.078	2.06226e-09	8	CLEC10A
RPL27	1.29387e-13	0.544373	0.765	0.46	2.64026e-09	8	RPL27
RPL22	1.3915e-13	0.567808	0.776	0.447	2.83949e-09	8	RPL22
RPS252	1.55937e-13	0.433222	0.878	0.545	3.18206e-09	8	RPS25
RPL13A2	1.70915e-13	0.459	0.959	0.657	3.48769e-09	8	RPL13A
PSME2	1.9831e-13	0.570651	0.643	0.33	4.04671e-09	8	PSME2
RPL352	1.98588e-13	0.517783	0.857	0.537	4.05238e-09	8	RPL35
RPS210	2.38292e-13	0.396617	0.98	0.644	4.86258e-09	8	RPS2
RPL310	2.42303e-13	0.385502	0.929	0.582	4.94443e-09	8	RPL3
RPL231	3.05727e-13	0.502516	0.765	0.444	6.23867e-09	8	RPL23
RPL18A2	3.77316e-13	0.43022	0.888	0.564	7.69952e-09	8	RPL18A
RPL322	3.80117e-13	0.446507	0.929	0.616	7.75667e-09	8	RPL32
RPLP0	4.73292e-13	0.429477	0.755	0.428	9.65799e-09	8	RPLP0
RPS211	4.9841e-13	0.578728	0.755	0.427	1.01706e-08	8	RPS21
RPL392	5.82651e-13	0.427579	0.949	0.686	1.18896e-08	8	RPL39
SNX31	5.8311e-13	0.882868	0.561	0.278	1.1899e-08	8	SNX3
RPS242	7.86452e-13	0.505235	0.929	0.587	1.60483e-08	8	RPS24
PFDN5	3.29609e-12	0.427215	0.745	0.432	6.72601e-08	8	PFDN5
RPL412	3.89312e-12	0.411859	0.969	0.771	7.94431e-08	8	RPL41
CST31	6.08875e-12	0.906933	0.755	0.439	1.24247e-07	8	CST3
CFL11	6.7561e-12	0.425497	0.776	0.471	1.37865e-07	8	CFL1
SPI12	7.2504e-12	0.54006	0.531	0.255	1.47952e-07	8	SPI1
HNRNPA11	7.76729e-12	0.620244	0.612	0.337	1.58499e-07	8	HNRNPA1
RPS142	7.81854e-12	0.441465	0.918	0.631	1.59545e-07	8	RPS14
RPL29	8.64387e-12	0.40114	0.816	0.486	1.76387e-07	8	RPL29
COTL11	9.02407e-12	0.447278	0.633	0.343	1.84145e-07	8	COTL1
RPS4X1	1.04579e-11	0.453282	0.878	0.558	2.13405e-07	8	RPS4X
RPS51	1.39058e-11	0.482613	0.735	0.43	2.83762e-07	8	RPS5
RPS16	1.58184e-11	0.44387	0.847	0.534	3.2279e-07	8	RPS16
SUB12	1.60816e-11	0.538026	0.653	0.371	3.28162e-07	8	SUB1
HMGN11	2.91454e-11	0.576306	0.52	0.255	5.94741e-07	8	HMGN1
RPSA	3.00608e-11	0.506356	0.663	0.378	6.1342e-07	8	RPSA
TMSB4X2	3.07264e-11	0.433967	1	0.943	6.27003e-07	8	TMSB4X
RPS9	3.6904e-11	0.433438	0.878	0.541	7.53064e-07	8	RPS9
RPS31	4.1072e-11	0.396258	0.837	0.53	8.38116e-07	8	RPS3
RPL18	4.36642e-11	0.367077	0.827	0.491	8.91012e-07	8	RPL18
RPL301	4.87008e-11	0.445056	0.837	0.477	9.93788e-07	8	RPL30
RPS13	5.49328e-11	0.401588	0.847	0.527	1.12096e-06	8	RPS13
RPL37	5.57569e-11	0.421142	0.857	0.534	1.13777e-06	8	RPL37
RPL141	9.20943e-11	0.366917	0.796	0.481	1.87928e-06	8	RPL14
ACTG11	1.00997e-10	0.316634	0.806	0.471	2.06095e-06	8	ACTG1
PFN11	1.02249e-10	0.250945	0.898	0.573	2.0865e-06	8	PFN1
YBX12	1.18597e-10	0.264951	0.755	0.434	2.42009e-06	8	YBX1
RPL132	1.24412e-10	0.342628	0.959	0.669	2.53876e-06	8	RPL13
RPS4Y1	1.29006e-10	0.605223	0.388	0.156	2.63251e-06	8	RPS4Y1
RPS122	1.68882e-10	0.350783	0.918	0.611	3.44621e-06	8	RPS12
RPL17	2.33101e-10	0.587248	0.612	0.346	4.75665e-06	8	RPL17
ARPC21	2.75019e-10	0.393372	0.653	0.387	5.61205e-06	8	ARPC2
RPL381	2.79515e-10	0.367652	0.765	0.474	5.70379e-06	8	RPL38
RPL92	2.83575e-10	0.423696	0.786	0.493	5.78662e-06	8	RPL9
RPS27A2	2.95445e-10	0.346032	0.918	0.623	6.02885e-06	8	RPS27A
RPS272	2.98676e-10	0.338976	0.929	0.683	6.09478e-06	8	RPS27
RPL7A	5.02768e-10	0.414151	0.755	0.443	1.02595e-05	8	RPL7A
EEF1B21	6.30099e-10	0.598838	0.561	0.315	1.28578e-05	8	EEF1B2
ARPC31	6.64357e-10	0.524225	0.643	0.384	1.35569e-05	8	ARPC3
VAMP82	7.11929e-10	0.392432	0.582	0.319	1.45276e-05	8	VAMP8
ARPC1B1	7.53629e-10	0.323743	0.592	0.331	1.53785e-05	8	ARPC1B
RPL24	9.01765e-10	0.421283	0.704	0.438	1.84014e-05	8	RPL24
UBA52	1.1205e-09	0.292324	0.847	0.529	2.2865e-05	8	UBA52
RPS10	1.3832e-09	0.38981	0.755	0.466	2.82256e-05	8	RPS10
RPL362	1.76562e-09	0.332534	0.827	0.556	3.60292e-05	8	RPL36
SAMHD11	1.80717e-09	0.684208	0.429	0.213	3.68772e-05	8	SAMHD1
TUBA1B	2.36295e-09	0.539756	0.531	0.289	4.82183e-05	8	TUBA1B
MYL12A	2.42285e-09	0.353727	0.643	0.379	4.94406e-05	8	MYL12A
RPLP22	2.57372e-09	0.275958	0.918	0.639	5.25193e-05	8	RPLP2
COX7C2	2.80933e-09	0.295349	0.643	0.386	5.73272e-05	8	COX7C
PLAC8	2.89518e-09	0.854284	0.265	0.09	5.90791e-05	8	PLAC8
RPS282	3.23665e-09	0.358925	0.898	0.627	6.6047e-05	8	RPS28
FAM49B	3.66577e-09	0.398714	0.469	0.241	7.48037e-05	8	FAM49B
PSMA41	3.87354e-09	0.510831	0.449	0.222	7.90435e-05	8	PSMA4
BTF3	4.05668e-09	0.253564	0.582	0.333	8.27805e-05	8	BTF3
RPL122	5.87683e-09	0.328696	0.847	0.601	0.000119923	8	RPL12
ATP5G21	8.49089e-09	0.508311	0.561	0.335	0.000173265	8	ATP5G2
HMGN21	9.6798e-09	0.426741	0.469	0.244	0.000197526	8	HMGN2
RPLP11	1.0734e-08	0.320004	0.969	0.725	0.000219039	8	RPLP1
RGS10	1.85688e-08	0.704822	0.429	0.224	0.000378916	8	RGS10
ARPC51	3.46187e-08	0.329787	0.571	0.338	0.000706428	8	ARPC5
GSN	3.98868e-08	0.827357	0.398	0.2	0.000813931	8	GSN
RPL281	4.53458e-08	0.348291	0.908	0.597	0.000925327	8	RPL28
GSTP11	6.42759e-08	0.402383	0.582	0.359	0.00131161	8	GSTP1
RPSAP58	8.12783e-08	0.793792	0.378	0.189	0.00165857	8	RPSAP58
NAP1L12	9.11497e-08	0.482277	0.51	0.306	0.00186	8	NAP1L1
PRELID11	1.0917e-07	0.381174	0.48	0.27	0.00222772	8	PRELID1
FAU	1.09383e-07	0.284985	0.806	0.508	0.00223207	8	FAU
COMMD61	1.36035e-07	0.9	0.449	0.263	0.00277594	8	COMMD6
CD522	1.58095e-07	0.415526	0.429	0.225	0.00322609	8	CD52
TOMM71	1.78651e-07	0.438088	0.531	0.326	0.00364554	8	TOMM7
ATP5L1	2.20805e-07	0.331221	0.592	0.377	0.00450576	8	ATP5L
ACTR32	2.91211e-07	0.435086	0.51	0.304	0.00594245	8	ACTR3
CDC421	4.24621e-07	0.359568	0.582	0.372	0.00866482	8	CDC42
MIF	4.39017e-07	0.466667	0.357	0.173	0.00895858	8	MIF
SLC25A51	4.48148e-07	0.537707	0.439	0.254	0.00914491	8	SLC25A5
EIF3E1	4.76541e-07	0.445519	0.5	0.298	0.0097243	8	EIF3E
EEF2	6.04223e-07	0.281482	0.52	0.321	0.0123298	8	EEF2
RAP1A	8.09502e-07	0.446666	0.367	0.195	0.0165187	8	RAP1A
SH3BGRL3	8.5935e-07	0.3248	0.673	0.423	0.0175359	8	SH3BGRL3
SUMO21	1.19893e-06	0.337741	0.48	0.291	0.0244653	8	SUMO2
NPM12	1.36279e-06	0.37788	0.531	0.337	0.027809	8	NPM1
CORO1A2	1.46261e-06	0.361562	0.418	0.24	0.029846	8	CORO1A
SERPINB12	1.65207e-06	0.337351	0.439	0.256	0.0337122	8	SERPINB1
ENO1	2.78698e-06	0.348035	0.51	0.326	0.0568712	8	ENO1
CNN2	3.56796e-06	0.654904	0.265	0.123	0.0728078	8	CNN2
C19orf53	3.7294e-06	0.563769	0.367	0.208	0.0761021	8	C19orf53
NDUFA41	4.72281e-06	0.272591	0.469	0.295	0.0963737	8	NDUFA4
LCP11	5.46086e-06	0.317696	0.48	0.314	0.111434	8	LCP1
SLC25A61	6.83806e-06	0.350477	0.5	0.321	0.139538	8	SLC25A6
RSL24D1	9.8995e-06	0.6406	0.327	0.175	0.202009	8	RSL24D1
AMICA1	1.00301e-05	0.347598	0.306	0.154	0.204674	8	AMICA1
PSMA7	1.29813e-05	0.304204	0.469	0.298	0.264896	8	PSMA7
NCL1	1.42938e-05	0.456395	0.418	0.262	0.291679	8	NCL
SNRPD21	1.72131e-05	0.379122	0.378	0.223	0.35125	8	SNRPD2
SNAP23	1.8332e-05	0.509779	0.265	0.128	0.374083	8	SNAP23
PSME11	1.84134e-05	0.370059	0.459	0.303	0.375744	8	PSME1
FKBP1A1	2.21102e-05	0.301897	0.439	0.277	0.451181	8	FKBP1A
SNRPB2	5.11261e-05	0.513509	0.296	0.163	1	8	SNRPB2
H2AFY	5.22882e-05	0.625726	0.367	0.232	1	8	H2AFY
ARHGDIB1	5.56306e-05	0.347913	0.459	0.309	1	8	ARHGDIB
TPM3	6.27754e-05	0.365451	0.459	0.316	1	8	TPM3
UQCRB2	7.45092e-05	0.38587	0.48	0.329	1	8	UQCRB
GUK1	0.000100512	0.394071	0.378	0.239	1	8	GUK1
ID2	0.000198063	0.486017	0.347	0.214	1	8	ID2
GABARAP	0.000240343	0.480697	0.398	0.274	1	8	GABARAP
TUBB1	0.000241519	0.447962	0.367	0.228	1	8	TUBB
PARK7	0.000338503	0.517509	0.367	0.243	1	8	PARK7
EIF3M	0.000474844	0.540825	0.286	0.174	1	8	EIF3M
CYCS	0.000486419	0.329955	0.378	0.251	1	8	CYCS
PTMS	0.000489636	0.330832	0.286	0.166	1	8	PTMS
ARPC4	0.000506437	0.578506	0.316	0.202	1	8	ARPC4
ATP5J21	0.000528015	0.257521	0.408	0.279	1	8	ATP5J2
NDUFA13	0.000633342	0.477959	0.388	0.276	1	8	NDUFA13
LAMTOR2	0.000636649	0.391413	0.306	0.194	1	8	LAMTOR2
YWHAH1	0.000879645	0.259168	0.316	0.195	1	8	YWHAH
SH3BGRL	0.000960337	0.333658	0.378	0.267	1	8	SH3BGRL
PSMB92	0.00138848	0.362391	0.347	0.241	1	8	PSMB9
NDUFB7	0.00159873	0.43335	0.296	0.196	1	8	NDUFB7
PFDN2	0.00190583	0.651864	0.276	0.183	1	8	PFDN2
SCP2	0.00194256	0.266194	0.276	0.174	1	8	SCP2
SERPINB91	0.00203818	0.468097	0.347	0.24	1	8	SERPINB9
CCT8	0.00214359	0.552407	0.265	0.166	1	8	CCT8
SRSF32	0.00341654	0.36202	0.327	0.234	1	8	SRSF3
VDAC1	0.00489428	0.466986	0.286	0.192	1	8	VDAC1
SMDT1	0.00526762	0.357868	0.255	0.169	1	8	SMDT1
CIB1	0.00586003	0.360382	0.327	0.235	1	8	CIB1
PPT1	0.00586553	0.558505	0.276	0.192	1	8	PPT1
APRT	0.0058796	0.406996	0.296	0.213	1	8	APRT
CPVL1	0.00595735	0.800274	0.255	0.174	1	8	CPVL
PYCARD1	0.0060007	0.467435	0.316	0.232	1	8	PYCARD
COX7A2	0.00649915	0.287465	0.378	0.289	1	8	COX7A2
SNRPF	0.0075433	0.477455	0.255	0.175	1	8	SNRPF
RBM3	0.00786233	0.461852	0.296	0.219	1	8	RBM3
ATP5C1	0.00928845	0.439643	0.265	0.186	1	8	ATP5C1
C14orf166	0.00939479	0.405803	0.265	0.185	1	8	C14orf166
LAMTOR1	0.00960504	0.334929	0.276	0.193	1	8	LAMTOR1
FAM46C	2.42255e-181	0.964054	0.844	0.019	4.94345e-177	9	FAM46C
TIGIT	9.70965e-168	1.29158	0.667	0.01	1.98135e-163	9	TIGIT
SKAP1	1.66178e-158	0.670392	0.6	0.008	3.39102e-154	9	SKAP1
ITM2A	2.61351e-155	1.13154	0.711	0.015	5.33312e-151	9	ITM2A
[truncated: 1,125 more rows]
