# Supplementary material for: Single‐cell analyses reveal suppressive tumor microenvironment of human colorectal cancer
Source: Clin Transl Med. 2021 Jun 6;11(6):e422. doi: 10.1002/ctm2.422 (PMC8181206; doi:10.1002/ctm2.422)
Supplement: Supplementary file 9 — Supporting information [file CTM2-11-e422-s008.xlsx]

## Sheet: Sheet1
Table S4. List of genes that are differentially expressed in B cell sub-clusters, related to Figure 5.
	p_val	avg_logFC	pct.1	pct.2	p_val_adj	cluster	gene
IGJ	4.77295e-293	1.14586	0.994	0.759	9.73969e-289	0	IGJ
SSR4	3.4162e-246	1.00634	0.935	0.41	6.97109e-242	0	SSR4
FKBP11	1.03814e-203	1.03299	0.63	0.195	2.11844e-199	0	FKBP11
MZB1	2.13115e-164	0.791385	0.628	0.208	4.34883e-160	0	MZB1
XBP1	2.35004e-148	0.774382	0.629	0.248	4.79549e-144	0	XBP1
DERL3	4.72502e-128	0.911646	0.517	0.191	9.64189e-124	0	DERL3
FKBP2	6.52335e-118	0.685718	0.533	0.211	1.33116e-113	0	FKBP2
PPIB	8.61415e-108	0.883686	0.485	0.204	1.7578e-103	0	PPIB
CYBA	5.92493e-96	0.58817	0.703	0.394	1.20904e-91	0	CYBA
HSP90B1	4.28701e-95	0.601757	0.553	0.248	8.74808e-91	0	HSP90B1
SPCS2	5.59051e-92	0.67023	0.533	0.261	1.1408e-87	0	SPCS2
SEC61G	1.20319e-86	0.688721	0.465	0.214	2.45523e-82	0	SEC61G
DNAJB9	3.69793e-85	0.842592	0.357	0.135	7.546e-81	0	DNAJB9
TMEM59	4.9643e-84	0.804301	0.453	0.212	1.01301e-79	0	TMEM59
TMED2	2.44966e-79	0.864276	0.374	0.158	4.99878e-75	0	TMED2
TMEM258	5.26624e-72	0.706635	0.446	0.221	1.07463e-67	0	TMEM258
SEC11C	1.31334e-71	0.640692	0.408	0.178	2.68e-67	0	SEC11C
PDIA4	1.8575e-71	0.776249	0.33	0.13	3.7904e-67	0	PDIA4
IGLL5	8.40516e-71	0.873129	0.911	0.666	1.71516e-66	0	IGLL5
TRAM1	2.52807e-69	0.695682	0.374	0.169	5.15878e-65	0	TRAM1
MANF	1.45788e-68	0.875101	0.335	0.14	2.97495e-64	0	MANF
SSR3	1.45224e-62	0.537607	0.379	0.172	2.96344e-58	0	SSR3
SUB1	5.35812e-62	0.458997	0.503	0.283	1.09338e-57	0	SUB1
TNFRSF17	1.08755e-60	0.597296	0.327	0.136	2.21926e-56	0	TNFRSF17
LGALS1	2.85099e-55	0.453198	0.413	0.213	5.81773e-51	0	LGALS1
PDIA6	4.72037e-54	0.648657	0.367	0.185	9.63238e-50	0	PDIA6
AL928768.3	1.01853e-53	0.768809	0.382	0.19	2.07841e-49	0	AL928768.3
PRDX4	4.16726e-53	0.625296	0.323	0.141	8.50371e-49	0	PRDX4
SDF2L1	4.65132e-53	0.554122	0.323	0.146	9.49149e-49	0	SDF2L1
VIMP	3.13412e-52	0.619907	0.341	0.163	6.3955e-48	0	VIMP
SPCS3	1.21794e-50	0.7914	0.317	0.15	2.48533e-46	0	SPCS3
HBA2	3.3218e-50	0.324512	0.357	0.155	6.77847e-46	0	HBA2
KRTCAP2	1.50785e-41	0.942755	0.295	0.152	3.07692e-37	0	KRTCAP2
SEC61B	9.68394e-40	0.501278	0.362	0.201	1.9761e-35	0	SEC61B
SPCS1	1.75338e-36	0.415027	0.38	0.227	3.57795e-32	0	SPCS1
SELK	2.84509e-33	0.552625	0.342	0.203	5.80568e-29	0	SELK
OST4	1.23569e-32	0.26759	0.44	0.295	2.52155e-28	0	OST4
HSPA5	4.95029e-29	0.661133	0.299	0.174	1.01016e-24	0	HSPA5
CD63	4.45176e-25	0.331795	0.304	0.187	9.08426e-21	0	CD63
C19orf10	7.99472e-25	0.589913	0.251	0.143	1.6314e-20	0	C19orf10
UQCRQ	1.71754e-22	0.435795	0.285	0.182	3.50481e-18	0	UQCRQ
SEC62	1.67008e-20	0.393643	0.333	0.235	3.40797e-16	0	SEC62
CALR	6.14783e-20	0.566692	0.285	0.192	1.25453e-15	0	CALR
CD79A	6.9418e-20	0.453148	0.394	0.289	1.41654e-15	0	CD79A
RABAC1	6.1458e-18	0.524128	0.265	0.176	1.25411e-13	0	RABAC1
GSTP1	4.88499e-15	0.345447	0.254	0.172	9.96831e-11	0	GSTP1
SERP1	3.9384e-12	0.336618	0.319	0.249	8.0367e-08	0	SERP1
TMSB4X	8.87646e-165	1.04736	0.85	0.767	1.81133e-160	1	TMSB4X
HNRNPA2B1	2.07714e-38	0.30028	0.06	0.262	4.23862e-34	1	HNRNPA2B1
HLA-A	8.01116e-35	0.323154	0.159	0.424	1.63476e-30	1	HLA-A
NDUFA4	3.00582e-31	0.295376	0.079	0.266	6.13367e-27	1	NDUFA4
PABPC1	3.92781e-31	0.370095	0.103	0.311	8.01508e-27	1	PABPC1
PNRC1	1.1899e-30	0.259218	0.077	0.261	2.42811e-26	1	PNRC1
UQCR11.1	2.08718e-30	0.275601	0.096	0.294	4.25909e-26	1	UQCR11.1
EIF4A2	4.08805e-30	0.380621	0.082	0.27	8.34208e-26	1	EIF4A2
HINT1	1.85878e-29	0.334096	0.094	0.287	3.79303e-25	1	HINT1
ATP5I	3.89483e-29	0.251177	0.076	0.253	7.94779e-25	1	ATP5I
ATP5G2	1.35671e-28	0.365541	0.099	0.293	2.7685e-24	1	ATP5G2
UBL5	9.98743e-28	0.500881	0.082	0.261	2.03803e-23	1	UBL5
TMA7	2.041e-27	0.264349	0.126	0.332	4.16487e-23	1	TMA7
COX4I1	2.20063e-27	0.414802	0.129	0.338	4.4906e-23	1	COX4I1
POLR2L	5.02697e-27	0.395045	0.087	0.266	1.0258e-22	1	POLR2L
ARPC2	3.61937e-26	0.432234	0.094	0.273	7.38569e-22	1	ARPC2
BTF3	5.33025e-26	0.401623	0.112	0.304	1.08769e-21	1	BTF3
ACTB	5.74733e-26	1.06584	0.502	0.479	1.1728e-21	1	ACTB
SRP14	1.17432e-25	0.444565	0.111	0.3	2.39632e-21	1	SRP14
C14orf2	2.76812e-25	0.349556	0.083	0.252	5.64863e-21	1	C14orf2
UQCRB	6.2239e-25	0.38505	0.097	0.273	1.27005e-20	1	UQCRB
RPL34	6.6087e-24	0.545981	0.643	0.723	1.34857e-19	1	RPL34
PSME1	1.22333e-23	0.3662	0.091	0.256	2.49632e-19	1	PSME1
COX7C	3.18674e-23	0.384426	0.158	0.371	6.50285e-19	1	COX7C
YBX1	7.75156e-23	0.441268	0.132	0.321	1.58178e-18	1	YBX1
H3F3B	1.41371e-22	0.293576	0.185	0.411	2.88483e-18	1	H3F3B
RPL4	2.90573e-22	0.285207	0.199	0.433	5.92943e-18	1	RPL4
NACA	5.47893e-22	0.279287	0.173	0.385	1.11803e-17	1	NACA
HSP90AB1	1.09045e-21	0.275784	0.101	0.263	2.22516e-17	1	HSP90AB1
HNRNPA1	1.66529e-21	0.475274	0.132	0.317	3.39819e-17	1	HNRNPA1
PFDN5	2.51949e-21	0.335614	0.183	0.402	5.14127e-17	1	PFDN5
RPL23	3.66692e-21	0.376467	0.183	0.401	7.48272e-17	1	RPL23
HMGB1	7.27958e-21	0.451285	0.135	0.319	1.48547e-16	1	HMGB1
RPL21	7.6313e-21	0.570691	0.622	0.714	1.55724e-16	1	RPL21
ATP5L	1.208e-20	0.41523	0.16	0.357	2.46504e-16	1	ATP5L
NPM1	1.36655e-20	0.532555	0.131	0.311	2.78859e-16	1	NPM1
H3F3A	2.31737e-20	0.559154	0.139	0.324	4.72883e-16	1	H3F3A
BTG1	6.14471e-18	0.463478	0.134	0.303	1.25389e-13	1	BTG1
GAPDH	1.99479e-17	0.504281	0.169	0.356	4.07058e-13	1	GAPDH
RPSA	2.35731e-17	0.303395	0.206	0.417	4.81032e-13	1	RPSA
TOMM7	2.38864e-17	0.553624	0.154	0.332	4.87426e-13	1	TOMM7
MYL6	2.56124e-17	0.567345	0.161	0.342	5.22647e-13	1	MYL6
RPS19	3.35088e-17	0.483859	0.63	0.731	6.8378e-13	1	RPS19
EIF3E	6.21601e-17	0.575188	0.138	0.304	1.26844e-12	1	EIF3E
RPL13	1.24888e-16	0.453144	0.637	0.733	2.54847e-12	1	RPL13
RPL41	1.56358e-16	0.342458	0.696	0.803	3.19065e-12	1	RPL41
RPS27	3.31072e-16	0.570315	0.609	0.718	6.75585e-12	1	RPS27
RPS21	3.83894e-16	0.312109	0.219	0.431	7.83374e-12	1	RPS21
RPL27	4.27563e-16	0.338002	0.232	0.456	8.72485e-12	1	RPL27
RPL22	8.04958e-16	0.362823	0.207	0.412	1.6426e-11	1	RPL22
CALM2	1.99163e-15	0.593935	0.133	0.285	4.06412e-11	1	CALM2
RPS6	2.39601e-15	0.590143	0.583	0.689	4.8893e-11	1	RPS6
RPL13A	3.3105e-15	0.488446	0.623	0.724	6.75542e-11	1	RPL13A
RPL36A	1.96044e-14	0.314438	0.257	0.487	4.00048e-10	1	RPL36A
RPL29	2.23419e-14	0.254187	0.275	0.509	4.55908e-10	1	RPL29
RPL39	1.47092e-13	0.571921	0.566	0.668	3.00155e-09	1	RPL39
CFL1	4.46308e-13	0.614522	0.141	0.285	9.10736e-09	1	CFL1
CD52	9.50938e-12	0.482551	0.133	0.262	1.94048e-07	1	CD52
RPLP1	1.48823e-11	0.291171	0.696	0.814	3.03687e-07	1	RPLP1
RPLP2	2.2634e-11	0.56884	0.551	0.649	4.61868e-07	1	RPLP2
RPL5	6.58376e-11	0.294964	0.266	0.469	1.34348e-06	1	RPL5
ACTG1	9.47116e-11	0.610726	0.181	0.333	1.93268e-06	1	ACTG1
ATP5E	2.46914e-10	0.589957	0.239	0.431	5.03854e-06	1	ATP5E
RPL14	3.1371e-09	0.378758	0.269	0.466	6.40157e-05	1	RPL14
RPS15A	4.59593e-09	0.480617	0.552	0.659	9.37846e-05	1	RPS15A
RPS10	2.1342e-08	0.37194	0.273	0.461	0.000435505	1	RPS10
RPL6	3.19121e-08	0.327097	0.316	0.532	0.000651198	1	RPL6
RPS13	5.35096e-08	0.336369	0.313	0.523	0.00109192	1	RPS13
RPL37	7.16333e-08	0.282215	0.306	0.504	0.00146175	1	RPL37
RPL32	2.72185e-07	0.522444	0.532	0.65	0.00555421	1	RPL32
RPS18	3.85307e-07	0.334509	0.607	0.756	0.00786258	1	RPS18
RPL38	8.4802e-07	0.429151	0.274	0.453	0.0173047	1	RPL38
RPL18	1.37673e-06	0.297462	0.336	0.543	0.0280935	1	RPL18
RPS7	1.57314e-06	0.344683	0.307	0.498	0.0321016	1	RPS7
RPS27A	1.79173e-06	0.530255	0.516	0.63	0.036562	1	RPS27A
RPS24	3.52234e-06	0.449962	0.303	0.495	0.0718769	1	RPS24
UBA52	5.28133e-06	0.57201	0.27	0.444	0.107771	1	UBA52
RPS16	2.55682e-05	0.376093	0.343	0.551	0.521746	1	RPS16
RPL9	4.73322e-05	0.410169	0.312	0.498	0.965861	1	RPL9
RPS12	5.60199e-05	0.527442	0.501	0.613	1	1	RPS12
PTMA	8.34092e-05	0.576303	0.494	0.607	1	1	PTMA
EEF1A1	0.000100925	0.389464	0.548	0.659	1	1	EEF1A1
RPL35	0.000106705	0.390696	0.366	0.582	1	1	RPL35
RPL30	0.000150545	0.304631	0.318	0.484	1	1	RPL30
RPS29	0.000495079	0.580564	0.474	0.604	1	1	RPS29
RPS20	0.000503386	0.50536	0.317	0.491	1	1	RPS20
RPL36	0.000857057	0.303179	0.378	0.581	1	1	RPL36
RPS3A	0.000974055	0.584214	0.471	0.592	1	1	RPS3A
RPL10A	0.00430028	0.578256	0.326	0.498	1	1	RPL10A
IGJ1	6.1268e-89	0.58384	0.979	0.782	1.25024e-84	2	IGJ
IGLL51	9.45212e-42	1.14498	0.742	0.714	1.9288e-37	2	IGLL5
CIRBP	9.69292e-22	0.27278	0.093	0.28	1.97794e-17	2	CIRBP
SEC621	3.95661e-21	0.288131	0.094	0.279	8.07385e-17	2	SEC62
SERP11	1.07901e-20	0.374421	0.1	0.288	2.20183e-16	2	SERP1
JUNB	1.81424e-14	0.287672	0.102	0.251	3.70214e-10	2	JUNB
SELK1	4.68214e-14	0.445222	0.104	0.251	9.55438e-10	2	SELK
SPCS11	1.65779e-11	0.497676	0.131	0.279	3.38288e-07	2	SPCS1
SPCS21	2.20012e-11	0.36239	0.17	0.341	4.48957e-07	2	SPCS2
JUN	7.64424e-11	0.929719	0.378	0.335	1.55988e-06	2	JUN
SSR41	8.04849e-08	0.337005	0.564	0.513	0.00164238	2	SSR4
DERL31	1.22571e-07	0.419976	0.151	0.275	0.00250119	2	DERL3
FKBP21	2.42311e-05	0.514764	0.178	0.294	0.494459	2	FKBP2
MZB11	7.13021e-05	0.360131	0.198	0.31	1	2	MZB1
FOS	0.000182609	0.973595	0.256	0.234	1	2	FOS
HSP90B11	0.00434902	0.541969	0.223	0.325	1	2	HSP90B1
RPL42	3.40496e-27	0.283686	0.139	0.422	6.94816e-23	3	RPL4
ATP5L1	4.45417e-25	0.254393	0.107	0.347	9.08918e-21	3	ATP5L
TOMM71	6.33713e-25	0.250701	0.095	0.325	1.29315e-20	3	TOMM7
SRP141	6.75067e-25	0.271291	0.074	0.289	1.37754e-20	3	SRP14
EIF3E1	7.62639e-24	0.357913	0.082	0.297	1.55624e-19	3	EIF3E
YBX11	3.03483e-23	0.2502	0.092	0.311	6.19287e-19	3	YBX1
EIF4A21	1.013e-22	0.262271	0.064	0.257	2.06714e-18	3	EIF4A2
RPL271	4.7844e-22	0.256262	0.172	0.445	9.76304e-18	3	RPL27
GLTSCR2	4.85165e-22	0.432585	0.069	0.262	9.90028e-18	3	GLTSCR2
UBC	1.33188e-21	0.256913	0.125	0.357	2.71782e-17	3	UBC
H3F3B1	1.27839e-20	0.293437	0.152	0.397	2.60868e-16	3	H3F3B
TMSB4X1	2.3329e-20	0.579502	0.702	0.791	4.76053e-16	3	TMSB4X
RPL10A1	3.34079e-19	0.252802	0.211	0.497	6.81722e-15	3	RPL10A
RPSA1	4.07525e-19	0.313031	0.161	0.406	8.31595e-15	3	RPSA
ACTG11	1.16601e-18	0.356173	0.12	0.328	2.37936e-14	3	ACTG1
CFL11	8.49738e-18	0.522223	0.093	0.279	1.73398e-13	3	CFL1
DDX5	1.60389e-17	0.639306	0.115	0.314	3.2729e-13	3	DDX5
RPS201	1.2535e-15	0.399968	0.221	0.488	2.55789e-11	3	RPS20
RPL31	2.3983e-15	0.329939	0.226	0.491	4.89397e-11	3	RPL31
CALM21	1.49974e-14	0.450255	0.107	0.276	3.06037e-10	3	CALM2
RPL361	1.32945e-12	0.256214	0.287	0.575	2.71288e-08	3	RPL36
CD521	1.17965e-11	0.382208	0.108	0.254	2.4072e-07	3	CD52
MT-CO3	2.64087e-11	0.394487	0.61	0.683	5.38897e-07	3	MT-CO3
PFN1	3.89469e-11	0.592	0.156	0.33	7.94751e-07	3	PFN1
TMSB10	3.24827e-10	0.465572	0.257	0.491	6.62842e-06	3	TMSB10
MT-ND4	1.41441e-09	0.468049	0.57	0.657	2.88625e-05	3	MT-ND4
RPL19	1.72516e-08	0.266156	0.328	0.6	0.000352037	3	RPL19
RPL12	4.30167e-08	0.308823	0.305	0.554	0.0008778	3	RPL12
MT-CO1	4.7864e-07	0.383254	0.562	0.651	0.00976713	3	MT-CO1
MT-CO2	4.17291e-05	0.31802	0.572	0.688	0.851525	3	MT-CO2
ACTB1	8.81212e-05	0.34651	0.313	0.504	1	3	ACTB
RPS27A1	0.000455503	0.287774	0.385	0.636	1	3	RPS27A
RPS121	0.00138385	0.262135	0.384	0.618	1	3	RPS12
MS4A1	0	2.05214	0.868	0.049	0	4	MS4A1
VPREB3	0	1.94847	0.73	0.054	0	4	VPREB3
CD74	0	1.8592	0.995	0.311	0	4	CD74
HLA-DRA	0	1.85055	0.988	0.131	0	4	HLA-DRA
HLA-DQB1	0	1.74027	0.87	0.077	0	4	HLA-DQB1
HLA-DRB1	0	1.72434	0.943	0.111	0	4	HLA-DRB1
BANK1	0	1.59788	0.647	0.052	0	4	BANK1
HLA-DPB1	0	1.54088	0.905	0.091	0	4	HLA-DPB1
CD79B	0	1.52154	0.688	0.077	0	4	CD79B
CD37	0	1.49325	0.783	0.098	0	4	CD37
HLA-DPA1	0	1.45156	0.867	0.113	0	4	HLA-DPA1
RP11-347P5.1	0	1.41817	0.585	0.05	0	4	RP11-347P5.1
HLA-DQA1	0	1.39257	0.673	0.065	0	4	HLA-DQA1
SMIM14	0	1.36428	0.562	0.054	0	4	SMIM14
TLR10	0	1.29842	0.393	0.013	0	4	TLR10
MARCH1	0	1.26052	0.437	0.02	0	4	MARCH1
LY86	0	1.18413	0.418	0.024	0	4	LY86
LTB	0	1.13772	0.79	0.092	0	4	LTB
LAPTM5	0	1.04335	0.698	0.075	0	4	LAPTM5
CD522	0	1.03769	0.943	0.157	0	4	CD52
CXCR4	2.3358e-304	1.03889	0.618	0.074	4.76643e-300	4	CXCR4
SP110	2.42258e-298	1.06864	0.51	0.049	4.94353e-294	4	SP110
DDX51	6.56254e-297	0.781182	0.932	0.218	1.33915e-292	4	DDX5
HLA-E	2.02604e-267	0.841349	0.89	0.217	4.13433e-263	4	HLA-E
STK17A	2.62118e-264	0.688663	0.58	0.081	5.34878e-260	4	STK17A
HLA-DMB	4.55241e-264	1.13725	0.428	0.036	9.28964e-260	4	HLA-DMB
RP5-887A10.1	1.13519e-252	1.12959	0.38	0.026	2.31647e-248	4	RP5-887A10.1
BTG11	2.04381e-236	0.578603	0.865	0.204	4.1706e-232	4	BTG1
HLA-DMA	1.52817e-235	1.07852	0.553	0.088	3.11839e-231	4	HLA-DMA
CORO1A	5.19046e-235	0.395823	0.668	0.122	1.05916e-230	4	CORO1A
KLF6	3.90462e-234	0.776869	0.682	0.136	7.96777e-230	4	KLF6
CD53	2.13891e-231	0.898825	0.547	0.088	4.36466e-227	4	CD53
DUSP1	1.52482e-230	0.620125	0.735	0.156	3.11155e-226	4	DUSP1
PPP1R15A	4.07918e-227	0.710186	0.673	0.138	8.32398e-223	4	PPP1R15A
LYL1	3.2318e-223	0.866345	0.323	0.021	6.59481e-219	4	LYL1
PTPRCAP	3.05156e-221	0.665419	0.757	0.181	6.22702e-217	4	PTPRCAP
RPSAP58	2.30206e-219	0.715164	0.72	0.166	4.69758e-215	4	RPSAP58
SYPL1	1.34692e-218	0.83674	0.377	0.034	2.74853e-214	4	SYPL1
PABPC11	2.07932e-216	0.646161	0.81	0.211	4.24306e-212	4	PABPC1
POU2F2	2.75762e-216	1.13661	0.46	0.062	5.6272e-212	4	POU2F2
MALAT1	4.89576e-216	1.04675	1	0.79	9.99029e-212	4	MALAT1
TXNIP	7.35418e-215	0.73984	0.627	0.123	1.50069e-210	4	TXNIP
PNISR	8.357e-214	0.902444	0.632	0.135	1.70533e-209	4	PNISR
LIMD2	1.16729e-212	0.630573	0.532	0.085	2.38196e-208	4	LIMD2
FAM65B	7.02623e-211	0.998981	0.323	0.024	1.43377e-206	4	FAM65B
FCRLA	3.89923e-205	1.05518	0.315	0.023	7.95676e-201	4	FCRLA
CD19	1.1958e-203	1.08539	0.363	0.036	2.44015e-199	4	CD19
PNRC11	1.46775e-202	0.513086	0.717	0.172	2.99509e-198	4	PNRC1
HNRNPA11	7.77052e-202	0.370222	0.823	0.222	1.58565e-197	4	HNRNPA1
STK17B	1.93497e-197	0.507613	0.585	0.118	3.94849e-193	4	STK17B
TOMM72	2.88224e-197	0.440418	0.833	0.239	5.88151e-193	4	TOMM7
SWAP70	4.98693e-197	0.993391	0.335	0.03	1.01763e-192	4	SWAP70
REL	2.55812e-194	0.874085	0.45	0.059	5.22009e-190	4	REL
SRSF5	5.34745e-192	0.60639	0.613	0.139	1.0912e-187	4	SRSF5
TSC22D3	1.30106e-191	0.60194	0.697	0.163	2.65495e-187	4	TSC22D3
ARHGAP24	4.88743e-191	0.952047	0.292	0.021	9.97329e-187	4	ARHGAP24
DRAM2	3.84704e-190	0.906972	0.402	0.052	7.85027e-186	4	DRAM2
HLA-A1	2.59702e-187	0.477875	0.943	0.311	5.29949e-183	4	HLA-A
NAP1L1	2.5454e-184	0.475816	0.605	0.136	5.19414e-180	4	NAP1L1
IRF8	8.55623e-183	0.929241	0.292	0.023	1.74598e-178	4	IRF8
GLTSCR21	9.83146e-183	0.436726	0.71	0.187	2.00621e-178	4	GLTSCR2
CD22	2.2924e-182	0.993823	0.27	0.018	4.67786e-178	4	CD22
ACAP1	2.28182e-180	0.708424	0.463	0.079	4.65629e-176	4	ACAP1
RP1-3J17.3	5.15388e-179	0.915429	0.298	0.025	1.0517e-174	4	RP1-3J17.3
TMEM154	3.91404e-178	0.846188	0.31	0.028	7.98699e-174	4	TMEM154
COTL1	1.16932e-177	0.486964	0.448	0.068	2.38611e-173	4	COTL1
N4BP2L2	2.18483e-177	0.603208	0.552	0.119	4.45835e-173	4	N4BP2L2
RPSA2	1.49808e-173	0.507525	0.933	0.316	3.05697e-169	4	RPSA
ADAM28	9.09195e-173	1.12209	0.402	0.06	1.8553e-168	4	ADAM28
ARL6IP5	1.54089e-171	0.382004	0.492	0.092	3.14434e-167	4	ARL6IP5
CCNI	4.69969e-171	0.473963	0.645	0.163	9.59019e-167	4	CCNI
FUS	1.48371e-169	0.577835	0.54	0.116	3.02767e-165	4	FUS
RGS19	2.19278e-169	0.709969	0.312	0.031	4.47459e-165	4	RGS19
MEF2C	1.43529e-167	1.01228	0.562	0.132	2.92886e-163	4	MEF2C
LBH	2.45612e-166	0.624652	0.327	0.036	5.01196e-162	4	LBH
HMGN2	4.77153e-166	0.479548	0.57	0.129	9.73677e-162	4	HMGN2
TCF4	7.02693e-166	0.958469	0.417	0.068	1.43391e-161	4	TCF4
ANKRD44	1.13696e-163	0.854771	0.308	0.033	2.32008e-159	4	ANKRD44
RPS211	2.2398e-162	0.506096	0.965	0.327	4.57054e-158	4	RPS21
RPL17	1.92662e-161	0.439881	0.89	0.29	3.93147e-157	4	RPL17
PLEKHF2	2.05795e-160	0.791084	0.267	0.022	4.19946e-156	4	PLEKHF2
RPS271	2.72482e-156	0.712034	0.995	0.664	5.56027e-152	4	RPS27
RPS4Y1	9.27214e-156	0.350621	0.608	0.152	1.89207e-151	4	RPS4Y1
STX7	3.15173e-155	0.862906	0.32	0.039	6.43142e-151	4	STX7
ARGLU1	6.6448e-155	0.554289	0.517	0.117	1.35594e-150	4	ARGLU1
HNRNPA2B11	2.60277e-154	0.377778	0.66	0.176	5.31121e-150	4	HNRNPA2B1
CMTM6	2.06426e-153	0.712839	0.418	0.075	4.21232e-149	4	CMTM6
TRA2B	6.25628e-153	0.787756	0.463	0.096	1.27666e-148	4	TRA2B
RPL381	3.96831e-152	0.425668	0.957	0.359	8.09774e-148	4	RPL38
CD79A1	3.25136e-151	0.489873	0.812	0.253	6.63473e-147	4	CD79A
TNRC6B	1.30941e-150	0.898507	0.433	0.085	2.67197e-146	4	TNRC6B
RPL311	3.09479e-150	0.484261	0.977	0.403	6.31522e-146	4	RPL31
RPL231	3.60687e-150	0.297372	0.897	0.3	7.36019e-146	4	RPL23
LAT2	5.42236e-148	0.850379	0.275	0.028	1.10649e-143	4	LAT2
ORAI2	5.91316e-148	0.843292	0.407	0.073	1.20664e-143	4	ORAI2
YWHAZ	1.39758e-147	0.393679	0.522	0.121	2.8519e-143	4	YWHAZ
TNFAIP8	2.64231e-147	0.454084	0.378	0.06	5.3919e-143	4	TNFAIP8
RPS291	4.31297e-145	0.689575	0.997	0.532	8.80105e-141	4	RPS29
DAZAP2	4.56979e-144	0.479444	0.42	0.079	9.32512e-140	4	DAZAP2
ZFP36L1	4.6649e-143	0.567534	0.45	0.092	9.51919e-139	4	ZFP36L1
TRAF5	9.98267e-142	0.736871	0.262	0.026	2.03706e-137	4	TRAF5
NBEAL1	1.03878e-141	0.420528	0.515	0.117	2.11973e-137	4	NBEAL1
IDS	1.14839e-141	0.72256	0.41	0.079	2.3434e-137	4	IDS
RAC2	6.99224e-141	0.410711	0.507	0.121	1.42684e-136	4	RAC2
GPSM3	8.15811e-141	0.496626	0.403	0.074	1.66474e-136	4	GPSM3
IFI16	1.2472e-140	0.366132	0.442	0.088	2.54505e-136	4	IFI16
RPS101	2.14144e-140	0.523962	0.955	0.367	4.36983e-136	4	RPS10
HLA-B	5.35618e-140	0.482859	0.977	0.375	1.09298e-135	4	HLA-B
CCNL1	9.0324e-140	0.55984	0.498	0.12	1.84315e-135	4	CCNL1
SKIL	2.61088e-139	0.790238	0.383	0.069	5.32776e-135	4	SKIL
TAF7	4.57733e-139	0.671955	0.402	0.077	9.3405e-135	4	TAF7
EEF2	1.18025e-136	0.295903	0.82	0.278	2.40841e-132	4	EEF2
ACTB2	1.71613e-135	0.423202	0.99	0.424	3.50193e-131	4	ACTB
RPS202	5.03487e-135	0.342342	0.975	0.4	1.02742e-130	4	RPS20
MDM4	8.22963e-135	0.844146	0.385	0.072	1.67934e-130	4	MDM4
ZFAS1	2.7845e-134	0.461747	0.447	0.097	5.68206e-130	4	ZFAS1
RPL272	7.50662e-134	0.257306	0.94	0.355	1.5318e-129	4	RPL27
EVI2B	1.00402e-133	0.461029	0.52	0.13	2.0488e-129	4	EVI2B
RPLP21	3.25883e-132	0.655522	0.995	0.589	6.64996e-128	4	RPLP2
TNFRSF13B	1.28396e-131	0.824472	0.372	0.067	2.62005e-127	4	TNFRSF13B
SF1	1.702e-131	0.61069	0.448	0.104	3.47309e-127	4	SF1
SON	6.49245e-131	0.359492	0.553	0.152	1.32485e-126	4	SON
LSP1	3.18446e-130	0.323151	0.513	0.131	6.49822e-126	4	LSP1
SNX3	5.42318e-130	0.345353	0.517	0.132	1.10665e-125	4	SNX3
RPL10A2	6.65096e-129	0.367306	0.977	0.408	1.3572e-124	4	RPL10A
UBA521	1.84746e-128	0.275995	0.937	0.352	3.76993e-124	4	UBA52
ANAPC16	2.93067e-128	0.364821	0.483	0.119	5.98033e-124	4	ANAPC16
RBM39	1.95869e-126	0.455131	0.542	0.151	3.9969e-122	4	RBM39
CD82	4.70252e-125	0.644722	0.27	0.034	9.59595e-121	4	CD82
BASP1	1.08095e-124	0.842898	0.373	0.073	2.20578e-120	4	BASP1
KLF2	6.02669e-124	0.834101	0.382	0.074	1.22981e-119	4	KLF2
RPL221	2.25953e-123	0.290743	0.885	0.317	4.6108e-119	4	RPL22
PRKCB	1.60511e-122	0.831739	0.277	0.037	3.27539e-118	4	PRKCB
HNRNPDL	5.29532e-121	0.311527	0.495	0.131	1.08056e-116	4	HNRNPDL
RPL91	1.10797e-119	0.368887	0.977	0.405	2.26093e-115	4	RPL9
RPL301	1.67334e-118	0.458223	0.98	0.394	3.41461e-114	4	RPL30
LCP1	8.19055e-118	0.300307	0.328	0.055	1.67136e-113	4	LCP1
C6orf48	1.12011e-117	0.464014	0.312	0.051	2.2857e-113	4	C6orf48
SET	8.09153e-117	0.400171	0.497	0.135	1.65116e-112	4	SET
RPL36A1	1.48147e-116	0.298093	0.953	0.387	3.02309e-112	4	RPL36A
SRSF7	1.83719e-116	0.327787	0.505	0.136	3.74898e-112	4	SRSF7
STK4	2.32196e-116	0.516898	0.44	0.108	4.7382e-112	4	STK4
SMARCB1	5.32376e-115	0.700953	0.373	0.078	1.08637e-110	4	SMARCB1
FCRL2	1.36162e-114	0.830774	0.262	0.036	2.77851e-110	4	FCRL2
CD69	5.28745e-114	0.504571	0.43	0.097	1.07896e-109	4	CD69
EEF1B2	1.38034e-113	0.263403	0.797	0.274	2.81673e-109	4	EEF1B2
VAMP2	1.64254e-113	0.520444	0.432	0.109	3.35177e-109	4	VAMP2
FAM49B	1.21703e-111	0.470144	0.315	0.055	2.48346e-107	4	FAM49B
KMT2E	1.31031e-111	0.605922	0.397	0.092	2.67381e-107	4	KMT2E
MT-ND1	6.1635e-111	0.285759	0.905	0.302	1.25772e-106	4	MT-ND1
RPS11	1.58811e-110	0.328736	0.972	0.395	3.2407e-106	4	RPS11
RPS23	2.95173e-110	0.4726	0.992	0.457	6.02329e-106	4	RPS23
RPL141	9.38467e-110	0.27976	0.943	0.371	1.91504e-105	4	RPL14
CXXC5	5.84016e-109	0.713715	0.28	0.045	1.19174e-104	4	CXXC5
FXYD5	1.23104e-108	0.381325	0.44	0.114	2.51206e-104	4	FXYD5
RPL371	1.99567e-108	0.379887	0.978	0.41	4.07236e-104	4	RPL37
CNPY3	2.91011e-108	0.626732	0.293	0.05	5.93837e-104	4	CNPY3
SRRM1	9.29223e-107	0.395714	0.425	0.11	1.89617e-102	4	SRRM1
RNASET2	1.48612e-105	0.361317	0.493	0.144	3.03257e-101	4	RNASET2
HNRNPA0	1.20287e-104	0.382759	0.385	0.09	2.45457e-100	4	HNRNPA0
WSB1	1.64849e-104	0.558187	0.35	0.076	3.3639e-100	4	WSB1
UBE2N	3.45527e-104	0.382089	0.333	0.066	7.05083e-100	4	UBE2N
RPS25	4.98944e-104	0.366013	0.992	0.506	1.01815e-99	4	RPS25
NCF1	8.80775e-104	0.59822	0.357	0.078	1.79731e-99	4	NCF1
RPL11	1.36869e-102	0.483316	0.988	0.523	2.79294e-98	4	RPL11
SP100	5.16906e-102	0.604453	0.335	0.071	1.0548e-97	4	SP100
PPM1K	4.59933e-101	0.622052	0.31	0.061	9.38538e-97	4	PPM1K
CTSS	4.6719e-101	0.522568	0.445	0.124	9.53349e-97	4	CTSS
RPS71	5.07127e-101	0.312008	0.96	0.407	1.03484e-96	4	RPS7
EIF3L	6.03663e-100	0.297662	0.43	0.117	1.23183e-95	4	EIF3L
RP11-349A22.5	8.28473e-100	0.58789	0.293	0.055	1.69058e-95	4	RP11-349A22.5
DDX17	5.35281e-99	0.538931	0.42	0.115	1.09229e-94	4	DDX17
POLD4	7.33316e-99	0.385489	0.392	0.099	1.49641e-94	4	POLD4
RPL391	1.05335e-98	0.471382	0.997	0.61	2.14948e-94	4	RPL39
RPS5	2.14594e-98	0.310973	0.972	0.432	4.379e-94	4	RPS5
TAPBP	2.02663e-97	0.516077	0.408	0.109	4.13554e-93	4	TAPBP
RPS9	2.33664e-97	0.264221	0.958	0.413	4.76815e-93	4	RPS9
RPL23A	4.86468e-97	0.400908	0.993	0.511	9.92687e-93	4	RPL23A
RPS8	2.27261e-96	0.49012	0.99	0.563	4.63748e-92	4	RPS8
RALGPS2	3.47207e-96	0.785706	0.337	0.077	7.0851e-92	4	RALGPS2
ITSN2	2.33275e-95	0.656052	0.26	0.044	4.76021e-91	4	ITSN2
PCSK7	9.55924e-95	0.561609	0.268	0.047	1.95066e-90	4	PCSK7
FNBP1	1.6524e-93	0.478894	0.355	0.085	3.37189e-89	4	FNBP1
RPS131	2.32511e-93	0.276546	0.97	0.429	4.74462e-89	4	RPS13
RPL362	2.43918e-93	0.344702	0.993	0.492	4.97739e-89	4	RPL36
RPS3	9.76919e-93	0.384263	0.98	0.501	1.9935e-88	4	RPS3
BLNK	1.25843e-92	0.662687	0.253	0.043	2.56796e-88	4	BLNK
RPS28	1.68059e-92	0.49527	0.995	0.543	3.42942e-88	4	RPS28
PCM1	3.2551e-92	0.438769	0.292	0.058	6.64235e-88	4	PCM1
RPL28	2.20662e-91	0.361939	0.985	0.44	4.50282e-87	4	RPL28
RPL321	2.68953e-91	0.449832	0.995	0.586	5.48826e-87	4	RPL32
SCAF11	3.37791e-91	0.558218	0.342	0.082	6.89297e-87	4	SCAF11
RPS161	6.75476e-91	0.285402	0.975	0.461	1.37838e-86	4	RPS16
PPP3CA	2.35247e-90	0.613784	0.265	0.049	4.80045e-86	4	PPP3CA
CNBP	4.26297e-90	0.268964	0.418	0.122	8.69901e-86	4	CNBP
RBMX	4.74083e-90	0.454398	0.353	0.089	9.67413e-86	4	RBMX
CLECL1	2.71327e-89	0.604389	0.258	0.046	5.53669e-85	4	CLECL1
CCDC50	3.75313e-89	0.602054	0.307	0.067	7.65863e-85	4	CCDC50
MGEA5	4.26937e-89	0.577536	0.303	0.066	8.71208e-85	4	MGEA5
MARCKS	5.09364e-87	0.504948	0.33	0.078	1.03941e-82	4	MARCKS
CD164	5.58485e-87	0.322026	0.378	0.101	1.13964e-82	4	CD164
RPL121	6.2782e-87	0.275916	0.99	0.473	1.28113e-82	4	RPL12
RPL27A	8.50317e-87	0.38532	0.983	0.543	1.73516e-82	4	RPL27A
ARF6	1.20913e-85	0.279803	0.332	0.08	2.46734e-81	4	ARF6
C17orf62	1.80603e-85	0.605406	0.272	0.055	3.68538e-81	4	C17orf62
EEF1A11	4.77803e-85	0.457861	0.992	0.598	9.75006e-81	4	EEF1A1
MOB1A	8.09882e-85	0.385003	0.322	0.076	1.65264e-80	4	MOB1A
DOCK8	9.99012e-85	0.713129	0.277	0.058	2.03858e-80	4	DOCK8
SEP15	1.41597e-84	0.419162	0.362	0.095	2.88944e-80	4	SEP15
PNN	5.36943e-84	0.508297	0.325	0.08	1.09569e-79	4	PNN
BCLAF1	3.68243e-83	0.497723	0.323	0.08	7.51436e-79	4	BCLAF1
ATM	5.60345e-83	0.593365	0.307	0.072	1.14344e-78	4	ATM
ANXA6	9.38365e-82	0.355488	0.302	0.069	1.91483e-77	4	ANXA6
EIF3D	1.64249e-81	0.384355	0.325	0.081	3.35167e-77	4	EIF3D
RPL191	5.64e-81	0.335838	0.992	0.523	1.1509e-76	4	RPL19
SEPT6	7.40528e-81	0.396017	0.343	0.091	1.51112e-76	4	SEPT6
ARID4B	9.77924e-81	0.564109	0.282	0.062	1.99555e-76	4	ARID4B
PRRC2C	2.21062e-80	0.377183	0.368	0.105	4.511e-76	4	PRRC2C
RPL13A1	4.63096e-80	0.431187	0.997	0.672	9.44993e-76	4	RPL13A
HNRNPU	7.0212e-80	0.366653	0.387	0.114	1.43275e-75	4	HNRNPU
EPC1	4.42254e-79	0.447567	0.262	0.055	9.02464e-75	4	EPC1
EIF4B	7.99934e-79	0.280748	0.402	0.123	1.63234e-74	4	EIF4B
HIST1H4C	9.34363e-79	0.449926	0.343	0.092	1.90666e-74	4	HIST1H4C
MT-ND3	1.65355e-78	0.294485	0.992	0.432	3.37424e-74	4	MT-ND3
MEAF6	2.29768e-78	0.254328	0.263	0.053	4.68865e-74	4	MEAF6
FAU	3.22949e-78	0.285566	0.988	0.457	6.5901e-74	4	FAU
TRA2A	1.05582e-77	0.558215	0.29	0.068	2.15451e-73	4	TRA2A
PTPN6	1.98757e-77	0.43225	0.263	0.054	4.05583e-73	4	PTPN6
TRAF3IP3	2.63732e-77	0.305425	0.265	0.055	5.38172e-73	4	TRAF3IP3
EIF2S3	4.99374e-77	0.481821	0.312	0.079	1.01902e-72	4	EIF2S3
JMJD1C	8.47448e-77	0.440532	0.267	0.058	1.7293e-72	4	JMJD1C
RPS14	1.4444e-76	0.385581	0.998	0.597	2.94744e-72	4	RPS14
GPBP1	1.63624e-76	0.343463	0.385	0.118	3.3389e-72	4	GPBP1
HNRNPH1	8.34922e-75	0.356278	0.4	0.128	1.70374e-70	4	HNRNPH1
LUC7L3	2.73555e-74	0.350409	0.34	0.096	5.58217e-70	4	LUC7L3
MYCBP2	6.10132e-74	0.629427	0.293	0.074	1.24504e-69	4	MYCBP2
CD48	6.6073e-74	0.305534	0.382	0.114	1.34829e-69	4	CD48
C1orf63	7.25499e-74	0.411363	0.382	0.118	1.48045e-69	4	C1orf63
PCBP2	2.02966e-73	0.311766	0.395	0.128	4.14173e-69	4	PCBP2
SRRM2	7.00526e-72	0.296897	0.4	0.132	1.42949e-67	4	SRRM2
ATRX	7.16772e-72	0.41177	0.322	0.089	1.46264e-67	4	ATRX
SF3B1	1.71465e-71	0.306106	0.327	0.092	3.49892e-67	4	SF3B1
CD47	5.14799e-71	0.335175	0.355	0.105	1.0505e-66	4	CD47
LSM7	1.26498e-70	0.291241	0.373	0.117	2.58131e-66	4	LSM7
TMEM243	2.19998e-70	0.419389	0.283	0.07	4.48929e-66	4	TMEM243
SYNGR2	1.67262e-69	0.44457	0.305	0.083	3.41316e-65	4	SYNGR2
KTN1	2.05727e-69	0.48465	0.343	0.104	4.19807e-65	4	KTN1
ANKRD12	4.62501e-69	0.345855	0.343	0.103	9.43779e-65	4	ANKRD12
SMCHD1	4.91412e-69	0.501198	0.292	0.076	1.00277e-64	4	SMCHD1
SRSF2	7.08268e-69	0.305099	0.357	0.111	1.44529e-64	4	SRSF2
RPL341	2.18509e-68	0.351028	0.997	0.676	4.45889e-64	4	RPL34
ST13	4.73133e-68	0.273009	0.362	0.114	9.65476e-64	4	ST13
RPS122	2.28919e-67	0.321694	0.985	0.548	4.67132e-63	4	RPS12
ELF1	7.29104e-67	0.254366	0.327	0.094	1.48781e-62	4	ELF1
RPS2	1.06001e-66	0.328658	0.995	0.617	2.16306e-62	4	RPS2
NCOA3	5.4813e-66	0.597009	0.258	0.063	1.11851e-61	4	NCOA3
EIF1B	1.31086e-64	0.412505	0.28	0.074	2.67495e-60	4	EIF1B
RPS27A2	1.58653e-64	0.267776	0.988	0.566	3.23748e-60	4	RPS27A
MBNL1	2.69533e-64	0.261764	0.292	0.08	5.50008e-60	4	MBNL1
UBE2I	1.36865e-63	0.319434	0.308	0.091	2.79287e-59	4	UBE2I
CHD2	2.44471e-63	0.498154	0.288	0.08	4.98867e-59	4	CHD2
ATP2B1	3.25781e-63	0.520827	0.267	0.069	6.64789e-59	4	ATP2B1
MPHOSPH8	1.29609e-62	0.398409	0.317	0.097	2.64481e-58	4	MPHOSPH8
SFPQ	2.5774e-62	0.263464	0.333	0.105	5.25944e-58	4	SFPQ
RHOH	1.41529e-60	0.255648	0.277	0.076	2.88803e-56	4	RHOH
KHDRBS1	1.82694e-59	0.253502	0.258	0.068	3.72806e-55	4	KHDRBS1
RPS181	3.93832e-59	0.322811	1	0.699	8.03653e-55	4	RPS18
UPF2	7.75596e-59	0.396901	0.307	0.094	1.58268e-54	4	UPF2
CD44	9.31978e-59	0.269941	0.338	0.11	1.90179e-54	4	CD44
ARID5B	4.20974e-58	0.535389	0.283	0.082	8.59039e-54	4	ARID5B
MT-CO11	4.02014e-57	0.36054	0.995	0.601	8.20349e-53	4	MT-CO1
RPS61	5.13156e-57	0.272987	0.993	0.633	1.04715e-52	4	RPS6
SEL1L3	1.62153e-55	0.46692	0.273	0.08	3.30889e-51	4	SEL1L3
PARP1	2.51079e-55	0.288259	0.282	0.083	5.12351e-51	4	PARP1
RPL211	3.64507e-55	0.28776	0.993	0.663	7.43813e-51	4	RPL21
RPL3	2.82008e-53	0.27414	0.983	0.607	5.75466e-49	4	RPL3
PRPF38B	1.1709e-52	0.386782	0.267	0.081	2.38935e-48	4	PRPF38B
GRB2	2.18966e-49	0.308952	0.293	0.098	4.46822e-45	4	GRB2
FAM133B	1.99524e-47	0.453515	0.263	0.084	4.07148e-43	4	FAM133B
AKAP13	3.62848e-47	0.325135	0.257	0.08	7.40428e-43	4	AKAP13
AKAP9	1.08645e-45	0.372824	0.273	0.094	2.21701e-41	4	AKAP9
MT-CO31	3.14612e-92	1.00805	0.876	0.655	6.41997e-88	5	MT-CO3
MT-CO21	1.05937e-90	0.9443	0.874	0.656	2.16175e-86	5	MT-CO2
MT-ND41	5.484e-73	0.929551	0.826	0.63	1.11907e-68	5	MT-ND4
MT-CO12	3.71057e-68	0.905745	0.842	0.622	7.57179e-64	5	MT-CO1
MT-ND2	2.63065e-57	0.985802	0.708	0.538	5.3681e-53	5	MT-ND2
IGJ2	3.90007e-56	0.60129	0.956	0.793	7.95849e-52	5	IGJ
MT-ND31	2.12859e-38	0.954418	0.647	0.475	4.3436e-34	5	MT-ND3
SSR42	2.17643e-22	0.529859	0.672	0.505	4.44123e-18	5	SSR4
MT-ATP6	2.60629e-22	0.732305	0.616	0.502	5.3184e-18	5	MT-ATP6
MT-CYB	5.21991e-19	0.752174	0.578	0.47	1.06517e-14	5	MT-CYB
FKBP111	2.4755e-08	0.834176	0.351	0.28	0.000505151	5	FKBP11
CD79A2	4.17183e-08	0.361581	0.176	0.325	0.000851303	5	CD79A
TMEM2581	9.25774e-05	0.261831	0.172	0.278	1	5	TMEM258
MZB12	0.000676964	0.622555	0.328	0.292	1	5	MZB1
TMEM591	0.000747484	0.318441	0.177	0.271	1	5	TMEM59
XBP11	0.00125562	0.69703	0.344	0.326	1	5	XBP1
HBB	9.03097e-111	2.41234	0.601	0.178	1.84286e-106	6	HBB
HBA21	5.74938e-91	2.30086	0.554	0.174	1.17322e-86	6	HBA2
HBA1	1.09897e-35	2.28809	0.28	0.09	2.24255e-31	6	HBA1
HNRNPA12	3.81322e-15	0.356961	0.079	0.298	7.78126e-11	6	HNRNPA1
COX7C1	2.02733e-14	0.310672	0.111	0.347	4.13698e-10	6	COX7C
BTF31	1.25205e-12	0.513173	0.085	0.282	2.55494e-08	6	BTF3
ARPC21	2.40415e-12	0.330028	0.07	0.252	4.90591e-08	6	ARPC2
SRP142	5.84058e-12	0.300779	0.087	0.278	1.19183e-07	6	SRP14
COX7A2	7.43641e-12	0.323389	0.085	0.272	1.51747e-07	6	COX7A2
RPS91	1.47098e-11	0.254867	0.21	0.487	3.00168e-07	6	RPS9
HINT11	1.64295e-11	0.386261	0.082	0.263	3.3526e-07	6	HINT1
TMA71	1.73876e-11	0.389715	0.108	0.308	3.54812e-07	6	TMA7
YBX12	8.47795e-11	0.342902	0.108	0.299	1.73001e-06	6	YBX1
ACTG12	1.10147e-10	0.262649	0.12	0.318	2.24765e-06	6	ACTG1
MYL61	1.37716e-10	0.398296	0.122	0.322	2.81023e-06	6	MYL6
CFL12	2.33934e-10	0.269333	0.093	0.27	4.77365e-06	6	CFL1
TMSB4X2	2.65892e-10	0.423839	0.726	0.785	5.42578e-06	6	TMSB4X
SRGN	4.66495e-09	0.547762	0.096	0.26	9.5193e-05	6	SRGN
SERF2	1.6918e-08	0.451785	0.207	0.441	0.000345229	6	SERF2
PFN11	2.41255e-08	0.322955	0.143	0.322	0.000492305	6	PFN1
LGALS11	5.44617e-08	0.473029	0.108	0.264	0.00111135	6	LGALS1
RPS26	1.42437e-07	0.587333	0.128	0.294	0.00290658	6	RPS26
HMGB11	1.99064e-07	0.77246	0.131	0.296	0.00406209	6	HMGB1
CALM22	6.43308e-07	0.56612	0.12	0.267	0.0131273	6	CALM2
UQCR11.11	6.53695e-07	0.779315	0.12	0.268	0.0133393	6	UQCR11.1
H3F3A1	8.57827e-07	0.667915	0.14	0.301	0.0175048	6	H3F3A
ATP5E1	1.06426e-06	0.635409	0.204	0.409	0.0217172	6	ATP5E
S100A6	1.43897e-06	1.68036	0.292	0.231	0.0293637	6	S100A6
RPS212	3.77372e-06	0.505214	0.207	0.405	0.0770066	6	RPS21
FTH1	4.21334e-06	1.45488	0.455	0.506	0.0859775	6	FTH1
RPL382	3.12896e-05	0.578782	0.233	0.433	0.638496	6	RPL38
ACTB3	7.38198e-05	0.440293	0.28	0.496	1	6	ACTB
RPS241	0.000544933	0.539281	0.271	0.473	1	6	RPS24
ANKRD28	2.18028e-189	0.729296	0.602	0.061	4.44908e-185	7	ANKRD28
PDK1	2.30184e-176	0.663606	0.496	0.044	4.69713e-172	7	PDK1
FOSB	1.23816e-155	0.717228	0.821	0.145	2.52658e-151	7	FOSB
TRIB1	1.41563e-155	0.611429	0.439	0.039	2.88873e-151	7	TRIB1
CITED2	3.33442e-145	0.654451	0.553	0.07	6.80421e-141	7	CITED2
FAM46C	1.40895e-143	0.640756	0.581	0.077	2.87511e-139	7	FAM46C
TXNDC5	4.13663e-143	0.626602	0.459	0.047	8.44121e-139	7	TXNDC5
BTG2	1.42793e-142	0.625058	0.785	0.141	2.91383e-138	7	BTG2
VIMP1	4.64964e-141	0.472911	0.89	0.169	9.48805e-137	7	VIMP
CHPF	1.25655e-140	0.491028	0.443	0.045	2.56412e-136	7	CHPF
RRBP1	6.46569e-135	0.556624	0.687	0.109	1.31939e-130	7	RRBP1
TNFRSF18	7.96837e-132	0.356883	0.435	0.045	1.62602e-127	7	TNFRSF18
SPINK2	8.64926e-132	0.564432	0.358	0.029	1.76497e-127	7	SPINK2
SELM	2.92116e-129	0.438657	0.663	0.106	5.96092e-125	7	SELM
NEAT1	4.16843e-129	0.719079	0.841	0.164	8.5061e-125	7	NEAT1
P4HB	6.83832e-126	0.380676	0.699	0.12	1.39543e-121	7	P4HB
CRELD2	2.02959e-125	0.318749	0.667	0.111	4.14158e-121	7	CRELD2
SDC1	3.38444e-124	0.379492	0.427	0.046	6.90628e-120	7	SDC1
PPAPDC1B	3.23307e-122	0.268581	0.593	0.09	6.59741e-118	7	PPAPDC1B
KRTCAP21	7.44329e-122	0.531951	0.785	0.155	1.51888e-117	7	KRTCAP2
FOS1	1.51396e-121	0.758097	0.878	0.208	3.08939e-117	7	FOS
SPATS2	1.74586e-121	0.538317	0.423	0.048	3.56261e-117	7	SPATS2
SEC61B1	2.93691e-117	0.531409	0.902	0.205	5.99307e-113	7	SEC61B
RABAC11	5.77149e-113	0.309858	0.813	0.167	1.17773e-108	7	RABAC1
ZFP36	5.92387e-113	0.634753	0.654	0.123	1.20882e-108	7	ZFP36
PIM2	4.19982e-112	0.592648	0.63	0.111	8.57015e-108	7	PIM2
HM13	1.71326e-110	0.35637	0.553	0.087	3.49609e-106	7	HM13
CHST12	2.85884e-108	0.288835	0.382	0.043	5.83374e-104	7	CHST12
HERPUD1	4.04386e-105	0.529201	0.967	0.257	8.2519e-101	7	HERPUD1
PRDM1	1.14695e-102	0.489959	0.423	0.056	2.34046e-98	7	PRDM1
FKBP22	7.65827e-102	0.402235	0.967	0.248	1.56275e-97	7	FKBP2
DUSP11	1.47779e-101	0.598429	0.793	0.191	3.01557e-97	7	DUSP1
ZBTB38	4.56089e-100	0.324075	0.463	0.069	9.30696e-96	7	ZBTB38
FCRL5	5.57547e-100	0.442317	0.516	0.084	1.13773e-95	7	FCRL5
TMEM2582	1.44104e-99	0.398128	0.931	0.238	2.94059e-95	7	TMEM258
PABPC4	2.46977e-99	0.575064	0.577	0.106	5.03982e-95	7	PABPC4
SPCS31	5.01543e-97	0.258493	0.744	0.16	1.02345e-92	7	SPCS3
DERL32	3.27071e-95	0.483807	0.915	0.229	6.67421e-91	7	DERL3
IER2	5.24314e-95	0.515138	0.748	0.183	1.06992e-90	7	IER2
HDLBP	1.94899e-92	0.363995	0.451	0.07	3.97711e-88	7	HDLBP
SELK2	1.83678e-91	0.294635	0.829	0.205	3.74814e-87	7	SELK
CCPG1	3.4031e-91	0.255028	0.48	0.078	6.94437e-87	7	CCPG1
UFM1	6.09078e-91	0.282047	0.565	0.109	1.24289e-86	7	UFM1
CREB3L2	6.78181e-89	0.414325	0.305	0.034	1.3839e-84	7	CREB3L2
H1FX	9.60397e-89	0.405636	0.451	0.072	1.95979e-84	7	H1FX
MEF2C1	2.81893e-88	0.547393	0.683	0.155	5.7523e-84	7	MEF2C
SEC61G1	7.55732e-88	0.266332	0.882	0.239	1.54215e-83	7	SEC61G
JUN1	3.18342e-87	0.777925	0.951	0.314	6.49609e-83	7	JUN
CALR1	3.91611e-87	0.260018	0.768	0.186	7.99121e-83	7	CALR
MZB13	4.8377e-86	0.438002	0.976	0.265	9.87181e-82	7	MZB1
IRF4	1.11805e-84	0.541114	0.285	0.031	2.28149e-80	7	IRF4
RPN1	1.33898e-84	0.299951	0.504	0.092	2.73233e-80	7	RPN1
A1BG	3.75233e-84	0.383006	0.415	0.066	7.657e-80	7	A1BG
GNG7	2.5422e-83	0.28278	0.508	0.095	5.18762e-79	7	GNG7
GNAS	9.9189e-83	0.301139	0.683	0.147	2.02405e-78	7	GNAS
NANS	1.10016e-82	0.251261	0.431	0.071	2.24499e-78	7	NANS
FNDC3A	2.52275e-80	0.323068	0.362	0.053	5.14793e-76	7	FNDC3A
AL928768.31	4.56474e-80	0.677186	0.776	0.206	9.31481e-76	7	AL928768.3
SERP12	7.74153e-80	0.299223	0.854	0.237	1.57974e-75	7	SERP1
SLAMF7	1.71849e-79	0.326544	0.398	0.063	3.50674e-75	7	SLAMF7
FOXO3	1.03025e-77	0.327218	0.264	0.029	2.10234e-73	7	FOXO3
GLCCI1	7.63229e-76	0.422818	0.301	0.039	1.55744e-71	7	GLCCI1
XBP12	2.83497e-75	0.439118	0.947	0.3	5.78504e-71	7	XBP1
POU2AF1	3.04375e-75	0.269902	0.443	0.081	6.21108e-71	7	POU2AF1
FNDC3B	3.73113e-75	0.375335	0.26	0.029	7.61374e-71	7	FNDC3B
CCNL11	6.90139e-75	0.286285	0.602	0.14	1.4083e-70	7	CCNL1
HIST1H1C	2.93252e-74	0.481534	0.398	0.067	5.98411e-70	7	HIST1H1C
CD27	8.58989e-73	0.298558	0.638	0.155	1.75285e-68	7	CD27
SPAG4	1.75831e-71	0.273542	0.297	0.039	3.58802e-67	7	SPAG4
HSP90B12	3.22173e-70	0.262099	0.935	0.284	6.57427e-66	7	HSP90B1
TMEM107	4.54302e-70	0.380516	0.301	0.042	9.27048e-66	7	TMEM107
SRRM21	2.50667e-69	0.293029	0.589	0.141	5.1151e-65	7	SRRM2
AQP3	5.58494e-68	0.280367	0.26	0.032	1.13966e-63	7	AQP3
TYMP	1.24678e-67	0.31419	0.484	0.103	2.54418e-63	7	TYMP
ZBP1	9.64217e-67	0.26102	0.268	0.035	1.96758e-62	7	ZBP1
SLC44A1	5.67486e-66	0.317165	0.276	0.037	1.15801e-61	7	SLC44A1
SEC31A	9.1672e-66	0.411203	0.325	0.053	1.87066e-61	7	SEC31A
SEC14L1	9.64097e-66	0.336882	0.341	0.057	1.96734e-61	7	SEC14L1
HYOU1	1.01771e-64	0.304932	0.252	0.031	2.07673e-60	7	HYOU1
RAD9A	8.93922e-64	0.423591	0.256	0.034	1.82414e-59	7	RAD9A
JSRP1	4.9534e-63	0.329739	0.317	0.049	1.01079e-58	7	JSRP1
HIST2H2AA3	3.50195e-61	0.40265	0.313	0.051	7.14607e-57	7	HIST2H2AA3
CPEB4	6.27741e-61	0.479631	0.289	0.045	1.28097e-56	7	CPEB4
MT-ND11	1.17781e-60	0.387305	0.992	0.336	2.40345e-56	7	MT-ND1
SRSF71	7.38484e-58	0.320149	0.577	0.157	1.50695e-53	7	SRSF7
SLC38A2	9.1467e-58	0.382823	0.358	0.069	1.86647e-53	7	SLC38A2
LINC00969	3.92308e-55	0.460836	0.297	0.051	8.00545e-51	7	LINC00969
FBXW7	4.75475e-55	0.285592	0.301	0.052	9.70254e-51	7	FBXW7
RP1-3J17.31	8.38675e-53	0.549301	0.272	0.044	1.7114e-48	7	RP1-3J17.3
TNFRSF13B1	1.75494e-52	0.298387	0.394	0.086	3.58113e-48	7	TNFRSF13B
AKAP17A	6.88635e-52	0.436459	0.293	0.053	1.40523e-47	7	AKAP17A
USP48	2.66359e-51	0.259493	0.313	0.059	5.43533e-47	7	USP48
CYBA1	5.72955e-49	0.401518	0.992	0.435	1.16917e-44	7	CYBA
WDR74	2.69652e-48	0.292215	0.317	0.064	5.50252e-44	7	WDR74
RP11-386I14.4	6.52894e-47	0.438095	0.268	0.048	1.33229e-42	7	RP11-386I14.4
HNRNPUL1	6.49541e-44	0.351403	0.285	0.057	1.32545e-39	7	HNRNPUL1
MIR24-2	7.81467e-43	0.306688	0.252	0.046	1.59466e-38	7	MIR24-2
KLF21	5.3965e-40	0.465742	0.37	0.094	1.10121e-35	7	KLF2
MSI2	1.17839e-38	0.252522	0.252	0.051	2.40463e-34	7	MSI2
MALAT11	5.93266e-38	0.688345	1	0.803	1.21062e-33	7	MALAT1
ANKRD36	1.30823e-35	0.353148	0.268	0.061	2.66957e-31	7	ANKRD36
MT-ND6	2.50529e-35	0.270905	0.309	0.078	5.1123e-31	7	MT-ND6
MT-ND32	6.15019e-32	0.348208	0.996	0.468	1.25501e-27	7	MT-ND3
MT-ND21	2.81233e-27	0.408126	0.996	0.533	5.73884e-23	7	MT-ND2
SSR43	5.56653e-27	0.326293	1	0.499	1.13591e-22	7	SSR4
IGLL52	2.74324e-21	1.23777	1	0.705	5.59785e-17	7	IGLL5
HSPA1A	0	2.64528	0.822	0.044	0	8	HSPA1A
DUSP5	0	1.67018	0.809	0.034	0	8	DUSP5
PDE4B	0	1.46123	0.748	0.051	0	8	PDE4B
DNAJB1	0	1.46038	0.843	0.057	0	8	DNAJB1
HSPA1B	0	1.4575	0.783	0.039	0	8	HSPA1B
AHNAK	0	1.43135	0.657	0.032	0	8	AHNAK
H1FX1	0	1.38489	0.848	0.057	0	8	H1FX
HIST2H2AA31	0	1.35838	0.748	0.033	0	8	HIST2H2AA3
ERN1	0	1.29827	0.67	0.017	0	8	ERN1
GADD45A	0	1.22681	0.639	0.025	0	8	GADD45A
ANKRD37	0	1.20033	0.6	0.02	0	8	ANKRD37
CDKN1A	0	1.15943	0.757	0.039	0	8	CDKN1A
ANKRD281	0	1.12245	0.857	0.052	0	8	ANKRD28
ATF3	0	1.06404	0.517	0.019	0	8	ATF3
TP53INP1	0	1.0605	0.652	0.034	0	8	TP53INP1
FAM46C1	0	1.05137	0.839	0.068	0	8	FAM46C
TUBB4B	0	1.0337	0.817	0.056	0	8	TUBB4B
TXNDC51	0	0.938662	0.765	0.036	0	8	TXNDC5
PRDM11	0	0.925423	0.757	0.043	0	8	PRDM1
GOLGB1	0	0.909839	0.817	0.053	0	8	GOLGB1
NR4A1	0	0.872508	0.661	0.037	0	8	NR4A1
TRIB11	0	0.855077	0.643	0.032	0	8	TRIB1
HIST1H2AC	0	0.820702	0.622	0.023	0	8	HIST1H2AC
UBALD2	0	0.798473	0.743	0.051	0	8	UBALD2
SLAMF71	0	0.775296	0.826	0.046	0	8	SLAMF7
CCPG11	0	0.77476	0.848	0.064	0	8	CCPG1
CLPTM1L	0	0.758543	0.787	0.043	0	8	CLPTM1L
KDELR1	0	0.733962	0.909	0.083	0	8	KDELR1
SLC3A2	0	0.721509	0.852	0.07	0	8	SLC3A2
TMEM238	0	0.711303	0.648	0.024	0	8	TMEM238
GOLGA4	0	0.704928	0.748	0.051	0	8	GOLGA4
CPEB41	0	0.70033	0.643	0.031	0	8	CPEB4
EIF2AK4	0	0.676936	0.596	0.021	0	8	EIF2AK4
HDLBP1	0	0.673089	0.8	0.057	0	8	HDLBP
LRPAP1	0	0.645189	0.857	0.067	0	8	LRPAP1
BACH1	0	0.633959	0.613	0.031	0	8	BACH1
HIST1H2BJ	0	0.63198	0.37	0.005	0	8	HIST1H2BJ
C8orf59	0	0.629993	0.835	0.063	0	8	C8orf59
UBE2M	0	0.614099	0.617	0.03	0	8	UBE2M
SNORD3B-1	0	0.521988	0.47	0.009	0	8	SNORD3B-1
SPAG41	0	0.477657	0.613	0.027	0	8	SPAG4
SNORD3B-2	0	0.397547	0.33	0.003	0	8	SNORD3B-2
FNDC3B1	6.00647e-308	0.440138	0.513	0.019	1.22568e-303	8	FNDC3B
SURF1	1.27316e-306	0.410824	0.674	0.04	2.598e-302	8	SURF1
MXD4	1.03408e-305	0.548793	0.565	0.026	2.11014e-301	8	MXD4
PPP1R10	5.29702e-305	0.697475	0.696	0.044	1.08091e-300	8	PPP1R10
NDUFC2	7.60321e-304	0.678707	0.917	0.085	1.55151e-299	8	NDUFC2
BRI3	3.574e-302	0.448996	0.613	0.033	7.29311e-298	8	BRI3
FNDC3A1	1.10331e-300	0.549308	0.67	0.041	2.25141e-296	8	FNDC3A
PPAPDC1B1	2.84767e-300	0.626831	0.887	0.079	5.81095e-296	8	PPAPDC1B
LGALS3	3.6942e-300	0.329914	0.683	0.043	7.53839e-296	8	LGALS3
ECI1	5.35647e-300	0.437308	0.53	0.022	1.09304e-295	8	ECI1
ACBD3	1.97762e-299	0.568487	0.635	0.036	4.03554e-295	8	ACBD3
NUCB2	3.16686e-298	0.715687	0.878	0.076	6.4623e-294	8	NUCB2
SIL1	9.22005e-297	0.488457	0.726	0.049	1.88144e-292	8	SIL1
DNAJA1	5.68011e-294	1.23725	0.922	0.092	1.15908e-289	8	DNAJA1
LMAN1	9.99535e-290	0.914023	0.939	0.097	2.03965e-285	8	LMAN1
GLA	1.67862e-289	0.740312	0.439	0.014	3.42539e-285	8	GLA
DNAJB4	6.13334e-285	0.67172	0.448	0.015	1.25157e-280	8	DNAJB4
FIS1	1.43116e-284	0.441718	0.817	0.07	2.92043e-280	8	FIS1
GNAS1	8.05943e-281	1.52234	0.996	0.136	1.64461e-276	8	GNAS
HIST1H2BG	5.31366e-280	0.403809	0.348	0.007	1.08431e-275	8	HIST1H2BG
JUND	1.34154e-279	2.20109	1	0.146	2.73754e-275	8	JUND
RAB30	3.43761e-279	0.794878	0.596	0.035	7.01479e-275	8	RAB30
A1BG1	1.18078e-277	0.469997	0.726	0.054	2.40951e-273	8	A1BG
PDXK	2.00796e-277	0.47337	0.609	0.036	4.09744e-273	8	PDXK
PIM3	3.66569e-276	0.751026	0.709	0.053	7.48022e-272	8	PIM3
PABPC41	2.72872e-275	0.950793	0.904	0.094	5.56823e-271	8	PABPC4
RYBP	2.97999e-273	0.525196	0.504	0.023	6.08097e-269	8	RYBP
CFLAR	1.5622e-271	0.71815	0.813	0.073	3.18782e-267	8	CFLAR
TMEM208	2.78915e-271	0.564918	0.817	0.074	5.69155e-267	8	TMEM208
RGCC	9.16066e-271	1.15811	0.683	0.05	1.86932e-266	8	RGCC
DNAJC1	1.45123e-270	0.466952	0.817	0.072	2.96139e-266	8	DNAJC1
LMNA	1.81166e-269	1.01565	0.617	0.04	3.69687e-265	8	LMNA
AQP31	3.14321e-269	0.489424	0.5	0.023	6.41404e-265	8	AQP3
MCL1	3.43954e-269	0.789939	0.935	0.106	7.01873e-265	8	MCL1
HYI	4.25023e-269	0.293217	0.457	0.018	8.67302e-265	8	HYI
DHRS7	4.38612e-269	0.46235	0.596	0.036	8.95032e-265	8	DHRS7
SNORD3D	1.03432e-268	0.277511	0.257	0.002	2.11064e-264	8	SNORD3D
MAP2K2	5.63822e-268	0.505735	0.7	0.053	1.15054e-263	8	MAP2K2
MBD2	1.2429e-267	0.539881	0.648	0.044	2.53626e-263	8	MBD2
NEAT11	1.99297e-267	2.49048	1	0.16	4.06686e-263	8	NEAT1
CECR1	8.91499e-267	0.372494	0.526	0.026	1.81919e-262	8	CECR1
HSPH1	1.02701e-266	0.984988	0.652	0.045	2.09571e-262	8	HSPH1
METRN	6.43509e-266	0.371983	0.422	0.014	1.31314e-261	8	METRN
CTA-292E10.6	1.43736e-264	0.473323	0.443	0.017	2.93307e-260	8	CTA-292E10.6
JSRP11	6.81571e-264	0.955043	0.604	0.038	1.39081e-259	8	JSRP1
SRPRB	1.2642e-262	0.447726	0.774	0.066	2.57973e-258	8	SRPRB
IL10RA	7.17683e-262	0.55912	0.57	0.034	1.4645e-257	8	IL10RA
RRBP11	4.16879e-261	0.736799	0.93	0.101	8.50682e-257	8	RRBP1
ODC1	2.08416e-259	0.751556	0.726	0.06	4.25293e-255	8	ODC1
TAF10	5.80457e-259	0.489689	0.591	0.037	1.18448e-254	8	TAF10
SEL1L	2.10937e-258	0.516763	0.743	0.062	4.30439e-254	8	SEL1L
HIST1H2BC	2.34349e-258	0.440254	0.37	0.01	4.78213e-254	8	HIST1H2BC
NANS1	6.30684e-257	0.409036	0.726	0.06	1.28697e-252	8	NANS
ITGA6	1.27114e-256	0.352858	0.426	0.016	2.5939e-252	8	ITGA6
CREB3L21	7.97908e-256	0.35586	0.513	0.026	1.62821e-251	8	CREB3L2
UBE2S	3.91374e-255	0.562076	0.587	0.037	7.98638e-251	8	UBE2S
TPST2	3.13407e-254	0.378958	0.604	0.039	6.39538e-250	8	TPST2
CD81	2.51295e-253	0.654117	0.774	0.07	5.12792e-249	8	CD81
STX11	4.89915e-252	0.372664	0.348	0.009	9.9972e-248	8	STX11
SQSTM1	6.01338e-252	0.968046	0.835	0.087	1.22709e-247	8	SQSTM1
PELI1	4.52431e-251	0.604525	0.413	0.015	9.23231e-247	8	PELI1
EIF5	2.92963e-250	0.840138	0.909	0.103	5.9782e-246	8	EIF5
TMED4	4.18617e-250	0.441185	0.765	0.07	8.54229e-246	8	TMED4
TXNL4A	2.07614e-249	0.399594	0.683	0.054	4.23656e-245	8	TXNL4A
HM131	3.8882e-249	0.489219	0.809	0.078	7.93426e-245	8	HM13
SPATS21	9.01936e-249	0.437764	0.609	0.041	1.84049e-244	8	SPATS2
TMEM205	9.79542e-249	0.358152	0.63	0.045	1.99885e-244	8	TMEM205
DUS1L	1.52392e-247	0.452416	0.487	0.024	3.10971e-243	8	DUS1L
ARFGAP3	1.28299e-246	0.36521	0.6	0.041	2.61806e-242	8	ARFGAP3
SLC38A21	1.45904e-246	0.587235	0.687	0.056	2.97732e-242	8	SLC38A2
ELL2	2.1682e-246	0.459088	0.574	0.037	4.42443e-242	8	ELL2
MEI1	6.91022e-245	0.279553	0.617	0.043	1.4101e-240	8	MEI1
DNAJC4	9.00138e-245	0.410247	0.661	0.051	1.83682e-240	8	DNAJC4
ACADVL	9.34192e-245	0.339721	0.7	0.059	1.90631e-240	8	ACADVL
VKORC1	1.63095e-244	0.379199	0.652	0.049	3.32812e-240	8	VKORC1
LINC00152	6.39936e-244	0.512123	0.696	0.058	1.30585e-239	8	LINC00152
ARSA	6.64621e-244	0.321571	0.587	0.039	1.35623e-239	8	ARSA
RP11-16E12.2	3.17057e-243	0.40649	0.357	0.01	6.46986e-239	8	RP11-16E12.2
FCRL51	8.04824e-243	0.485348	0.783	0.074	1.64232e-238	8	FCRL5
CYTIP	9.12587e-242	0.759955	0.848	0.092	1.86222e-237	8	CYTIP
ALKBH7	1.65602e-241	0.425417	0.796	0.079	3.37928e-237	8	ALKBH7
SEC14L11	1.8538e-241	0.413042	0.626	0.046	3.78286e-237	8	SEC14L1
PIM1	3.14699e-241	0.26874	0.478	0.024	6.42174e-237	8	PIM1
SIK1	3.89688e-241	0.573229	0.491	0.026	7.95197e-237	8	SIK1
TMEM14C	1.73223e-240	0.331492	0.609	0.043	3.53479e-236	8	TMEM14C
REEP5	6.32238e-240	0.578698	0.926	0.111	1.29014e-235	8	REEP5
IFI27L1	1.08942e-239	0.291827	0.404	0.015	2.22307e-235	8	IFI27L1
MLEC	1.28433e-239	0.368606	0.683	0.056	2.62081e-235	8	MLEC
FBXW71	3.0879e-239	0.563881	0.587	0.041	6.30117e-235	8	FBXW7
PSMD8	2.22307e-238	0.405199	0.83	0.088	4.5364e-234	8	PSMD8
TECR	2.32018e-238	0.448456	0.783	0.077	4.73456e-234	8	TECR
C10orf118	1.03491e-237	0.312728	0.583	0.039	2.11184e-233	8	C10orf118
CTD-2020K17.1	1.91057e-237	0.404776	0.409	0.016	3.89871e-233	8	CTD-2020K17.1
SLC25A4	1.63935e-236	0.271275	0.5	0.028	3.34526e-232	8	SLC25A4
ERLEC1	2.44459e-236	0.694984	0.87	0.098	4.98843e-232	8	ERLEC1
AKR1A1	8.63783e-236	0.422333	0.752	0.071	1.76264e-231	8	AKR1A1
AKAP91	3.83342e-235	0.523596	0.809	0.084	7.82247e-231	8	AKAP9
PPP1R15B	1.05479e-234	0.456525	0.474	0.025	2.15241e-230	8	PPP1R15B
KLF13	1.09295e-234	0.501651	0.704	0.062	2.23028e-230	8	KLF13
CD38	1.38052e-233	0.479697	0.67	0.055	2.8171e-229	8	CD38
HSPD1	7.79203e-233	0.921336	0.857	0.099	1.59004e-228	8	HSPD1
ZBP11	9.38465e-233	0.319223	0.487	0.026	1.91503e-228	8	ZBP1
CDV3	1.1438e-232	0.466771	0.87	0.099	2.33403e-228	8	CDV3
OS9	3.49216e-231	0.289507	0.743	0.07	7.1261e-227	8	OS9
CHST2	3.6098e-231	0.391877	0.317	0.008	7.36616e-227	8	CHST2
P4HB1	4.00606e-229	0.610411	0.913	0.113	8.17476e-225	8	P4HB
ATF4	4.80252e-229	0.361853	0.883	0.103	9.80002e-225	8	ATF4
CTA-384D8.34	5.63958e-229	0.508471	0.57	0.039	1.15081e-224	8	CTA-384D8.34
CFL2	8.94842e-228	0.344634	0.404	0.017	1.82601e-223	8	CFL2
CTSZ	4.12286e-225	0.651546	0.696	0.064	8.41312e-221	8	CTSZ
DDT	5.29289e-225	0.280979	0.826	0.09	1.08007e-220	8	DDT
C19orf101	5.86567e-225	0.74022	0.965	0.132	1.19695e-220	8	C19orf10
ATOX1	9.15292e-225	0.250908	0.713	0.066	1.86774e-220	8	ATOX1
TNFAIP3	1.7725e-224	0.472257	0.53	0.034	3.61696e-220	8	TNFAIP3
PHPT1	1.84185e-224	0.436017	0.861	0.1	3.75848e-220	8	PHPT1
SELM1	5.28971e-224	0.599031	0.861	0.099	1.07942e-219	8	SELM
RER1	7.01367e-224	0.317642	0.687	0.062	1.43121e-219	8	RER1
SRPR	1.39593e-223	0.48515	0.73	0.071	2.84853e-219	8	SRPR
MANEA	6.33122e-223	0.257968	0.465	0.025	1.29195e-218	8	MANEA
OGT	7.48363e-223	0.327387	0.57	0.041	1.52711e-218	8	OGT
WHSC1L1	9.27397e-223	0.523211	0.739	0.074	1.89245e-218	8	WHSC1L1
DDOST	3.83231e-222	0.36897	0.752	0.076	7.8202e-218	8	DDOST
FAM107B	6.8768e-222	0.936877	0.743	0.078	1.40328e-217	8	FAM107B
DERL1	1.31191e-221	0.381997	0.709	0.067	2.67709e-217	8	DERL1
CD55	4.23751e-221	0.754064	0.7	0.066	8.64706e-217	8	CD55
VIM	6.18627e-221	1.40861	0.987	0.166	1.26237e-216	8	VIM
MIR155HG	1.82871e-220	0.938157	0.4	0.018	3.73166e-216	8	MIR155HG
AL592183.1	1.21872e-219	0.442085	0.543	0.038	2.48692e-215	8	AL592183.1
ATRAID	1.57734e-219	0.28874	0.774	0.081	3.21871e-215	8	ATRAID
MT-ATP8	1.41825e-218	0.653482	0.583	0.045	2.89408e-214	8	MT-ATP8
BRD2	1.75922e-218	0.519943	0.739	0.074	3.58987e-214	8	BRD2
C1orf122	8.85792e-218	0.274599	0.474	0.028	1.80755e-213	8	C1orf122
FAM173A	1.79328e-217	0.339524	0.6	0.047	3.65937e-213	8	FAM173A
NFKBIA	1.11282e-216	1.05392	0.917	0.127	2.27083e-212	8	NFKBIA
TXNDC15	1.36535e-216	0.279062	0.77	0.081	2.78613e-212	8	TXNDC15
KRT10	1.45483e-216	0.352981	0.861	0.104	2.96872e-212	8	KRT10
CSNK1E	1.95493e-216	0.364322	0.457	0.025	3.98924e-212	8	CSNK1E
BTG21	5.93239e-216	1.18445	0.93	0.137	1.21056e-211	8	BTG2
GAB1	6.04571e-216	0.321101	0.274	0.006	1.23369e-211	8	GAB1
MSI21	1.47757e-214	0.44226	0.543	0.039	3.01512e-210	8	MSI2
BHLHE41	3.53673e-214	0.362563	0.543	0.038	7.21705e-210	8	BHLHE41
EDEM2	5.96121e-214	0.315628	0.513	0.034	1.21645e-209	8	EDEM2
GADD45B	1.03905e-213	0.646549	0.657	0.061	2.12029e-209	8	GADD45B
EDEM1	1.59189e-213	0.401743	0.474	0.028	3.24841e-209	8	EDEM1
UBE2H	1.94704e-213	0.344277	0.504	0.033	3.97313e-209	8	UBE2H
CALU	3.20518e-213	0.337428	0.526	0.036	6.5405e-209	8	CALU
JOSD1	3.35386e-213	0.506066	0.465	0.027	6.8439e-209	8	JOSD1
BCAS2	3.97947e-213	0.815889	0.565	0.044	8.1205e-209	8	BCAS2
WBSCR22	9.65095e-213	0.357572	0.635	0.055	1.96937e-208	8	WBSCR22
RPL22L1	3.39696e-212	0.707109	0.852	0.108	6.93183e-208	8	RPL22L1
LMAN2	5.01519e-212	0.437513	0.926	0.122	1.0234e-207	8	LMAN2
NENF	1.11156e-211	0.276667	0.648	0.058	2.26824e-207	8	NENF
SNORD3A	2.43544e-211	0.516084	0.483	0.03	4.96977e-207	8	SNORD3A
ABHD14A	5.07257e-211	0.254141	0.47	0.028	1.03511e-206	8	ABHD14A
EIF4A3	1.38816e-210	0.539199	0.552	0.042	2.83268e-206	8	EIF4A3
PRDX41	7.11265e-210	0.932673	0.978	0.146	1.45141e-205	8	PRDX4
TOMM20	2.97759e-209	0.387663	0.787	0.088	6.07606e-205	8	TOMM20
RABAC12	4.23792e-209	0.91485	0.991	0.162	8.6479e-205	8	RABAC1
BCL2L11	4.332e-209	0.553045	0.409	0.02	8.83989e-205	8	BCL2L11
IRF1	8.08285e-208	0.652862	0.843	0.107	1.64939e-203	8	IRF1
RP11-138A9.1	1.73225e-207	0.74501	0.587	0.049	3.53482e-203	8	RP11-138A9.1
EZR	3.03419e-206	0.96524	0.822	0.102	6.19157e-202	8	EZR
TGFB1	8.01479e-206	0.520044	0.574	0.046	1.6355e-201	8	TGFB1
UBXN4	1.30906e-205	0.365447	0.887	0.116	2.67127e-201	8	UBXN4
MBNL2	2.6964e-205	0.34085	0.47	0.029	5.50228e-201	8	MBNL2
HIST1H2BK	9.24655e-205	0.283737	0.63	0.056	1.88685e-200	8	HIST1H2BK
THAP2	1.23144e-204	0.849929	0.326	0.011	2.51288e-200	8	THAP2
DNAJC15	1.87222e-204	0.254342	0.609	0.053	3.82045e-200	8	DNAJC15
PGM3	2.84112e-204	0.313046	0.374	0.016	5.79759e-200	8	PGM3
ST6GALNAC4	6.26485e-204	0.292093	0.535	0.039	1.27841e-199	8	ST6GALNAC4
TCF25	7.8407e-204	0.414316	0.878	0.114	1.59997e-199	8	TCF25
FAM89B	9.0599e-204	0.2853	0.522	0.038	1.84876e-199	8	FAM89B
TAF1D	1.0303e-203	0.469238	0.757	0.082	2.10243e-199	8	TAF1D
BTG3	5.69619e-203	0.305077	0.483	0.032	1.16236e-198	8	BTG3
GABARAP	1.06516e-202	0.356508	0.843	0.105	2.17356e-198	8	GABARAP
DESI1	1.33368e-202	0.260258	0.383	0.018	2.7215e-198	8	DESI1
RPN2	3.14498e-202	0.464187	0.83	0.103	6.41765e-198	8	RPN2
SEC24A	7.54626e-202	0.266755	0.291	0.008	1.53989e-197	8	SEC24A
DPP7	1.22467e-201	0.330806	0.817	0.1	2.49907e-197	8	DPP7
BST2	1.43146e-201	0.36943	0.865	0.11	2.92104e-197	8	BST2
GUSB	1.56351e-201	0.273314	0.474	0.03	3.1905e-197	8	GUSB
ATP6V0B	4.41637e-201	0.464431	0.87	0.116	9.01205e-197	8	ATP6V0B
NDUFV3	8.78224e-201	0.291689	0.461	0.028	1.7921e-196	8	NDUFV3
CNPY2	1.63564e-199	0.411576	0.791	0.094	3.3377e-195	8	CNPY2
EIF2AK3	2.91545e-199	0.413207	0.383	0.018	5.94927e-195	8	EIF2AK3
MYADM	7.79254e-199	0.513918	0.448	0.028	1.59015e-194	8	MYADM
ITM2C	8.42402e-199	0.63611	0.917	0.129	1.71901e-194	8	ITM2C
TAGLN2	1.38273e-198	0.579926	0.817	0.102	2.8216e-194	8	TAGLN2
FCGRT	2.64152e-197	0.299492	0.509	0.037	5.39029e-193	8	FCGRT
GOLGA2	5.8964e-197	0.328999	0.43	0.025	1.20322e-192	8	GOLGA2
CTDNEP1	6.75655e-197	0.306242	0.513	0.038	1.37874e-192	8	CTDNEP1
TPM4	8.11248e-197	0.398271	0.674	0.069	1.65543e-192	8	TPM4
FGFR1OP2	1.23794e-196	0.268037	0.687	0.07	2.52614e-192	8	FGFR1OP2
TMEM147	3.74472e-196	0.271662	0.696	0.072	7.64147e-192	8	TMEM147
C21orf2	4.29372e-196	0.251631	0.383	0.019	8.76176e-192	8	C21orf2
KDELR2	5.27943e-196	0.295246	0.887	0.118	1.07732e-191	8	KDELR2
AUP1	8.84672e-196	0.311953	0.696	0.073	1.80526e-191	8	AUP1
MAP1LC3B	3.23287e-195	0.326689	0.73	0.081	6.59699e-191	8	MAP1LC3B
HSPA8	4.47321e-195	0.79583	0.943	0.15	9.12804e-191	8	HSPA8
SRRM22	5.29419e-195	0.458138	0.913	0.129	1.08033e-190	8	SRRM2
GNG5	6.66276e-195	0.323577	0.774	0.091	1.3596e-190	8	GNG5
CCDC88A	1.40817e-194	0.43036	0.33	0.013	2.87351e-190	8	CCDC88A
TYMP1	2.30776e-194	0.5251	0.77	0.093	4.70922e-190	8	TYMP
HSP90AA1	2.88978e-194	1.99335	1	0.205	5.89688e-190	8	HSP90AA1
NDUFB11	6.4778e-194	0.483593	0.965	0.152	1.32186e-189	8	NDUFB11
CDKN1B	7.53876e-194	0.302127	0.583	0.051	1.53836e-189	8	CDKN1B
YPEL3	9.28728e-194	0.477892	0.635	0.061	1.89516e-189	8	YPEL3
SPCS32	5.35371e-193	0.628979	0.974	0.152	1.09248e-188	8	SPCS3
NPC2	6.10819e-193	0.335449	0.87	0.116	1.24644e-188	8	NPC2
PNP	7.13885e-193	0.45674	0.37	0.018	1.45675e-188	8	PNP
ZBTB381	1.22158e-191	0.276698	0.639	0.062	2.49275e-187	8	ZBTB38
PRDX2	1.32238e-191	0.251841	0.791	0.098	2.69846e-187	8	PRDX2
RP11-138A9.2	1.38423e-191	0.943875	0.591	0.055	2.82466e-187	8	RP11-138A9.2
MAN1A1	3.053e-191	0.388838	0.378	0.019	6.22995e-187	8	MAN1A1
MBTPS1	3.36775e-191	0.295837	0.474	0.033	6.87222e-187	8	MBTPS1
AURKAIP1	3.48239e-191	0.300498	0.783	0.096	7.10616e-187	8	AURKAIP1
AC074212.5	8.00594e-191	0.284802	0.322	0.012	1.63369e-186	8	AC074212.5
LINC-PINT	1.77708e-189	0.747206	0.548	0.047	3.6263e-185	8	LINC-PINT
TMED10	7.05984e-189	0.315265	0.896	0.125	1.44063e-184	8	TMED10
HIST1H4C1	1.18335e-188	0.853933	0.748	0.092	2.41473e-184	8	HIST1H4C
AKAP17A1	1.81167e-188	0.320831	0.535	0.043	3.69689e-184	8	AKAP17A
ISCU	2.3172e-188	0.379109	0.843	0.113	4.72848e-184	8	ISCU
ZFP361	2.6463e-188	0.661042	0.839	0.117	5.40005e-184	8	ZFP36
ARID5B1	1.47357e-187	0.676325	0.696	0.078	3.00697e-183	8	ARID5B
C19orf60	2.73065e-187	0.252534	0.678	0.073	5.57217e-183	8	C19orf60
IER3	3.18945e-187	0.40889	0.365	0.018	6.50838e-183	8	IER3
SEC31A1	4.56991e-187	0.271797	0.539	0.044	9.32535e-183	8	SEC31A
MAN1A2	4.78333e-187	0.321465	0.47	0.033	9.76087e-183	8	MAN1A2
HBP1	9.70767e-187	0.288919	0.47	0.033	1.98095e-182	8	HBP1
MESDC2	1.06722e-186	0.255023	0.626	0.061	2.17777e-182	8	MESDC2
TIMP2	1.57076e-186	0.391731	0.296	0.01	3.2053e-182	8	TIMP2
CALCOCO1	5.39119e-186	0.359391	0.383	0.02	1.10013e-181	8	CALCOCO1
RAB9A	6.21957e-186	0.34472	0.374	0.019	1.26917e-181	8	RAB9A
ZFP36L2	1.44606e-185	0.914175	0.904	0.142	2.95083e-181	8	ZFP36L2
GLS	2.96217e-185	0.328196	0.591	0.055	6.04461e-181	8	GLS
TMBIM6	4.33031e-185	0.944412	0.974	0.178	8.83644e-181	8	TMBIM6
GYPC	1.9304e-184	0.313412	0.852	0.118	3.93917e-180	8	GYPC
ORMDL1	4.54717e-184	0.349773	0.691	0.077	9.27895e-180	8	ORMDL1
SLC1A5	1.18733e-183	0.276279	0.478	0.035	2.42286e-179	8	SLC1A5
ICAM3	2.86614e-183	0.359176	0.861	0.122	5.84865e-179	8	ICAM3
HNRNPAB	2.92959e-183	0.269906	0.583	0.054	5.97812e-179	8	HNRNPAB
C16orf74	1.25481e-182	0.295263	0.435	0.028	2.56057e-178	8	C16orf74
RAPGEF1	1.57485e-182	0.466506	0.443	0.03	3.21364e-178	8	RAPGEF1
BLOC1S6	1.94489e-182	0.284212	0.509	0.041	3.96874e-178	8	BLOC1S6
TLE4	2.31933e-182	0.27221	0.53	0.044	4.73282e-178	8	TLE4
SNHG8	1.4648e-181	0.306139	0.739	0.089	2.98907e-177	8	SNHG8
NSA2	1.79801e-181	0.378186	0.696	0.078	3.66901e-177	8	NSA2
CTBS	1.98757e-181	0.263132	0.457	0.032	4.05583e-177	8	CTBS
DAD1	1.06711e-180	0.445593	0.952	0.153	2.17755e-176	8	DAD1
TOP1	3.88017e-180	0.320733	0.635	0.066	7.91788e-176	8	TOP1
HAX1	1.88086e-179	0.314253	0.73	0.089	3.83809e-175	8	HAX1
C11orf24	1.05851e-178	0.285376	0.387	0.022	2.16e-174	8	C11orf24
GSTP11	1.62585e-178	0.568309	0.948	0.158	3.31772e-174	8	GSTP1
SEC11C1	2.17657e-177	1.09523	0.991	0.194	4.44152e-173	8	SEC11C
SND1	3.43751e-177	0.303589	0.478	0.037	7.01458e-173	8	SND1
MRPS6	4.13682e-177	0.452592	0.561	0.052	8.4416e-173	8	MRPS6
KCNQ1OT1	8.73621e-177	0.536795	0.417	0.027	1.78271e-172	8	KCNQ1OT1
MARCKS1	6.48107e-176	0.502431	0.691	0.08	1.32253e-171	8	MARCKS
HSPE1	9.49203e-176	0.633214	0.861	0.127	1.93694e-171	8	HSPE1
AIG1	1.29047e-175	0.257619	0.396	0.024	2.63333e-171	8	AIG1
SNHG7	1.5398e-175	0.351861	0.63	0.066	3.14212e-171	8	SNHG7
ATF5	2.04863e-174	0.541865	0.365	0.02	4.18044e-170	8	ATF5
MIR29A	2.90097e-174	0.40923	0.339	0.017	5.91972e-170	8	MIR29A
COBLL1	3.61067e-174	0.521631	0.5	0.042	7.36794e-170	8	COBLL1
HIST1H2BD	3.72945e-174	0.256621	0.278	0.01	7.61032e-170	8	HIST1H2BD
DAP	8.43919e-174	0.263815	0.4	0.025	1.7221e-169	8	DAP
ATP5D	9.1369e-174	0.331276	0.952	0.155	1.86448e-169	8	ATP5D
CLK1	1.40589e-173	0.250626	0.643	0.07	2.86885e-169	8	CLK1
TRAM2	4.18195e-173	0.311467	0.326	0.015	8.53368e-169	8	TRAM2
CDK2AP2	6.69862e-173	0.260678	0.63	0.068	1.36692e-168	8	CDK2AP2
WDR33	2.47442e-172	0.284747	0.517	0.045	5.04931e-168	8	WDR33
DUSP2	1.83759e-171	0.811517	0.487	0.04	3.74979e-167	8	DUSP2
PCMTD1	4.85616e-171	0.254153	0.652	0.073	9.90947e-167	8	PCMTD1
PRDX1	6.63837e-171	0.381306	0.887	0.139	1.35463e-166	8	PRDX1
ERP29	2.04521e-170	0.462925	0.943	0.156	4.17346e-166	8	ERP29
ZNF706	2.38913e-170	0.29707	0.765	0.103	4.87525e-166	8	ZNF706
PMM2	1.76621e-169	0.260001	0.317	0.014	3.60413e-165	8	PMM2
MT-ND61	2.07442e-169	0.315078	0.617	0.065	4.23306e-165	8	MT-ND6
APOA1BP	2.69501e-169	0.254568	0.5	0.043	5.49944e-165	8	APOA1BP
SMDT1	6.09246e-169	0.32909	0.913	0.145	1.24323e-164	8	SMDT1
GLRX	6.96129e-169	0.317771	0.565	0.056	1.42052e-164	8	GLRX
JMY	9.56699e-169	0.445649	0.361	0.02	1.95224e-164	8	JMY
EHMT1	2.20802e-168	0.330295	0.461	0.036	4.50568e-164	8	EHMT1
HSP90AB11	2.74108e-168	1.05752	0.996	0.203	5.59344e-164	8	HSP90AB1
SSR31	2.14616e-167	0.643199	0.996	0.183	4.37946e-163	8	SSR3
HSPA51	2.798e-167	0.567248	0.948	0.169	5.7096e-163	8	HSPA5
PJA2	2.94445e-167	0.284391	0.509	0.044	6.00844e-163	8	PJA2
SGK1	4.53809e-167	0.587837	0.287	0.011	9.26044e-163	8	SGK1
MZT2B	9.18785e-167	0.30115	0.917	0.151	1.87487e-162	8	MZT2B
SERTAD1	8.2354e-166	0.305435	0.43	0.032	1.68052e-161	8	SERTAD1
ERO1LB	9.354e-166	0.25371	0.509	0.045	1.90878e-161	8	ERO1LB
PIK3CG	1.4135e-165	0.30666	0.33	0.017	2.88439e-161	8	PIK3CG
HNRNPUL11	1.75488e-165	0.274687	0.522	0.048	3.58101e-161	8	HNRNPUL1
EIF2S2	1.83203e-165	0.263518	0.796	0.112	3.73844e-161	8	EIF2S2
C1orf631	2.22012e-165	0.373912	0.817	0.118	4.53038e-161	8	C1orf63
CD631	1.8883e-164	0.534324	0.97	0.18	3.85326e-160	8	CD63
RSRC2	5.49346e-164	0.26286	0.735	0.096	1.121e-159	8	RSRC2
ANKRD121	7.96211e-164	0.283986	0.757	0.102	1.62475e-159	8	ANKRD12
EMP3	1.21575e-163	0.343584	0.865	0.135	2.48086e-159	8	EMP3
ATXN1	1.35953e-163	0.325884	0.361	0.021	2.77426e-159	8	ATXN1
PPP1R15A1	2.23058e-163	0.636251	0.935	0.163	4.55172e-159	8	PPP1R15A
GTF2B	3.59033e-163	0.279409	0.43	0.032	7.32642e-159	8	GTF2B
YPEL5	7.22011e-163	0.57373	0.774	0.111	1.47334e-158	8	YPEL5
HIST1H1C1	1.00035e-162	0.329693	0.578	0.061	2.04132e-158	8	HIST1H1C
PPP1R14B	1.04219e-162	0.301748	0.491	0.043	2.1267e-158	8	PPP1R14B
CUTA	8.73537e-162	0.336593	0.93	0.159	1.78254e-157	8	CUTA
MPG	9.8058e-162	0.268182	0.565	0.058	2.00097e-157	8	MPG
STK41	2.29663e-161	0.408108	0.8	0.115	4.6865e-157	8	STK4
FAM129A	1.145e-160	0.275086	0.322	0.016	2.33649e-156	8	FAM129A
TMEM140	5.77716e-160	0.336102	0.296	0.013	1.17889e-155	8	TMEM140
SEC61B2	1.50333e-159	0.780543	0.991	0.203	3.0677e-155	8	SEC61B
FUT8	8.18723e-159	0.281683	0.426	0.032	1.67069e-154	8	FUT8
DDX171	1.34667e-158	0.339465	0.813	0.119	2.74802e-154	8	DDX17
FOSB1	1.20524e-157	0.446596	0.87	0.145	2.45942e-153	8	FOSB
TSPYL2	1.30606e-157	0.342242	0.409	0.03	2.66514e-153	8	TSPYL2
SLC7A5	2.71297e-157	0.345919	0.304	0.015	5.53609e-153	8	SLC7A5
BIRC3	2.91287e-157	0.710248	0.661	0.084	5.944e-153	8	BIRC3
ANKRD361	5.92558e-157	0.382755	0.522	0.051	1.20917e-152	8	ANKRD36
USP481	1.05214e-156	0.282195	0.522	0.051	2.147e-152	8	USP48
DDX3X	1.15505e-156	0.267054	0.587	0.064	2.35699e-152	8	DDX3X
SPTAN1	3.26957e-156	0.25443	0.4	0.028	6.67189e-152	8	SPTAN1
AC016831.7	1.65695e-154	0.542153	0.413	0.032	3.38116e-150	8	AC016831.7
DDIT4	4.44556e-154	0.393694	0.491	0.046	9.07162e-150	8	DDIT4
RBM33	9.50301e-154	0.329791	0.43	0.035	1.93918e-149	8	RBM33
GAS6	3.14713e-153	0.309255	0.357	0.022	6.42203e-149	8	GAS6
KRTCAP22	1.54681e-152	0.396781	0.909	0.152	3.15642e-148	8	KRTCAP2
LMO4	1.76278e-152	0.280479	0.596	0.069	3.59713e-148	8	LMO4
TAGAP	5.42576e-152	0.369649	0.422	0.034	1.10718e-147	8	TAGAP
KMT2A	5.71928e-152	0.314374	0.522	0.052	1.16708e-147	8	KMT2A
CALR2	2.12135e-151	0.494398	0.957	0.18	4.32882e-147	8	CALR
GRB21	2.21099e-151	0.256902	0.704	0.094	4.51176e-147	8	GRB2
CTSS1	1.87527e-150	0.358462	0.826	0.13	3.82667e-146	8	CTSS
HERPUD11	3.06069e-150	1.42046	1	0.258	6.24565e-146	8	HERPUD1
VIMP2	3.77262e-150	0.370269	0.948	0.169	7.6984e-146	8	VIMP
XRN1	6.20119e-150	0.250685	0.478	0.045	1.26542e-145	8	XRN1
CYLD	2.03471e-149	0.281913	0.535	0.056	4.15203e-145	8	CYLD
ZFAND5	3.57813e-149	0.300621	0.47	0.043	7.30154e-145	8	ZFAND5
PDIA61	5.52292e-149	0.339246	0.983	0.191	1.12701e-144	8	PDIA6
UPF21	2.82823e-148	0.258738	0.687	0.093	5.77129e-144	8	UPF2
MAPKAPK2	7.35078e-148	0.333009	0.396	0.03	1.5e-143	8	MAPKAPK2
VEGFB	2.37009e-147	0.257006	0.417	0.034	4.8364e-143	8	VEGFB
HOMER3	4.53408e-147	0.272939	0.252	0.01	9.25224e-143	8	HOMER3
CADM1	1.2322e-146	0.340265	0.304	0.016	2.51443e-142	8	CADM1
HSPB1	5.80253e-146	0.541392	0.557	0.064	1.18406e-141	8	HSPB1
FAM214A	1.02807e-145	0.284472	0.435	0.037	2.09787e-141	8	FAM214A
SELK3	1.12524e-145	0.58809	0.978	0.201	2.29617e-141	8	SELK
ISG20	1.20357e-145	0.421303	0.922	0.173	2.45601e-141	8	ISG20
CHD21	8.76587e-144	0.278448	0.63	0.08	1.78876e-139	8	CHD2
OTUD1	1.39157e-143	0.374398	0.378	0.028	2.83964e-139	8	OTUD1
SERPINB9	1.39263e-143	0.373382	0.435	0.039	2.84181e-139	8	SERPINB9
NDUFA13	2.70502e-143	0.312271	0.939	0.178	5.51985e-139	8	NDUFA13
FAM49A	4.5399e-143	0.306523	0.348	0.023	9.26411e-139	8	FAM49A
CD441	8.33712e-143	0.253001	0.735	0.109	1.70127e-138	8	CD44
STAT3	9.33008e-143	0.25049	0.526	0.056	1.9039e-138	8	STAT3
TSC22D31	1.48475e-142	0.879556	0.922	0.19	3.02977e-138	8	TSC22D3
KLHL6	5.49708e-141	0.341691	0.443	0.04	1.12173e-136	8	KLHL6
UQCRH	5.64104e-141	0.335685	0.948	0.189	1.15111e-136	8	UQCRH
ZBTB43	6.00376e-139	0.292132	0.287	0.015	1.22513e-134	8	ZBTB43
MAP3K8	1.11327e-138	0.262493	0.348	0.024	2.27175e-134	8	MAP3K8
SMAP2	2.40913e-137	0.56689	0.539	0.063	4.91608e-133	8	SMAP2
FAM133B1	9.12696e-137	0.279416	0.622	0.081	1.86245e-132	8	FAM133B
SERP13	1.26983e-136	0.730468	0.978	0.234	2.59123e-132	8	SERP1
NUFIP2	1.87465e-136	0.306824	0.443	0.042	3.82541e-132	8	NUFIP2
TCF3	2.42107e-136	0.264288	0.335	0.023	4.94043e-132	8	TCF3
HIVEP1	3.04132e-136	0.317033	0.304	0.018	6.20611e-132	8	HIVEP1
WDR741	3.26268e-136	0.31741	0.509	0.057	6.65783e-132	8	WDR74
MXD1	5.69939e-136	0.303954	0.291	0.016	1.16302e-131	8	MXD1
SPCS12	6.03876e-136	0.568639	1	0.228	1.23227e-131	8	SPCS1
MZB14	1.50003e-135	1.30614	1	0.266	3.06095e-131	8	MZB1
ZFAND2A	1.01272e-133	0.507145	0.309	0.02	2.06655e-129	8	ZFAND2A
CREBRF	1.04011e-133	0.275038	0.457	0.045	2.12245e-129	8	CREBRF
BOD1L1	1.49644e-133	0.34015	0.548	0.065	3.05365e-129	8	BOD1L1
SAT1	1.20287e-132	0.90026	0.878	0.18	2.45458e-128	8	SAT1
MKNK2	6.71455e-131	0.343133	0.435	0.042	1.37017e-126	8	MKNK2
ICAM1	2.70511e-129	0.297122	0.27	0.015	5.52006e-125	8	ICAM1
NKTR	8.9025e-129	0.267119	0.587	0.077	1.81664e-124	8	NKTR
RPS261	2.40151e-127	0.776751	0.987	0.255	4.90052e-123	8	RPS26
TMEM592	3.03695e-127	0.432568	0.996	0.232	6.19721e-123	8	TMEM59
DERL33	3.38071e-127	0.773993	0.996	0.228	6.89867e-123	8	DERL3
KDM6B	1.2529e-126	0.424585	0.43	0.043	2.55667e-122	8	KDM6B
FAM53C	5.56203e-126	0.34087	0.3	0.02	1.13499e-121	8	FAM53C
AC006129.4	1.6428e-125	0.308067	0.304	0.02	3.3523e-121	8	AC006129.4
DAPP1	5.61662e-123	0.327442	0.435	0.045	1.14613e-118	8	DAPP1
HSP90B13	5.91141e-123	0.986073	1	0.283	1.20628e-118	8	HSP90B1
PHGDH	1.40686e-122	0.303741	0.278	0.017	2.87083e-118	8	PHGDH
LPIN1	4.32231e-121	0.252934	0.417	0.042	8.8201e-117	8	LPIN1
TMEM2583	8.09746e-121	0.518643	0.991	0.238	1.65237e-116	8	TMEM258
PPIB1	8.23819e-120	0.527071	0.978	0.233	1.68109e-115	8	PPIB
SLC25A36	1.62236e-119	0.259905	0.339	0.028	3.31058e-115	8	SLC25A36
MT-ND5	3.35484e-119	0.947902	1	0.292	6.84589e-115	8	MT-ND5
FGL2	1.04687e-118	0.597654	0.261	0.015	2.13625e-114	8	FGL2
NCOA31	5.60019e-118	0.30091	0.517	0.066	1.14278e-113	8	NCOA3
ST6GAL1	1.32606e-116	0.258867	0.404	0.041	2.70596e-112	8	ST6GAL1
SNHG12	1.82312e-116	0.280305	0.326	0.026	3.72025e-112	8	SNHG12
JUNB1	4.58924e-116	0.397522	0.922	0.203	9.36481e-112	8	JUNB
TOR3A	1.05189e-115	0.299923	0.47	0.056	2.14648e-111	8	TOR3A
RHOQ	1.78543e-115	0.261743	0.361	0.033	3.64335e-111	8	RHOQ
NFKB2	1.05849e-114	0.250771	0.387	0.038	2.15995e-110	8	NFKB2
UBC1	1.3863e-114	0.994783	0.996	0.305	2.82888e-110	8	UBC
XIST	1.43049e-114	0.92268	0.257	0.016	2.91906e-110	8	XIST
MEF2C2	6.13785e-113	0.338033	0.8	0.151	1.25249e-108	8	MEF2C
FNBP11	3.67436e-111	0.284681	0.6	0.093	7.49789e-107	8	FNBP1
BASP11	9.55933e-111	0.416344	0.574	0.085	1.95068e-106	8	BASP1
HNRNPL	2.24925e-110	0.251626	0.417	0.046	4.58981e-106	8	HNRNPL
MT-ND12	6.11094e-103	0.999856	1	0.338	1.247e-98	8	MT-ND1
RP11-731F5.2	7.40669e-103	0.901584	0.3	0.025	1.51141e-98	8	RP11-731F5.2
IER5	1.67418e-102	0.386087	0.396	0.046	3.41633e-98	8	IER5
FKBP23	5.65604e-102	0.356275	0.991	0.249	1.15417e-97	8	FKBP2
UBB	2.05868e-101	0.52338	0.987	0.28	4.20094e-97	8	UBB
RASSF6	6.36986e-99	0.333198	0.278	0.022	1.29983e-94	8	RASSF6
KIAA0125	5.6527e-98	0.751277	0.365	0.041	1.15349e-93	8	KIAA0125
MIR24-21	5.3872e-95	0.381048	0.365	0.042	1.09931e-90	8	MIR24-2
AC006129.2	1.16774e-94	0.352153	0.257	0.02	2.38288e-90	8	AC006129.2
MT-ND33	3.3157e-93	1.21084	1	0.47	6.76601e-89	8	MT-ND3
FKBP112	1.11409e-92	0.431681	0.987	0.257	2.27342e-88	8	FKBP11
MT-CYB1	4.61451e-91	1.14031	1	0.458	9.41637e-87	8	MT-CYB
OST41	1.24529e-89	0.281224	0.991	0.297	2.54114e-85	8	OST4
EEF1B21	1.86623e-89	0.515321	0.991	0.301	3.80824e-85	8	EEF1B2
SPCS22	1.1791e-88	0.297031	0.996	0.29	2.40608e-84	8	SPCS2
TPT1	4.13991e-88	0.992097	1	0.462	8.4479e-84	8	TPT1
RPL7A	4.98616e-88	0.827194	0.996	0.409	1.01748e-83	8	RPL7A
NACA1	1.80465e-85	0.384831	0.996	0.32	3.68257e-81	8	NACA
MT-ATP61	4.07097e-85	1.05461	1	0.492	8.30722e-81	8	MT-ATP6
H3F3B2	1.7688e-83	0.613141	0.996	0.345	3.60941e-79	8	H3F3B
CD79A3	5.3152e-81	0.62661	0.965	0.284	1.08462e-76	8	CD79A
RPL36AL	4.4145e-79	0.250451	0.991	0.328	9.00824e-75	8	RPL36AL
MDM2	2.92887e-78	0.305157	0.274	0.029	5.97665e-74	8	MDM2
MALAT12	5.05233e-78	0.97984	1	0.804	1.03098e-73	8	MALAT1
KLF22	2.37649e-77	0.821108	0.487	0.09	4.84946e-73	8	KLF2
SSR44	3.54689e-74	0.925196	1	0.5	7.23779e-70	8	SSR4
JUN2	9.0972e-72	0.49397	0.974	0.315	1.85638e-67	8	JUN
CYBA2	1.14243e-70	0.6963	1	0.436	2.33123e-66	8	CYBA
EIF1	2.35284e-70	0.560644	1	0.443	4.8012e-66	8	EIF1
FTL	5.44579e-62	0.690476	1	0.558	1.11127e-57	8	FTL
LY9	7.70251e-61	0.454071	0.335	0.054	1.57177e-56	8	LY9
RPL51	2.0582e-58	0.445554	0.996	0.41	4.19997e-54	8	RPL5
HLA-B1	6.19796e-56	0.572221	0.987	0.415	1.26475e-51	8	HLA-B
RPS213	2.99565e-52	0.262581	0.996	0.368	6.11293e-48	8	RPS21
ZNF331	1.85219e-48	0.395856	0.257	0.04	3.77958e-44	8	ZNF331
RPL281	3.72754e-45	0.457409	1	0.476	7.60641e-41	8	RPL28
RPS102	4.11448e-45	0.295444	1	0.404	8.396e-41	8	RPS10
RPL302	4.4842e-45	0.354663	1	0.432	9.15045e-41	8	RPL30
FAU1	4.67186e-42	0.415167	1	0.492	9.5334e-38	8	FAU
RPL181	1.91065e-41	0.39731	0.996	0.486	3.89886e-37	8	RPL18
MT-CO22	2.19606e-41	0.560453	1	0.662	4.48127e-37	8	MT-CO2
MT-CO32	1.27652e-29	0.497667	1	0.661	2.60486e-25	8	MT-CO3
MT-CO13	1.69598e-27	0.421742	1	0.627	3.46082e-23	8	MT-CO1
MT-ND42	2.4067e-22	0.300451	1	0.633	4.9111e-18	8	MT-ND4
REL1	0	2.11738	0.942	0.066	0	9	REL
CREM	0	1.64139	0.803	0.041	0	9	CREM
EZR1	0	1.60579	0.937	0.099	0	9	EZR
CD83	0	1.5646	0.762	0.031	0	9	CD83
ZNF3311	0	1.4036	0.628	0.026	0	9	ZNF331
NR4A2	0	1.38535	0.677	0.037	0	9	NR4A2
CD551	0	1.33667	0.794	0.063	0	9	CD55
KDM6B1	0	1.24574	0.682	0.033	0	9	KDM6B
LDLRAD4	0	1.16602	0.561	0.018	0	9	LDLRAD4
PRDM2	0	1.1467	0.767	0.055	0	9	PRDM2
SLC2A3	0	1.12371	0.704	0.043	0	9	SLC2A3
MAP4K4	0	0.947444	0.574	0.019	0	9	MAP4K4
GRASP	0	0.878729	0.381	0.007	0	9	GRASP
LY91	6.3788e-292	1.3366	0.655	0.041	1.30166e-287	9	LY9
SMAP21	5.17776e-291	1.18465	0.735	0.056	1.05657e-286	9	SMAP2
HLA-DQA11	5.43399e-289	1.81586	0.915	0.097	1.10886e-284	9	HLA-DQA1
CXCR41	7.34622e-285	1.60088	0.924	0.099	1.49907e-280	9	CXCR4
VPS37B	2.21615e-280	1.20603	0.552	0.028	4.52228e-276	9	VPS37B
CCR7	4.3892e-280	0.788905	0.511	0.022	8.9566e-276	9	CCR7
RBM38	1.56796e-279	0.795754	0.516	0.023	3.19957e-275	9	RBM38
DDX21	8.16963e-270	0.9642	0.78	0.07	1.6671e-265	9	DDX21
DEK	4.62626e-269	0.56679	0.668	0.045	9.44034e-265	9	DEK
HLA-DRB5	1.46459e-267	1.53084	0.363	0.009	2.98864e-263	9	HLA-DRB5
FMNL1	9.19425e-264	1.0144	0.682	0.052	1.87618e-259	9	FMNL1
PDE7A	1.96402e-260	0.794876	0.547	0.03	4.00777e-256	9	PDE7A
TAF1D1	4.43902e-255	1.05538	0.803	0.081	9.05827e-251	9	TAF1D
JUND1	1.00071e-253	2.09802	0.982	0.147	2.04206e-249	9	JUND
HSPH11	2.62811e-253	1.07624	0.637	0.047	5.36292e-249	9	HSPH1
LRRFIP1	3.47715e-253	0.764596	0.682	0.054	7.09547e-249	9	LRRFIP1
SESN3	2.83387e-252	0.772419	0.48	0.022	5.78279e-248	9	SESN3
LINC00926	1.1322e-250	0.830585	0.475	0.022	2.31037e-246	9	LINC00926
CHD1	8.38534e-250	0.803272	0.65	0.049	1.71111e-245	9	CHD1
TGIF1	6.05653e-249	0.482396	0.363	0.01	1.2359e-244	9	TGIF1
HLA-DQB11	7.79094e-248	1.62897	0.964	0.128	1.58982e-243	9	HLA-DQB1
TNFRSF13C	2.52822e-244	0.883602	0.565	0.036	5.15909e-240	9	TNFRSF13C
CYTIP1	5.16998e-243	0.864295	0.848	0.093	1.05499e-238	9	CYTIP
RASGEF1B	2.74182e-241	0.830582	0.484	0.025	5.59496e-237	9	RASGEF1B
KIAA0226L	7.20821e-241	0.669852	0.399	0.014	1.47091e-236	9	KIAA0226L
ZEB2	7.33998e-241	0.685289	0.354	0.01	1.4978e-236	9	ZEB2
BOD1L11	1.51786e-238	0.959851	0.686	0.06	3.09735e-234	9	BOD1L1
ARID4B1	1.06854e-237	0.842824	0.695	0.06	2.18046e-233	9	ARID4B
BANK11	1.39567e-236	1.18773	0.821	0.085	2.848e-232	9	BANK1
RAB11FIP1	1.65882e-234	0.751996	0.637	0.05	3.38498e-230	9	RAB11FIP1
PARP15	9.29127e-234	0.555242	0.381	0.013	1.89598e-229	9	PARP15
RILPL2	3.28556e-233	0.525807	0.453	0.021	6.70451e-229	9	RILPL2
NFKBID	4.21164e-232	1.08491	0.529	0.033	8.59428e-228	9	NFKBID
LYN	1.32174e-230	0.784133	0.507	0.029	2.69715e-226	9	LYN
DNAJA11	1.78371e-229	1.21196	0.83	0.097	3.63983e-225	9	DNAJA1
MAP3K2	1.41035e-228	0.638683	0.493	0.028	2.87795e-224	9	MAP3K2
CDKN2D	1.50537e-227	0.543948	0.386	0.014	3.07186e-223	9	CDKN2D
SNX2	5.22127e-227	0.633879	0.614	0.047	1.06545e-222	9	SNX2
MBP	2.12194e-224	0.65205	0.547	0.037	4.33002e-220	9	MBP
CD371	4.80531e-223	1.39971	0.946	0.139	9.80573e-219	9	CD37
RSRC21	1.08351e-222	0.743113	0.812	0.094	2.21102e-218	9	RSRC2
HLA-DMB1	9.70641e-222	0.82497	0.655	0.054	1.98069e-217	9	HLA-DMB
ATP2B11	8.60219e-221	0.934284	0.686	0.065	1.75536e-216	9	ATP2B1
EML4	4.84429e-219	0.586571	0.592	0.045	9.88525e-215	9	EML4
C1orf632	5.64448e-219	0.864361	0.883	0.116	1.15181e-214	9	C1orf63
SRSF10	7.7471e-218	0.639605	0.543	0.038	1.58087e-213	9	SRSF10
CNOT6L	2.08442e-217	0.82969	0.52	0.035	4.25346e-213	9	CNOT6L
CD811	8.21802e-217	0.847133	0.713	0.073	1.67697e-212	9	CD81
TTN	8.2825e-217	0.563257	0.274	0.005	1.69013e-212	9	TTN
PRKCB1	1.49447e-214	0.719112	0.57	0.042	3.04961e-210	9	PRKCB
METRNL	1.66309e-214	0.699135	0.336	0.011	3.39371e-210	9	METRNL
HLA-DPB11	1.36271e-213	1.48737	0.951	0.144	2.78074e-209	9	HLA-DPB1
DUSP4	1.47172e-213	1.08267	0.354	0.013	3.00319e-209	9	DUSP4
NFE2L2	2.36342e-213	0.674853	0.61	0.052	4.82279e-209	9	NFE2L2
SPIB	2.43353e-213	0.853988	0.493	0.03	4.96586e-209	9	SPIB
PIM31	4.83252e-213	1.02218	0.628	0.057	9.86125e-209	9	PIM3
HLA-DPA11	3.69092e-212	1.55217	0.96	0.161	7.5317e-208	9	HLA-DPA1
GNAI2	4.52655e-212	0.755738	0.65	0.062	9.23687e-208	9	GNAI2
NUFIP21	1.12818e-211	0.63069	0.538	0.039	2.30216e-207	9	NUFIP2
MS4A11	1.4708e-211	1.16592	0.865	0.105	3.00131e-207	9	MS4A1
SDCBP	6.52299e-211	0.384897	0.543	0.039	1.33108e-206	9	SDCBP
NR4A3	2.04883e-210	0.638342	0.269	0.006	4.18085e-206	9	NR4A3
PARP14	2.0957e-209	0.720244	0.587	0.048	4.27648e-205	9	PARP14
MKNK21	4.67049e-209	0.710285	0.534	0.039	9.53061e-205	9	MKNK2
DDX3X1	4.5095e-207	0.738519	0.65	0.062	9.20208e-203	9	DDX3X
TUBA1A	1.6443e-206	0.543596	0.543	0.039	3.35535e-202	9	TUBA1A
B4GALT1	6.68608e-206	0.627432	0.417	0.021	1.36436e-201	9	B4GALT1
RAB8B	1.48756e-205	0.465054	0.413	0.021	3.03551e-201	9	RAB8B
ELF11	1.37916e-204	0.601731	0.78	0.092	2.8143e-200	9	ELF1
BIRC31	3.70028e-204	0.948655	0.735	0.082	7.55079e-200	9	BIRC3
PAK2	4.59583e-204	0.534892	0.587	0.049	9.37824e-200	9	PAK2
STK42	5.50929e-203	0.81859	0.848	0.114	1.12423e-198	9	STK4
PHF20	5.77653e-203	0.606522	0.516	0.036	1.17876e-198	9	PHF20
MYCBP21	2.91702e-202	0.799072	0.691	0.073	5.95247e-198	9	MYCBP2
TAGLN21	3.08975e-202	0.843111	0.812	0.103	6.30495e-198	9	TAGLN2
UCP2	3.42505e-201	0.645821	0.587	0.05	6.98916e-197	9	UCP2
MT-ATP81	1.31795e-200	0.852154	0.561	0.046	2.68941e-196	9	MT-ATP8
PRRC2C1	1.77187e-200	0.707864	0.812	0.105	3.61568e-196	9	PRRC2C
DDX172	3.82905e-200	0.924103	0.852	0.118	7.81357e-196	9	DDX17
RERE	6.50476e-200	0.646426	0.444	0.026	1.32736e-195	9	RERE
HLA-DQA2	1.03047e-199	0.755068	0.287	0.008	2.10277e-195	9	HLA-DQA2
YPEL51	1.79978e-199	0.870013	0.825	0.109	3.67263e-195	9	YPEL5
TUBA4A	2.30657e-199	0.61134	0.614	0.056	4.70679e-195	9	TUBA4A
PNN1	5.05206e-199	0.666099	0.722	0.081	1.03092e-194	9	PNN
HNRNPU-AS1	6.41631e-199	0.604162	0.381	0.018	1.30931e-194	9	HNRNPU-AS1
LUC7L31	1.93946e-198	0.668732	0.771	0.095	3.95766e-194	9	LUC7L3
LAPTM51	8.25332e-198	0.888871	0.843	0.111	1.68417e-193	9	LAPTM5
HLA-DRB11	3.06017e-196	1.41452	0.982	0.166	6.24459e-192	9	HLA-DRB1
TLN1	5.23746e-196	0.480863	0.61	0.056	1.06876e-191	9	TLN1
COTL11	1.35153e-195	0.651665	0.735	0.083	2.75794e-191	9	COTL1
CHORDC1	3.26088e-195	0.615118	0.543	0.044	6.65416e-191	9	CHORDC1
PIKFYVE	4.15116e-195	0.585509	0.341	0.014	8.47086e-191	9	PIKFYVE
DNAJB6	5.94212e-195	0.523959	0.686	0.073	1.21255e-190	9	DNAJB6
KMT2E1	8.50462e-195	0.833837	0.776	0.098	1.73545e-190	9	KMT2E
FAM133B2	9.622e-195	0.854412	0.7	0.079	1.96347e-190	9	FAM133B
ANKRD11	1.51625e-194	0.755014	0.623	0.061	3.09407e-190	9	ANKRD11
ZFAS11	7.79461e-194	0.617058	0.812	0.106	1.59057e-189	9	ZFAS1
KDM4B	2.70469e-193	0.594792	0.377	0.018	5.51919e-189	9	KDM4B
NASP	3.34733e-193	0.539364	0.596	0.054	6.83055e-189	9	NASP
RBM25	1.0426e-192	0.665662	0.722	0.085	2.12754e-188	9	RBM25
NIN	4.62116e-192	0.551652	0.417	0.024	9.42994e-188	9	NIN
GNB5	6.20461e-192	0.59119	0.386	0.019	1.26611e-187	9	GNB5
GNAS2	6.61363e-192	0.994933	0.919	0.14	1.34958e-187	9	GNAS
FAM107B1	8.38406e-192	0.784535	0.709	0.08	1.71085e-187	9	FAM107B
NFAT5	8.48152e-192	0.578964	0.439	0.027	1.73074e-187	9	NFAT5
VPS13C	1.03494e-191	0.519144	0.538	0.043	2.11191e-187	9	VPS13C
SP140	1.54048e-191	0.519606	0.583	0.052	3.14351e-187	9	SP140
CD481	9.59611e-191	0.776647	0.83	0.115	1.95818e-186	9	CD48
AES	2.00046e-190	0.537185	0.601	0.057	4.08214e-186	9	AES
BDP1	3.77194e-189	0.592756	0.516	0.041	7.69701e-185	9	BDP1
SMCHD11	1.4062e-188	0.796532	0.677	0.075	2.8695e-184	9	SMCHD1
DUSP21	1.53642e-188	1.08782	0.507	0.04	3.13523e-184	9	DUSP2
RALGPS21	1.79949e-188	0.848195	0.7	0.08	3.67204e-184	9	RALGPS2
USP36	1.27219e-186	0.597053	0.372	0.019	2.59602e-182	9	USP36
HNRNPA3	3.26951e-186	0.65008	0.785	0.105	6.67175e-182	9	HNRNPA3
RASSF2	5.472e-186	0.458147	0.341	0.015	1.11662e-181	9	RASSF2
UBE2S1	2.30739e-185	0.716622	0.507	0.041	4.70847e-181	9	UBE2S
USP34	3.18631e-185	0.651724	0.538	0.046	6.50198e-181	9	USP34
PTPRC	1.22548e-184	0.372909	0.888	0.131	2.50071e-180	9	PTPRC
NSA21	1.67581e-184	0.656549	0.686	0.079	3.41965e-180	9	NSA2
NFKB21	3.43051e-184	0.620627	0.475	0.035	7.0003e-180	9	NFKB2
PDE4B1	1.21106e-183	0.73574	0.601	0.058	2.4713e-179	9	PDE4B
WHSC1L11	1.63774e-183	0.595438	0.682	0.077	3.34198e-179	9	WHSC1L1
MSN	3.20885e-183	0.53048	0.565	0.051	6.54799e-179	9	MSN
GCC2	1.03559e-182	0.70357	0.637	0.068	2.11323e-178	9	GCC2
LINC-PINT1	1.15586e-182	0.749721	0.543	0.048	2.35865e-178	9	LINC-PINT
HLA-DRA1	2.6821e-182	1.68057	0.978	0.19	5.47309e-178	9	HLA-DRA
NKTR1	4.13044e-182	0.730803	0.664	0.075	8.42858e-178	9	NKTR
SF11	4.98125e-182	0.669038	0.807	0.113	1.01647e-177	9	SF1
SOCS4	4.03548e-181	0.326224	0.296	0.01	8.23479e-177	9	SOCS4
DHX36	4.75899e-181	0.59479	0.583	0.056	9.7112e-177	9	DHX36
SNHG121	6.11324e-181	0.495958	0.399	0.024	1.24747e-176	9	SNHG12
MTPN	1.06347e-180	0.528368	0.556	0.05	2.17011e-176	9	MTPN
GNA13	1.37673e-180	0.383803	0.35	0.017	2.80936e-176	9	GNA13
ZCCHC11	1.84811e-180	0.65194	0.637	0.068	3.77125e-176	9	ZCCHC11
ROCK1	3.14251e-180	0.58337	0.565	0.052	6.4126e-176	9	ROCK1
ARRDC2	4.62695e-180	0.370159	0.323	0.013	9.44176e-176	9	ARRDC2
EIF51	5.8517e-180	0.794115	0.789	0.109	1.1941e-175	9	EIF5
ETS1	9.85402e-180	0.400564	0.453	0.031	2.01081e-175	9	ETS1
TUBB4B1	1.37611e-179	0.648386	0.619	0.065	2.80808e-175	9	TUBB4B
INPP5D	2.20346e-179	0.402846	0.381	0.02	4.49639e-175	9	INPP5D
RP11-138A9.21	1.37192e-178	0.831364	0.578	0.056	2.79953e-174	9	RP11-138A9.2
JOSD11	2.60643e-178	0.609342	0.43	0.029	5.31867e-174	9	JOSD1
TRIM38	2.91405e-178	0.734272	0.502	0.04	5.94642e-174	9	TRIM38
RP11-138A9.11	4.38678e-178	0.67063	0.556	0.051	8.95166e-174	9	RP11-138A9.1
SFPQ1	1.50545e-177	0.623625	0.762	0.103	3.07202e-173	9	SFPQ
NR4A11	1.40645e-176	1.03304	0.507	0.044	2.87e-172	9	NR4A1
FUS1	1.89469e-176	0.765754	0.857	0.132	3.8663e-172	9	FUS
SNHG71	2.03059e-176	0.646359	0.623	0.067	4.14362e-172	9	SNHG7
GOLGB11	2.19621e-176	0.72521	0.601	0.063	4.48158e-172	9	GOLGB1
MACF1	5.35542e-176	0.466791	0.413	0.026	1.09283e-171	9	MACF1
CUL3	6.02062e-176	0.405402	0.422	0.028	1.22857e-171	9	CUL3
SMG1	1.23483e-175	0.501438	0.399	0.024	2.51979e-171	9	SMG1
CMTM61	1.36472e-175	0.663173	0.709	0.086	2.78484e-171	9	CMTM6
LCP11	2.46957e-174	0.357378	0.614	0.062	5.0394e-170	9	LCP1
TWISTNB	2.84046e-173	0.688102	0.359	0.019	5.79625e-169	9	TWISTNB
PREX1	7.70658e-173	0.395511	0.291	0.011	1.5726e-168	9	PREX1
SWAP701	1.49003e-172	0.723941	0.516	0.043	3.04056e-168	9	SWAP70
YWHAZ1	3.7562e-172	0.547067	0.857	0.135	7.66491e-168	9	YWHAZ
HN1	3.37945e-171	0.320126	0.561	0.055	6.89611e-167	9	HN1
CCNT1	5.70439e-171	0.555122	0.305	0.013	1.16404e-166	9	CCNT1
PPP1R12A	8.63066e-171	0.429764	0.471	0.037	1.76117e-166	9	PPP1R12A
MBNL11	1.47914e-170	0.419481	0.668	0.079	3.01834e-166	9	MBNL1
TRAF4	2.15555e-170	0.490625	0.39	0.024	4.39862e-166	9	TRAF4
RUNX3	2.73976e-170	0.601925	0.426	0.029	5.59076e-166	9	RUNX3
WSB11	4.65964e-170	0.56982	0.677	0.082	9.50847e-166	9	WSB1
AFF3	8.62981e-170	0.57055	0.336	0.016	1.761e-165	9	AFF3
SLC4A7	1.52076e-169	0.473263	0.39	0.024	3.10327e-165	9	SLC4A7
XIST1	1.86313e-169	0.985952	0.314	0.014	3.80189e-165	9	XIST
PNISR1	1.8853e-169	0.826743	0.906	0.158	3.84715e-165	9	PNISR
JMJD1C1	2.58682e-169	0.568166	0.583	0.06	5.27867e-165	9	JMJD1C
STAT31	3.19452e-169	0.650556	0.556	0.056	6.51873e-165	9	STAT3
ZFP36L11	5.07009e-169	0.665504	0.753	0.104	1.0346e-164	9	ZFP36L1
ATP1B3	8.80605e-169	0.690924	0.529	0.05	1.79696e-164	9	ATP1B3
EBF1	1.19256e-168	0.458735	0.318	0.014	2.43354e-164	9	EBF1
HSPD11	1.51894e-168	0.699037	0.749	0.104	3.09954e-164	9	HSPD1
NFKB1	2.19766e-168	0.549313	0.399	0.026	4.48455e-164	9	NFKB1
RNMT	2.77339e-168	0.515632	0.592	0.062	5.65939e-164	9	RNMT
CHD4	7.14274e-168	0.478623	0.457	0.035	1.45755e-163	9	CHD4
ACTR2	9.9146e-168	0.31962	0.628	0.069	2.02317e-163	9	ACTR2
HSP90AB12	1.48845e-167	1.12614	0.987	0.204	3.03734e-163	9	HSP90AB1
SP1001	1.69561e-167	0.550111	0.65	0.076	3.46006e-163	9	SP100
SPAG9	1.95295e-167	0.499826	0.386	0.024	3.9852e-163	9	SPAG9
TNFRSF1B	3.76513e-167	0.348078	0.341	0.017	7.68312e-163	9	TNFRSF1B
SCAF111	3.86844e-167	0.541621	0.691	0.086	7.89393e-163	9	SCAF11
RHOH1	5.54168e-167	0.513871	0.641	0.075	1.13084e-162	9	RHOH
RNF19A	2.00208e-166	0.51834	0.543	0.052	4.08545e-162	9	RNF19A
FNBP12	2.02514e-166	0.601244	0.7	0.09	4.1325e-162	9	FNBP1
MIS18BP1	2.2321e-166	0.56388	0.552	0.055	4.55483e-162	9	MIS18BP1
TSPAN33	4.56613e-166	0.497955	0.309	0.014	9.31765e-162	9	TSPAN33
SERPINB91	6.56185e-166	0.50402	0.466	0.038	1.33901e-161	9	SERPINB9
PTPN1	1.33276e-165	0.622793	0.574	0.06	2.71964e-161	9	PTPN1
CREBRF1	2.29059e-165	0.632258	0.498	0.044	4.67418e-161	9	CREBRF
YBX3	3.21765e-165	0.94137	0.457	0.037	6.56594e-161	9	YBX3
HNRNPA2B12	3.8533e-165	0.786583	0.973	0.196	7.86305e-161	9	HNRNPA2B1
GBP4	1.34567e-164	0.392465	0.3	0.013	2.74598e-160	9	GBP4
HCG18	3.48802e-164	0.551361	0.359	0.021	7.11764e-160	9	HCG18
SLBP	6.98283e-164	0.337223	0.457	0.037	1.42492e-159	9	SLBP
CD97	2.16117e-163	0.539333	0.439	0.034	4.41008e-159	9	CD97
HLA-DMA1	3.22684e-163	0.697947	0.776	0.111	6.58468e-159	9	HLA-DMA
UBE2B	1.67866e-162	0.348721	0.673	0.084	3.42547e-158	9	UBE2B
PLEKHO1	4.31701e-162	0.540372	0.448	0.035	8.80929e-158	9	PLEKHO1
SRSF11	5.01741e-162	0.556493	0.686	0.09	1.02385e-157	9	SRSF11
SLC25A3	1.38005e-161	0.456017	0.78	0.117	2.81613e-157	9	SLC25A3
BPTF	2.90759e-161	0.582847	0.57	0.061	5.93324e-157	9	BPTF
FXR1	1.34129e-160	0.533346	0.516	0.05	2.73704e-156	9	FXR1
ZNF207	6.54333e-160	0.464756	0.61	0.07	1.33523e-155	9	ZNF207
KLHL24	8.47375e-160	0.620115	0.408	0.03	1.72915e-155	9	KLHL24
CCT5	9.47632e-160	0.258405	0.386	0.025	1.93374e-155	9	CCT5
YTHDC1	9.7609e-160	0.464985	0.565	0.06	1.99181e-155	9	YTHDC1
SEPT61	1.12806e-159	0.509386	0.7	0.094	2.30193e-155	9	SEPT6
TPR	1.90116e-159	0.403515	0.583	0.065	3.87951e-155	9	TPR
PRNP	2.26607e-159	0.522713	0.399	0.028	4.62413e-155	9	PRNP
GPBP11	3.08704e-159	0.576521	0.785	0.12	6.29941e-155	9	GPBP1
KIAA1551	4.78668e-159	0.465338	0.547	0.056	9.7677e-155	9	KIAA1551
PRPF4B	1.04808e-158	0.489092	0.547	0.056	2.13872e-154	9	PRPF4B
ARID5B2	1.5967e-158	0.778826	0.646	0.081	3.25822e-154	9	ARID5B
SNX9	1.7287e-158	0.273319	0.26	0.009	3.52758e-154	9	SNX9
ANKRD122	2.49344e-158	0.674443	0.726	0.104	5.08812e-154	9	ANKRD12
SRRM23	7.66628e-158	0.491289	0.83	0.133	1.56438e-153	9	SRRM2
UBALD21	1.12881e-157	0.554693	0.556	0.059	2.30345e-153	9	UBALD2
ARGLU11	1.23059e-157	0.514331	0.825	0.132	2.51115e-153	9	ARGLU1
TACC1	2.54527e-157	0.478685	0.43	0.034	5.19387e-153	9	TACC1
HNRNPAB1	2.91938e-157	0.424377	0.543	0.057	5.9573e-153	9	HNRNPAB
MIDN	7.47958e-157	0.543115	0.453	0.038	1.52628e-152	9	MIDN
LIMD21	1.52069e-156	0.436596	0.753	0.107	3.10312e-152	9	LIMD2
PXK	2.54225e-156	0.386791	0.372	0.024	5.18772e-152	9	PXK
ADRBK1	2.80515e-156	0.401269	0.39	0.027	5.7242e-152	9	ADRBK1
CALM1	6.3169e-156	0.482097	0.928	0.174	1.28903e-151	9	CALM1
IER51	1.103e-155	0.631223	0.475	0.043	2.25079e-151	9	IER5
RAPGEF11	1.11093e-155	0.473457	0.417	0.032	2.26695e-151	9	RAPGEF1
IL4R	1.18241e-155	0.353562	0.26	0.01	2.41283e-151	9	IL4R
JAK1	6.38118e-155	0.39292	0.668	0.088	1.30214e-150	9	JAK1
KTN11	1.2697e-154	0.535996	0.731	0.105	2.59096e-150	9	KTN1
HLA-F	2.01024e-154	0.59836	0.61	0.073	4.1021e-150	9	HLA-F
HSPA4	2.99757e-154	0.360596	0.408	0.031	6.11684e-150	9	HSPA4
RAB21	3.62225e-154	0.385672	0.404	0.03	7.39157e-150	9	RAB21
RBM391	4.84718e-154	0.593557	0.897	0.163	9.89116e-150	9	RBM39
SPOCK2	4.97996e-154	0.3154	0.305	0.015	1.01621e-149	9	SPOCK2
ATM1	6.73065e-154	0.560543	0.623	0.076	1.37346e-149	9	ATM
ZFP36L21	8.05459e-154	0.901769	0.843	0.146	1.64362e-149	9	ZFP36L2
SQSTM11	1.02984e-153	0.55393	0.691	0.094	2.10149e-149	9	SQSTM1
AKAP131	1.25744e-153	0.633941	0.619	0.077	2.56594e-149	9	AKAP13
ARHGAP25	1.25982e-153	0.430965	0.408	0.03	2.57079e-149	9	ARHGAP25
G3BP2	3.06296e-153	0.503918	0.592	0.069	6.25028e-149	9	G3BP2
RAN	4.43837e-153	0.310445	0.794	0.126	9.05693e-149	9	RAN
CHD22	7.27263e-153	0.677884	0.632	0.08	1.48405e-148	9	CHD2
BCL2A1	8.87417e-153	0.407574	0.457	0.039	1.81086e-148	9	BCL2A1
DOCK81	2.43051e-152	0.625789	0.561	0.062	4.9597e-148	9	DOCK8
DDX39B	2.80206e-152	0.367292	0.417	0.032	5.71788e-148	9	DDX39B
TGFB11	4.83625e-152	0.6346	0.502	0.05	9.86886e-148	9	TGFB1
GRB22	4.84693e-152	0.544127	0.691	0.096	9.89064e-148	9	GRB2
KRAS	9.46281e-152	0.457313	0.475	0.043	1.93098e-147	9	KRAS
SRRM11	9.87407e-152	0.393142	0.771	0.118	2.0149e-147	9	SRRM1
KIF5B	1.12685e-151	0.371764	0.48	0.044	2.29944e-147	9	KIF5B
NEAT12	1.19233e-151	0.942106	0.901	0.165	2.43307e-147	9	NEAT1
BCAS4	1.57047e-151	0.409931	0.381	0.026	3.2047e-147	9	BCAS4
FOXP1	2.27156e-151	0.413685	0.453	0.038	4.63535e-147	9	FOXP1
AHI1	2.31986e-151	0.686421	0.363	0.024	4.73391e-147	9	AHI1
RALGAPA1	3.27124e-151	0.448162	0.327	0.019	6.6753e-147	9	RALGAPA1
BTG12	3.38063e-151	1.12857	0.996	0.244	6.89851e-147	9	BTG1
UBE2I1	3.92122e-151	0.426218	0.673	0.091	8.00165e-147	9	UBE2I
HNRNPL1	2.92331e-150	0.52912	0.475	0.045	5.9653e-146	9	HNRNPL
CNN2	3.00713e-150	0.337854	0.489	0.046	6.13636e-146	9	CNN2
SAMSN1	1.1027e-149	0.505843	0.556	0.062	2.25017e-145	9	SAMSN1
BACH11	2.05016e-149	0.591776	0.439	0.039	4.18355e-145	9	BACH1
GNB1	2.97651e-149	0.294521	0.439	0.038	6.07388e-145	9	GNB1
RASGRP1	6.51627e-149	0.280926	0.278	0.012	1.32971e-144	9	RASGRP1
MGEA51	1.38565e-148	0.538228	0.592	0.071	2.82755e-144	9	MGEA5
CDC40	2.48318e-148	0.275854	0.426	0.034	5.06718e-144	9	CDC40
RSF1	3.14798e-148	0.546314	0.462	0.042	6.42376e-144	9	RSF1
ORAI1	3.3541e-148	0.401925	0.305	0.016	6.84437e-144	9	ORAI1
CTSZ1	3.42505e-148	0.614802	0.583	0.069	6.98915e-144	9	CTSZ
TRAPPC10	5.23501e-148	0.363741	0.368	0.026	1.06826e-143	9	TRAPPC10
ZNF292	6.31548e-148	0.559874	0.475	0.045	1.28874e-143	9	ZNF292
SLTM	7.47535e-148	0.305708	0.534	0.058	1.52542e-143	9	SLTM
JMY1	1.05673e-147	0.579272	0.341	0.022	2.15635e-143	9	JMY
GPR183	1.1395e-147	0.702806	0.592	0.071	2.32526e-143	9	GPR183
IDI1	1.18879e-147	0.568824	0.466	0.043	2.42584e-143	9	IDI1
CCT6A	1.24478e-147	0.359734	0.448	0.039	2.54011e-143	9	CCT6A
TOMM201	7.21369e-147	0.475026	0.673	0.093	1.47202e-142	9	TOMM20
ARID5A	9.05029e-147	0.363648	0.399	0.031	1.8468e-142	9	ARID5A
RFTN1	1.84821e-146	0.420217	0.265	0.011	3.77146e-142	9	RFTN1
TCF251	2.86162e-146	0.449488	0.762	0.119	5.83942e-142	9	TCF25
BAZ1A	3.9564e-146	0.408864	0.435	0.037	8.07343e-142	9	BAZ1A
PRMT2	9.86948e-146	0.342576	0.395	0.03	2.01397e-141	9	PRMT2
SNHG15	1.20307e-145	0.400716	0.377	0.028	2.45499e-141	9	SNHG15
CDK11A	2.37692e-145	0.416685	0.435	0.038	4.85034e-141	9	CDK11A
HNRNPU1	4.84271e-145	0.501485	0.753	0.118	9.88204e-141	9	HNRNPU
POU2F21	6.14771e-145	0.794886	0.632	0.082	1.2545e-140	9	POU2F2
RLF	1.81012e-144	0.390948	0.305	0.017	3.69373e-140	9	RLF
SMEK1	1.17774e-143	0.369155	0.426	0.036	2.40329e-139	9	SMEK1
ZBTB1	1.37311e-143	0.456954	0.413	0.034	2.80197e-139	9	ZBTB1
SAT11	1.89266e-143	0.588987	0.924	0.179	3.86215e-139	9	SAT1
IRF11	2.50513e-143	0.564812	0.735	0.113	5.11197e-139	9	IRF1
ANKRD13A	2.54377e-143	0.46697	0.408	0.033	5.19082e-139	9	ANKRD13A
ELOVL5	3.53119e-143	0.273286	0.395	0.03	7.20574e-139	9	ELOVL5
LNPEP	4.85784e-143	0.553245	0.381	0.029	9.91292e-139	9	LNPEP
FCRL1	5.55446e-143	0.409399	0.283	0.014	1.13344e-138	9	FCRL1
TSC22D2	5.66121e-143	0.456685	0.305	0.017	1.15523e-138	9	TSC22D2
RHOG	9.53361e-143	0.25568	0.448	0.04	1.94543e-138	9	RHOG
WIPF1	1.77606e-142	0.368966	0.574	0.069	3.62423e-138	9	WIPF1
FAM60A	2.85039e-142	0.432802	0.484	0.048	5.8165e-138	9	FAM60A
MAP1LC3B1	4.25325e-142	0.40029	0.637	0.086	8.67918e-138	9	MAP1LC3B
CTA-250D10.23	6.15503e-142	0.53494	0.404	0.032	1.256e-137	9	CTA-250D10.23
SETD2	6.18256e-142	0.381315	0.35	0.024	1.26161e-137	9	SETD2
PNPLA8	7.0106e-142	0.402845	0.435	0.039	1.43058e-137	9	PNPLA8
CYBB	1.53331e-141	0.417269	0.39	0.03	3.12887e-137	9	CYBB
DDX27	1.71635e-141	0.38444	0.453	0.042	3.50238e-137	9	DDX27
SERBP1	2.27713e-141	0.36019	0.731	0.116	4.6467e-137	9	SERBP1
CYLD1	2.41185e-141	0.463281	0.52	0.058	4.92162e-137	9	CYLD
NFKBIZ	2.89243e-141	0.410841	0.422	0.037	5.90229e-137	9	NFKBIZ
U2AF1	3.58722e-141	0.271304	0.686	0.099	7.32007e-137	9	U2AF1
CNTRL	5.17533e-141	0.434853	0.39	0.03	1.05608e-136	9	CNTRL
HSP90AA11	1.33626e-140	0.987264	0.951	0.208	2.72678e-136	9	HSP90AA1
CD821	1.79724e-140	0.418809	0.457	0.042	3.66745e-136	9	CD82
ARIH1	3.68802e-140	0.425116	0.323	0.02	7.52577e-136	9	ARIH1
CBL	4.2005e-140	0.307004	0.26	0.012	8.57155e-136	9	CBL
BRD4	5.3162e-140	0.439662	0.457	0.044	1.08482e-135	9	BRD4
FAM65B1	6.96423e-140	0.484873	0.444	0.039	1.42112e-135	9	FAM65B
KAT6A	1.08512e-139	0.373839	0.341	0.023	2.2143e-135	9	KAT6A
SET1	1.16186e-139	0.32094	0.834	0.146	2.3709e-135	9	SET
R3HDM4	1.72951e-139	0.259894	0.318	0.019	3.52924e-135	9	R3HDM4
NR3C1	2.25159e-139	0.374292	0.493	0.053	4.59459e-135	9	NR3C1
CXCR5	2.55125e-139	0.44219	0.283	0.014	5.20607e-135	9	CXCR5
SKIL1	6.18742e-139	0.600997	0.61	0.081	1.2626e-134	9	SKIL
PABPN1	7.85329e-139	0.553356	0.453	0.044	1.60254e-134	9	PABPN1
SRSF72	8.25978e-139	0.415237	0.834	0.148	1.68549e-134	9	SRSF7
TOP11	1.64248e-138	0.438345	0.565	0.07	3.35165e-134	9	TOP1
EMD	2.48185e-138	0.285566	0.417	0.037	5.06446e-134	9	EMD
RBM331	2.89377e-138	0.40296	0.413	0.036	5.90502e-134	9	RBM33
OSBPL8	3.21996e-138	0.395723	0.413	0.035	6.57066e-134	9	OSBPL8
FAM76B	4.12405e-138	0.329681	0.278	0.014	8.41553e-134	9	FAM76B
TNRC6B1	6.5367e-138	0.606681	0.677	0.099	1.33388e-133	9	TNRC6B
FNBP4	6.72963e-138	0.509047	0.52	0.059	1.37325e-133	9	FNBP4
UTRN	7.48072e-138	0.339966	0.408	0.035	1.52652e-133	9	UTRN
PPP4R2	7.89427e-138	0.259025	0.377	0.029	1.6109e-133	9	PPP4R2
EIF4A31	9.32251e-138	0.389077	0.462	0.046	1.90235e-133	9	EIF4A3
IVNS1ABP	1.03217e-137	0.250412	0.345	0.024	2.10624e-133	9	IVNS1ABP
ARL4C	2.21823e-137	0.291508	0.287	0.015	4.52651e-133	9	ARL4C
PPP1R16B	4.19125e-137	0.34883	0.291	0.016	8.55267e-133	9	PPP1R16B
DDX24	5.66862e-137	0.326614	0.771	0.132	1.15674e-132	9	DDX24
TGOLN2	1.95358e-136	0.374471	0.507	0.056	3.98647e-132	9	TGOLN2
ARID4A	2.20734e-136	0.336997	0.372	0.029	4.5043e-132	9	ARID4A
PMAIP1	2.28132e-136	0.433754	0.498	0.054	4.65526e-132	9	PMAIP1
MIR142	3.35071e-136	0.490559	0.422	0.038	6.83746e-132	9	MIR142
ZC3HAV1	3.35696e-136	0.362504	0.484	0.05	6.85021e-132	9	ZC3HAV1
NCOR1	3.61906e-136	0.426077	0.529	0.062	7.38506e-132	9	NCOR1
PPIL4	4.95247e-136	0.350431	0.368	0.028	1.0106e-131	9	PPIL4
PPIG	5.40975e-136	0.404814	0.57	0.071	1.10391e-131	9	PPIG
ACAP11	6.79075e-136	0.384834	0.668	0.097	1.38572e-131	9	ACAP1
RAD21	1.18064e-135	0.274655	0.453	0.045	2.40922e-131	9	RAD21
WAC	1.29393e-135	0.417292	0.498	0.054	2.6404e-131	9	WAC
PLEKHA2	2.374e-135	0.394055	0.323	0.021	4.84439e-131	9	PLEKHA2
USP15	3.51866e-135	0.454738	0.475	0.05	7.18018e-131	9	USP15
ITGB1	3.76231e-135	0.71211	0.386	0.032	7.67737e-131	9	ITGB1
AL592183.11	4.31284e-135	0.444318	0.439	0.043	8.80079e-131	9	AL592183.1
RANBP2	9.63602e-135	0.521879	0.372	0.029	1.96633e-130	9	RANBP2
NDNL2	1.24143e-134	0.44953	0.399	0.034	2.53327e-130	9	NDNL2
PAX5	1.77889e-134	0.34898	0.274	0.014	3.63e-130	9	PAX5
HSPA81	1.83182e-134	0.406886	0.843	0.155	3.73802e-130	9	HSPA8
BASP12	2.02995e-134	0.925374	0.601	0.084	4.14232e-130	9	BASP1
IQGAP1	2.12921e-134	0.377847	0.502	0.056	4.34486e-130	9	IQGAP1
ARPC3	2.49916e-134	0.500714	0.888	0.182	5.09979e-130	9	ARPC3
ATRX1	2.54731e-134	0.435407	0.641	0.092	5.19804e-130	9	ATRX
KPNB1	2.92593e-134	0.44357	0.511	0.058	5.97065e-130	9	KPNB1
CD40	3.63924e-134	0.510928	0.466	0.047	7.42624e-130	9	CD40
MATR3	6.20666e-134	0.263031	0.596	0.08	1.26653e-129	9	MATR3
CNOT2	9.33056e-134	0.449744	0.372	0.03	1.90399e-129	9	CNOT2
CREBBP	1.13155e-133	0.369648	0.309	0.019	2.30903e-129	9	CREBBP
UBXN1	1.13533e-133	0.296404	0.664	0.099	2.31675e-129	9	UBXN1
LPIN11	1.30801e-133	0.481422	0.435	0.042	2.66912e-129	9	LPIN1
FLNA	1.92535e-133	0.363843	0.336	0.024	3.92887e-129	9	FLNA
RBM5	3.60901e-133	0.508585	0.426	0.04	7.36455e-129	9	RBM5
MFSD10	5.2763e-133	0.305776	0.332	0.023	1.07668e-128	9	MFSD10
ZNRD1	7.13289e-133	0.280448	0.381	0.031	1.45554e-128	9	ZNRD1
KMT2A1	1.219e-132	0.533049	0.489	0.054	2.48749e-128	9	KMT2A
HNRNPR	1.24157e-132	0.278801	0.57	0.072	2.53355e-128	9	HNRNPR
HSPE11	3.33797e-132	0.352894	0.767	0.132	6.81146e-128	9	HSPE1
HMGB2	5.04032e-132	0.531034	0.475	0.051	1.02853e-127	9	HMGB2
DIAPH1	5.53329e-132	0.279236	0.323	0.022	1.12912e-127	9	DIAPH1
SMARCC1	6.24016e-132	0.308756	0.368	0.029	1.27337e-127	9	SMARCC1
MOB1A1	8.06586e-132	0.272411	0.605	0.082	1.64592e-127	9	MOB1A
FYTTD1	1.76548e-131	0.300816	0.417	0.038	3.60264e-127	9	FYTTD1
KLF23	1.92011e-131	1.00355	0.61	0.086	3.91817e-127	9	KLF2
NCL	4.0768e-131	0.420109	0.848	0.166	8.31912e-127	9	NCL
TRA2A1	4.17973e-131	0.472893	0.565	0.072	8.52915e-127	9	TRA2A
HSPA9	4.9995e-131	0.294665	0.457	0.047	1.0202e-126	9	HSPA9
SF3B11	5.61378e-131	0.325756	0.646	0.095	1.14555e-126	9	SF3B1
PRPF38B1	9.04513e-131	0.375212	0.592	0.081	1.84575e-126	9	PRPF38B
PKN2	1.71084e-130	0.363498	0.404	0.036	3.49114e-126	9	PKN2
CSNK1G2	3.53666e-130	0.389338	0.318	0.021	7.2169e-126	9	CSNK1G2
RPAIN	3.63567e-130	0.399648	0.35	0.026	7.41895e-126	9	RPAIN
AMD1	3.68227e-130	0.463919	0.493	0.057	7.51404e-126	9	AMD1
LPP	1.20002e-129	0.514115	0.269	0.014	2.44876e-125	9	LPP
GLS1	1.805e-129	0.444936	0.502	0.059	3.68329e-125	9	GLS
AHSA1	5.9357e-129	0.396421	0.395	0.035	1.21124e-124	9	AHSA1
USP7	6.59015e-129	0.384851	0.323	0.023	1.34479e-124	9	USP7
TRAF51	7.45032e-129	0.368431	0.408	0.036	1.52031e-124	9	TRAF5
CD221	9.93592e-129	0.621266	0.377	0.031	2.02752e-124	9	CD22
KLF3	1.43021e-128	0.441948	0.256	0.013	2.91848e-124	9	KLF3
SYAP1	1.83866e-128	0.271252	0.413	0.039	3.75198e-124	9	SYAP1
CLK11	3.76293e-128	0.320993	0.565	0.074	7.67864e-124	9	CLK1
OFD1	5.16731e-128	0.437443	0.444	0.045	1.05444e-123	9	OFD1
PNRC12	5.44581e-128	0.479946	0.928	0.2	1.11127e-123	9	PNRC1
HNRNPH3	5.48783e-128	0.294776	0.462	0.049	1.11985e-123	9	HNRNPH3
DNAJC21	6.66958e-128	0.334012	0.395	0.036	1.36099e-123	9	DNAJC21
ATXN7	6.84926e-128	0.30876	0.269	0.014	1.39766e-123	9	ATXN7
PCSK71	9.32992e-128	0.383121	0.484	0.053	1.90386e-123	9	PCSK7
YY1	1.17485e-127	0.317494	0.511	0.062	2.3974e-123	9	YY1
RBMX1	1.48711e-127	0.340032	0.641	0.096	3.03459e-123	9	RBMX
MECP2	1.67229e-127	0.329879	0.341	0.026	3.41247e-123	9	MECP2
TAF101	1.69675e-127	0.47559	0.43	0.044	3.46239e-123	9	TAF10
SEPT9	3.25054e-127	0.26735	0.489	0.055	6.63306e-123	9	SEPT9
TSPYL21	6.20865e-127	0.518895	0.372	0.032	1.26694e-122	9	TSPYL2
ARL6IP1	1.00567e-126	0.337432	0.534	0.067	2.05218e-122	9	ARL6IP1
NAA50	1.27756e-126	0.368852	0.404	0.037	2.60698e-122	9	NAA50
FCHSD2	1.31014e-126	0.502248	0.354	0.029	2.67347e-122	9	FCHSD2
ADD1	1.51191e-126	0.395974	0.363	0.03	3.08521e-122	9	ADD1
DDX46	2.38596e-126	0.274948	0.547	0.071	4.86879e-122	9	DDX46
SNHG81	2.97446e-126	0.35384	0.632	0.094	6.06968e-122	9	SNHG8
RP11-773D16.1	3.80196e-126	0.323831	0.265	0.014	7.75829e-122	9	RP11-773D16.1
GGA2	5.84444e-126	0.475792	0.408	0.038	1.19262e-121	9	GGA2
PGLS	8.39025e-126	0.316593	0.426	0.042	1.71211e-121	9	PGLS
CCNI1	9.09913e-126	0.43976	0.883	0.186	1.85677e-121	9	CCNI
SRSF21	1.50459e-125	0.329721	0.695	0.114	3.07027e-121	9	SRSF2
TUBA1B	1.81015e-125	0.259169	0.668	0.107	3.6938e-121	9	TUBA1B
UBE2Z	2.25129e-125	0.268199	0.291	0.018	4.59398e-121	9	UBE2Z
DENND4A	2.49888e-125	0.355849	0.283	0.017	5.09921e-121	9	DENND4A
SLC25A5	4.63381e-125	0.341675	0.677	0.112	9.45575e-121	9	SLC25A5
PKIG	5.24962e-125	0.361489	0.372	0.031	1.07124e-120	9	PKIG
SON1	6.2855e-125	0.351787	0.848	0.167	1.28262e-120	9	SON
LITAF	1.52579e-124	0.333281	0.462	0.051	3.11353e-120	9	LITAF
AIM2	1.82753e-124	0.447428	0.381	0.033	3.72926e-120	9	AIM2
NAP1L11	2.47556e-124	0.27947	0.825	0.159	5.05163e-120	9	NAP1L1
AKIRIN1	3.32569e-124	0.346799	0.417	0.041	6.7864e-120	9	AKIRIN1
CEBPZ	4.21008e-124	0.31199	0.43	0.044	8.5911e-120	9	CEBPZ
MAP3K81	5.78803e-124	0.421784	0.332	0.025	1.1811e-119	9	MAP3K8
SLC20A1	6.46981e-124	0.360174	0.291	0.019	1.32023e-119	9	SLC20A1
TFRC	6.51469e-124	0.322791	0.323	0.024	1.32939e-119	9	TFRC
TCF41	1.06237e-123	0.790724	0.587	0.085	2.16788e-119	9	TCF4
WNK1	1.17902e-123	0.256565	0.372	0.032	2.4059e-119	9	WNK1
MFAP1	1.49305e-123	0.284888	0.3	0.02	3.04671e-119	9	MFAP1
BRD7	1.68271e-123	0.291758	0.377	0.033	3.43374e-119	9	BRD7
IRF2BP2	3.42327e-123	0.361336	0.39	0.036	6.98552e-119	9	IRF2BP2
SYF2	3.99917e-123	0.310432	0.623	0.094	8.1607e-119	9	SYF2
ITSN21	4.94823e-123	0.392869	0.462	0.051	1.00974e-118	9	ITSN2
PHF20L1	6.59909e-123	0.306292	0.336	0.026	1.34661e-118	9	PHF20L1
CYFIP2	1.86464e-122	0.277621	0.332	0.025	3.80498e-118	9	CYFIP2
CELF2	3.36944e-122	0.365076	0.462	0.051	6.87568e-118	9	CELF2
LTB1	4.6677e-122	0.390485	0.789	0.139	9.52491e-118	9	LTB
ZNF24	7.53611e-122	0.367755	0.354	0.029	1.53782e-117	9	ZNF24
PACS1	7.6629e-122	0.28886	0.256	0.014	1.56369e-117	9	PACS1
SELL	8.31934e-122	0.525119	0.332	0.025	1.69764e-117	9	SELL
RHOQ1	8.97026e-122	0.491663	0.368	0.033	1.83047e-117	9	RHOQ
CD531	1.1045e-121	0.345538	0.695	0.113	2.25385e-117	9	CD53
RPL22L11	1.39793e-121	0.364414	0.7	0.115	2.85261e-117	9	RPL22L1
LY861	1.99507e-121	0.499667	0.462	0.049	4.07115e-117	9	LY86
DNTTIP2	2.18751e-121	0.331419	0.359	0.03	4.46382e-117	9	DNTTIP2
KDM5A	2.46715e-121	0.41351	0.386	0.036	5.03446e-117	9	KDM5A
CSNK1D	2.62072e-121	0.306199	0.363	0.031	5.34784e-117	9	CSNK1D
BRD9	6.19536e-121	0.373775	0.318	0.024	1.26422e-116	9	BRD9
BRD21	8.8746e-121	0.446937	0.574	0.082	1.81095e-116	9	BRD2
ANP32B	1.07999e-120	0.372401	0.646	0.105	2.20383e-116	9	ANP32B
PRKX	1.45865e-120	0.362185	0.256	0.014	2.97653e-116	9	PRKX
MARCH9	1.72728e-120	0.354523	0.291	0.02	3.52468e-116	9	MARCH9
SFT2D2	2.24816e-120	0.272202	0.26	0.014	4.5876e-116	9	SFT2D2
EIF1B1	3.04199e-120	0.275046	0.561	0.077	6.20749e-116	9	EIF1B
ADAM281	3.6369e-120	0.641279	0.561	0.077	7.42146e-116	9	ADAM28
DAPP11	4.04764e-120	0.528485	0.43	0.046	8.2596e-116	9	DAPP1
IRF81	4.12964e-120	0.555641	0.395	0.037	8.42693e-116	9	IRF8
SMC3	7.3732e-120	0.291771	0.372	0.033	1.50458e-115	9	SMC3
BCL11A	1.78496e-119	0.497181	0.345	0.028	3.64239e-115	9	BCL11A
VPREB31	2.30852e-119	0.744468	0.664	0.103	4.71077e-115	9	VPREB3
MAP3K1	2.98984e-119	0.408064	0.345	0.029	6.10106e-115	9	MAP3K1
MRFAP1	3.12515e-119	0.324329	0.439	0.048	6.37718e-115	9	MRFAP1
CD442	4.83252e-119	0.417349	0.673	0.112	9.86123e-115	9	CD44
FAIM3	5.65267e-119	0.404751	0.372	0.033	1.15348e-114	9	FAIM3
SLC25A19	8.96787e-119	0.378246	0.274	0.017	1.82998e-114	9	SLC25A19
UVRAG	1.63186e-118	0.303359	0.332	0.026	3.32997e-114	9	UVRAG
ERO1LB1	2.47706e-118	0.318444	0.439	0.049	5.05469e-114	9	ERO1LB
HOPX	5.86471e-118	0.59486	0.287	0.019	1.19675e-113	9	HOPX
YPEL31	6.25686e-118	0.481822	0.511	0.067	1.27678e-113	9	YPEL3
MAT2A	7.1256e-118	0.306742	0.314	0.024	1.45405e-113	9	MAT2A
MTCH1	1.34185e-117	0.337889	0.39	0.038	2.73817e-113	9	MTCH1
SLC38A1	1.51347e-117	0.323556	0.435	0.048	3.0884e-113	9	SLC38A1
CKAP2	1.78083e-117	0.447877	0.26	0.015	3.63396e-113	9	CKAP2
YWHAB	1.89504e-117	0.286639	0.655	0.109	3.86703e-113	9	YWHAB
NIPBL	2.66884e-117	0.321124	0.363	0.033	5.44604e-113	9	NIPBL
CACYBP	5.97578e-117	0.259775	0.493	0.062	1.21942e-112	9	CACYBP
UPF22	6.99468e-117	0.417618	0.614	0.096	1.42734e-112	9	UPF2
KIAA0430	7.88635e-117	0.361299	0.287	0.019	1.60929e-112	9	KIAA0430
USP8	9.31453e-117	0.310763	0.377	0.035	1.90072e-112	9	USP8
NEIL1	1.23233e-116	0.583744	0.287	0.02	2.51469e-112	9	NEIL1
AHNAK1	1.79657e-116	0.682003	0.408	0.043	3.66608e-112	9	AHNAK
FAM102A	6.17956e-116	0.34345	0.3	0.022	1.261e-111	9	FAM102A
SKAP2	9.59533e-116	0.374526	0.422	0.045	1.95802e-111	9	SKAP2
EIF4A1	1.39284e-115	0.309846	0.825	0.172	2.84224e-111	9	EIF4A1
RP11-640M9.1	1.55533e-115	0.399002	0.372	0.035	3.17381e-111	9	RP11-640M9.1
SSH2	1.68297e-115	0.403884	0.327	0.026	3.43427e-111	9	SSH2
R3HDM2	2.00121e-115	0.259209	0.323	0.025	4.08368e-111	9	R3HDM2
SUGT1	2.02987e-115	0.297496	0.395	0.04	4.14215e-111	9	SUGT1
PHF1	2.91674e-115	0.334079	0.408	0.043	5.9519e-111	9	PHF1
ARHGEF1	4.07991e-115	0.313961	0.408	0.042	8.32546e-111	9	ARHGEF1
TP53INP11	4.62968e-115	0.614369	0.413	0.044	9.44733e-111	9	TP53INP1
GALNT1	4.74627e-115	0.258879	0.327	0.027	9.68523e-111	9	GALNT1
PTBP1	9.07992e-115	0.394584	0.386	0.039	1.85285e-110	9	PTBP1
PRPF40A	1.48733e-114	0.319112	0.453	0.054	3.03505e-110	9	PRPF40A
TOB2	1.9553e-114	0.319231	0.287	0.02	3.98999e-110	9	TOB2
IDS1	3.8233e-114	0.459899	0.601	0.094	7.80183e-110	9	IDS
ZNF644	6.22897e-114	0.284609	0.395	0.04	1.27108e-109	9	ZNF644
TSC22D32	8.30202e-114	0.459134	0.888	0.192	1.69411e-109	9	TSC22D3
CCDC501	8.87775e-114	0.55842	0.534	0.074	1.81159e-109	9	CCDC50
GLIPR1	1.36203e-113	0.397486	0.498	0.065	2.77935e-109	9	GLIPR1
CSK	1.37578e-113	0.292209	0.386	0.038	2.80741e-109	9	CSK
SMC5	1.44711e-113	0.254139	0.314	0.024	2.95298e-109	9	SMC5
VEGFB1	2.38129e-113	0.357265	0.372	0.036	4.85925e-109	9	VEGFB
DNAJC7	2.53338e-113	0.299977	0.543	0.077	5.16961e-109	9	DNAJC7
RGS2	3.63912e-113	0.517277	0.435	0.05	7.42599e-109	9	RGS2
ZFAND51	5.10473e-113	0.379555	0.417	0.046	1.04167e-108	9	ZFAND5
HLA-E1	5.38743e-113	0.698194	0.978	0.26	1.09936e-108	9	HLA-E
PAF1	6.33465e-113	0.260382	0.274	0.018	1.29265e-108	9	PAF1
WDR26	8.21855e-113	0.285203	0.274	0.018	1.67708e-108	9	WDR26
RIOK3	9.46985e-113	0.288961	0.359	0.033	1.93242e-108	9	RIOK3
RNF213	1.4206e-112	0.290029	0.502	0.067	2.89887e-108	9	RNF213
STIM2	1.75444e-112	0.38561	0.345	0.031	3.58012e-108	9	STIM2
HIST1H4C2	2.12643e-112	0.724687	0.61	0.098	4.33919e-108	9	HIST1H4C
MED13	4.60594e-112	0.369249	0.296	0.022	9.39889e-108	9	MED13
SNX29P2	5.2446e-112	0.485413	0.35	0.031	1.07021e-107	9	SNX29P2
KPNA2	8.83374e-112	0.394687	0.296	0.022	1.80261e-107	9	KPNA2
HNRNPD	1.06774e-111	0.285715	0.534	0.076	2.17883e-107	9	HNRNPD
EIF2S31	1.49265e-111	0.262806	0.57	0.084	3.04591e-107	9	EIF2S3
STAG2	2.49338e-111	0.267695	0.368	0.035	5.08798e-107	9	STAG2
ZNF267	2.98632e-111	0.310546	0.265	0.017	6.09388e-107	9	ZNF267
BRD1	6.88163e-111	0.364645	0.251	0.015	1.40427e-106	9	BRD1
CHMP1B	7.09604e-111	0.420394	0.368	0.035	1.44802e-106	9	CHMP1B
EIF3B	7.77438e-111	0.376169	0.287	0.021	1.58644e-106	9	EIF3B
PHF3	1.11124e-110	0.34377	0.439	0.052	2.2676e-106	9	PHF3
MARCKSL1	1.46998e-110	0.556729	0.395	0.042	2.99965e-106	9	MARCKSL1
GTF2B1	2.15343e-110	0.334374	0.363	0.035	4.39429e-106	9	GTF2B
RASGRP2	2.93475e-110	0.32943	0.309	0.024	5.98864e-106	9	RASGRP2
BCLAF11	3.72469e-110	0.355675	0.57	0.087	7.60061e-106	9	BCLAF1
SH3BP5	4.06485e-110	0.453747	0.354	0.033	8.29473e-106	9	SH3BP5
PDCD7	4.22858e-110	0.38641	0.359	0.034	8.62884e-106	9	PDCD7
EHMT11	4.33012e-110	0.299281	0.386	0.04	8.83605e-106	9	EHMT1
STX71	7.28179e-110	0.414094	0.448	0.053	1.48592e-105	9	STX7
KPNA4	7.91016e-110	0.367658	0.377	0.038	1.61415e-105	9	KPNA4
WDR742	2.19306e-109	0.477847	0.462	0.059	4.47515e-105	9	WDR74
SPTAN11	2.98926e-109	0.437997	0.341	0.031	6.09988e-105	9	SPTAN1
SP140L	3.49441e-109	0.297255	0.359	0.034	7.13069e-105	9	SP140L
BCAS21	4.11261e-109	0.489365	0.426	0.05	8.3922e-105	9	BCAS2
MED10	1.40706e-108	0.307245	0.462	0.059	2.87124e-104	9	MED10
OTUD11	1.60179e-108	0.357992	0.336	0.031	3.26861e-104	9	OTUD1
H3F3A2	1.87024e-108	0.562232	0.946	0.265	3.8164e-104	9	H3F3A
OSER1	2.04896e-108	0.327169	0.323	0.028	4.1811e-104	9	OSER1
ZBTB10	2.11282e-108	0.545849	0.269	0.019	4.31143e-104	9	ZBTB10
CELF1	2.52167e-108	0.414915	0.327	0.028	5.14571e-104	9	CELF1
MALT1	3.45676e-108	0.258988	0.274	0.019	7.05386e-104	9	MALT1
CREBZF	3.72737e-108	0.334915	0.35	0.033	7.60607e-104	9	CREBZF
RBM6	4.71722e-108	0.299024	0.516	0.072	9.62597e-104	9	RBM6
AFF4	6.51001e-108	0.365114	0.336	0.031	1.32843e-103	9	AFF4
BBX	6.56385e-108	0.432526	0.448	0.055	1.33942e-103	9	BBX
CD523	7.48926e-108	0.394675	0.933	0.211	1.52826e-103	9	CD52
SDE2	7.75391e-108	0.259293	0.269	0.018	1.58226e-103	9	SDE2
WASF2	9.30619e-108	0.272812	0.471	0.061	1.89902e-103	9	WASF2
ISCA1	1.0268e-107	0.314107	0.354	0.035	2.0953e-103	9	ISCA1
UBE2D2	1.27273e-107	0.319809	0.646	0.112	2.59712e-103	9	UBE2D2
ATXN2	2.94626e-107	0.369846	0.269	0.019	6.01214e-103	9	ATXN2
TMEM259	3.84753e-107	0.337742	0.417	0.048	7.85128e-103	9	TMEM259
MT-ND13	5.03635e-107	1.19481	0.996	0.339	1.02772e-102	9	MT-ND1
MEF2C3	8.21799e-107	0.610095	0.758	0.154	1.67696e-102	9	MEF2C
NUTM2A-AS1	1.22603e-106	0.255481	0.274	0.019	2.50185e-102	9	NUTM2A-AS1
USP9X	1.49778e-106	0.298402	0.256	0.017	3.05637e-102	9	USP9X
POGZ	2.48724e-106	0.429965	0.287	0.022	5.07547e-102	9	POGZ
BTN2A2	3.62091e-106	0.418925	0.327	0.03	7.38882e-102	9	BTN2A2
HSPA1A1	4.25352e-106	0.477648	0.466	0.059	8.67973e-102	9	HSPA1A
HIVEP11	4.60462e-106	0.364121	0.274	0.02	9.39618e-102	9	HIVEP1
MEF2A	4.61695e-106	0.416092	0.345	0.033	9.42134e-102	9	MEF2A
ZBTB7A	4.73234e-106	0.395105	0.381	0.04	9.65682e-102	9	ZBTB7A
CCAR1	5.07353e-106	0.276609	0.341	0.032	1.03531e-101	9	CCAR1
TAGAP1	5.28664e-106	0.290662	0.363	0.037	1.07879e-101	9	TAGAP
PABPC12	8.84062e-106	0.460129	0.951	0.246	1.80402e-101	9	PABPC1
XPO1	1.30597e-105	0.256712	0.314	0.026	2.66495e-101	9	XPO1
KMT2B	1.62508e-105	0.305917	0.274	0.02	3.31614e-101	9	KMT2B
TCEA1	1.80305e-105	0.2683	0.7	0.131	3.6793e-101	9	TCEA1
PPP1R35	2.58249e-105	0.342583	0.305	0.025	5.26983e-101	9	PPP1R35
MT-ND51	2.67548e-105	0.8071	0.996	0.293	5.45958e-101	9	MT-ND5
SP1101	4.18821e-105	0.366586	0.543	0.079	8.54647e-101	9	SP110
VASP	5.05178e-105	0.319472	0.422	0.049	1.03087e-100	9	VASP
SENP6	5.54219e-105	0.268245	0.368	0.038	1.13094e-100	9	SENP6
SIK11	6.539e-105	0.440037	0.341	0.033	1.33435e-100	9	SIK1
TMEM156	6.66918e-105	0.347372	0.444	0.055	1.36091e-100	9	TMEM156
CDKN1B1	7.11008e-105	0.376244	0.444	0.057	1.45088e-100	9	CDKN1B
LRMP	8.24092e-105	0.529387	0.336	0.032	1.68164e-100	9	LRMP
CCNL12	1.0735e-104	0.288858	0.717	0.137	2.19059e-100	9	CCNL1
AKT2	1.22556e-104	0.303982	0.251	0.016	2.50087e-100	9	AKT2
UBE2M1	1.32592e-104	0.38011	0.377	0.041	2.70568e-100	9	UBE2M
UBR5	3.14384e-104	0.380965	0.314	0.028	6.41532e-100	9	UBR5
PPP1R14B1	4.87909e-104	0.460193	0.404	0.047	9.95628e-100	9	PPP1R14B
ID3	5.61458e-104	0.375888	0.444	0.055	1.14571e-99	9	ID3
FAM118A	7.34581e-104	0.343632	0.269	0.02	1.49899e-99	9	FAM118A
AC016831.71	2.82009e-103	0.416046	0.35	0.035	5.75467e-99	9	AC016831.7
CYB561A3	3.51693e-103	0.454573	0.327	0.029	7.17664e-99	9	CYB561A3
MBD21	3.72015e-103	0.297381	0.43	0.054	7.59134e-99	9	MBD2
EP300	5.63081e-103	0.300105	0.265	0.019	1.14902e-98	9	EP300
SERTAD11	6.91571e-103	0.371819	0.35	0.035	1.41122e-98	9	SERTAD1
LSM71	7.21653e-103	0.324781	0.659	0.122	1.4726e-98	9	LSM7
MT-ND4L	8.89442e-103	0.331244	0.812	0.174	1.81499e-98	9	MT-ND4L
NFATC2IP	2.94175e-102	0.273578	0.296	0.025	6.00293e-98	9	NFATC2IP
GOLGA41	3.38518e-102	0.47717	0.462	0.063	6.9078e-98	9	GOLGA4
ZBTB44	4.90075e-102	0.317452	0.265	0.019	1.00005e-97	9	ZBTB44
CNOT4	5.48152e-102	0.257212	0.372	0.04	1.11856e-97	9	CNOT4
CLK4	9.44734e-102	0.333101	0.323	0.03	1.92782e-97	9	CLK4
RP11-349A22.51	1.84951e-101	0.282424	0.471	0.064	3.77412e-97	9	RP11-349A22.5
IFT57	1.95949e-101	0.411269	0.332	0.032	3.99853e-97	9	IFT57
STIP1	2.49988e-101	0.256942	0.35	0.036	5.10125e-97	9	STIP1
ARPC22	2.61747e-101	0.35523	0.87	0.216	5.34121e-97	9	ARPC2
UBA6	3.33289e-101	0.328786	0.318	0.029	6.80109e-97	9	UBA6
BCL2L111	3.88987e-101	0.487978	0.296	0.025	7.93767e-97	9	BCL2L11
UBE2H1	4.39234e-101	0.268293	0.363	0.039	8.96301e-97	9	UBE2H
TTC14	4.41476e-101	0.289673	0.435	0.055	9.00876e-97	9	TTC14
SYNGR21	4.80895e-101	0.298333	0.552	0.088	9.81315e-97	9	SYNGR2
RPS262	4.94515e-101	0.83225	0.919	0.258	1.00911e-96	9	RPS26
ODC11	5.07758e-101	0.487554	0.489	0.071	1.03613e-96	9	ODC1
NGLY1	5.14689e-101	0.380542	0.422	0.053	1.05027e-96	9	NGLY1
BIRC6	7.46747e-101	0.358604	0.35	0.035	1.52381e-96	9	BIRC6
ZRANB2	7.53747e-101	0.268313	0.534	0.083	1.5381e-96	9	ZRANB2
ZBTB24	7.90002e-101	0.260164	0.269	0.02	1.61208e-96	9	ZBTB24
CAPG	1.02998e-100	0.270089	0.422	0.051	2.10177e-96	9	CAPG
HERC4	1.20281e-100	0.268251	0.283	0.022	2.45445e-96	9	HERC4
SMARCE1	1.57581e-100	0.25628	0.345	0.035	3.2156e-96	9	SMARCE1
RICTOR	1.88311e-100	0.332235	0.381	0.042	3.84268e-96	9	RICTOR
N4BP2L1	3.03451e-100	0.28841	0.377	0.042	6.19222e-96	9	N4BP2L1
AKAP11	4.42424e-100	0.283772	0.265	0.019	9.02811e-96	9	AKAP11
MBD4	6.28311e-100	0.406536	0.466	0.064	1.28213e-95	9	MBD4
SETD5-AS1	8.31379e-100	0.381587	0.417	0.051	1.69651e-95	9	SETD5-AS1
ZNF506	9.05893e-100	0.314827	0.26	0.019	1.84857e-95	9	ZNF506
YME1L1	1.05929e-99	0.368945	0.422	0.053	2.16159e-95	9	YME1L1
ARHGAP241	1.13015e-99	0.418348	0.359	0.037	2.30619e-95	9	ARHGAP24
AKAP92	3.09294e-99	0.335739	0.57	0.094	6.31145e-95	9	AKAP9
ARHGAP9	3.63241e-99	0.298909	0.305	0.027	7.4123e-95	9	ARHGAP9
BLK	4.66646e-99	0.350226	0.323	0.03	9.52238e-95	9	BLK
INTS6	5.38105e-99	0.274909	0.287	0.024	1.09806e-94	9	INTS6
HERC1	6.80248e-99	0.289804	0.251	0.018	1.38811e-94	9	HERC1
CTNNB1	9.73309e-99	0.298533	0.359	0.038	1.98613e-94	9	CTNNB1
MT-ATP62	1.12714e-98	1.3758	1	0.493	2.30004e-94	9	MT-ATP6
SUZ12	2.15155e-98	0.362036	0.336	0.034	4.39044e-94	9	SUZ12
RP11-693J15.5	3.25416e-98	0.456531	0.291	0.024	6.64045e-94	9	RP11-693J15.5
ANKRD441	4.00451e-98	0.316397	0.404	0.048	8.17161e-94	9	ANKRD44
REV3L	5.71775e-98	0.359543	0.283	0.023	1.16676e-93	9	REV3L
NPIPB5	7.00418e-98	0.336433	0.274	0.022	1.42927e-93	9	NPIPB5
DDX6	1.04683e-97	0.26736	0.43	0.056	2.13615e-93	9	DDX6
JUNB2	1.7182e-97	0.592967	0.857	0.206	3.50615e-93	9	JUNB
TRABD	2.1834e-97	0.310286	0.493	0.074	4.45545e-93	9	TRABD
ALG13	3.88418e-97	0.452069	0.359	0.04	7.92606e-93	9	ALG13
TOPORS	5.15482e-97	0.266845	0.3	0.027	1.05189e-92	9	TOPORS
ABHD17A	1.20872e-96	0.268769	0.305	0.028	2.46652e-92	9	ABHD17A
POLR2A	2.05623e-96	0.290149	0.296	0.026	4.19595e-92	9	POLR2A
DCP2	3.845e-96	0.271773	0.269	0.021	7.8461e-92	9	DCP2
SMC4	3.9333e-96	0.284549	0.3	0.028	8.02629e-92	9	SMC4
ORAI21	5.3151e-96	0.457863	0.547	0.09	1.0846e-91	9	ORAI2
SFSWAP	1.75117e-95	0.273371	0.287	0.025	3.57344e-91	9	SFSWAP
BTF32	2.09914e-95	0.262471	0.919	0.244	4.2835e-91	9	BTF3
PLIN2	2.35376e-95	0.30382	0.265	0.021	4.80309e-91	9	PLIN2
ELF2	4.08721e-95	0.32475	0.305	0.028	8.34037e-91	9	ELF2
PHB2	4.49519e-95	0.260508	0.448	0.063	9.17289e-91	9	PHB2
BTG31	5.06837e-95	0.277579	0.345	0.038	1.03425e-90	9	BTG3
PTPRCAP1	6.46557e-95	0.40049	0.865	0.216	1.31936e-90	9	PTPRCAP
NCOA32	7.12848e-95	0.472938	0.466	0.068	1.45464e-90	9	NCOA3
USF2	1.57222e-94	0.284017	0.399	0.05	3.20826e-90	9	USF2
TRA2B1	2.49459e-94	0.352802	0.619	0.115	5.09046e-90	9	TRA2B
BTK	3.19071e-94	0.383708	0.359	0.04	6.51095e-90	9	BTK
NUB1	1.19015e-93	0.274128	0.314	0.031	2.42862e-89	9	NUB1
MAP2K21	1.19419e-93	0.251644	0.448	0.064	2.43686e-89	9	MAP2K2
GAK	1.33887e-93	0.274946	0.274	0.023	2.7321e-89	9	GAK
ZNF721	1.69138e-93	0.28554	0.265	0.021	3.45144e-89	9	ZNF721
KMT2C	2.04085e-93	0.267259	0.359	0.041	4.16455e-89	9	KMT2C
ACTG13	2.54542e-93	0.639741	0.946	0.28	5.19418e-89	9	ACTG1
FAM49A1	4.56034e-93	0.448569	0.287	0.026	9.30582e-89	9	FAM49A
DDX52	6.96818e-93	0.286261	0.969	0.266	1.42193e-88	9	DDX5
CEP57	9.01507e-93	0.268956	0.341	0.037	1.83962e-88	9	CEP57
RPS214	1.68234e-92	0.837605	0.991	0.369	3.43298e-88	9	RPS21
ADAR	1.89341e-92	0.263806	0.43	0.058	3.8637e-88	9	ADAR
MAP4	2.18569e-92	0.254355	0.3	0.028	4.46012e-88	9	MAP4
NPM11	3.27376e-92	0.306374	0.924	0.253	6.68044e-88	9	NPM1
MT-ND34	4.76969e-92	1.29434	1	0.47	9.73303e-88	9	MT-ND3
LENG8	1.95412e-91	0.338944	0.332	0.036	3.98757e-87	9	LENG8
COPA	2.10945e-91	0.312886	0.341	0.038	4.30454e-87	9	COPA
ATP1A1	2.58513e-91	0.259538	0.381	0.047	5.27521e-87	9	ATP1A1
SAFB2	3.70796e-91	0.255695	0.359	0.042	7.56647e-87	9	SAFB2
C5orf24	4.07942e-91	0.312928	0.283	0.025	8.32446e-87	9	C5orf24
OGT1	6.20642e-91	0.284485	0.386	0.049	1.26648e-86	9	OGT
TRIM44	8.55741e-91	0.305801	0.345	0.039	1.74623e-86	9	TRIM44
NAMPT	1.03911e-90	0.281141	0.305	0.03	2.1204e-86	9	NAMPT
FAM105B	1.54241e-90	0.293223	0.256	0.021	3.14744e-86	9	FAM105B
ANKLE2	3.50336e-90	0.314044	0.327	0.035	7.14895e-86	9	ANKLE2
FADS3	3.56366e-90	0.296754	0.26	0.021	7.27199e-86	9	FADS3
PPM1K1	5.11554e-90	0.300818	0.471	0.071	1.04388e-85	9	PPM1K
NT5C	1.2715e-89	0.256309	0.377	0.046	2.59463e-85	9	NT5C
KDM2A	1.8232e-89	0.346144	0.332	0.037	3.72041e-85	9	KDM2A
SLC25A361	2.06934e-89	0.304608	0.3	0.03	4.2227e-85	9	SLC25A36
CHD7	2.96795e-89	0.298167	0.318	0.033	6.05639e-85	9	CHD7
TMF1	3.02204e-89	0.304104	0.395	0.052	6.16678e-85	9	TMF1
PHACTR1	3.22436e-89	0.588323	0.318	0.034	6.57963e-85	9	PHACTR1
SPEN	5.08696e-89	0.278947	0.309	0.031	1.03804e-84	9	SPEN
VPS35	1.54083e-88	0.28691	0.354	0.042	3.14421e-84	9	VPS35
CTSH	1.76524e-88	0.265961	0.498	0.081	3.60215e-84	9	CTSH
GTPBP1	2.00009e-88	0.276749	0.26	0.022	4.08139e-84	9	GTPBP1
MAFG	3.38827e-88	0.399699	0.256	0.022	6.91409e-84	9	MAFG
SLC38A22	3.48516e-88	0.409212	0.444	0.067	7.11181e-84	9	SLC38A2
KRR1	5.73447e-88	0.287276	0.283	0.026	1.17018e-83	9	KRR1
ASH1L	5.98851e-88	0.290822	0.43	0.062	1.22202e-83	9	ASH1L
ZMYM2	1.9001e-87	0.301106	0.323	0.035	3.87734e-83	9	ZMYM2
CYTH1	1.97545e-87	0.268968	0.336	0.038	4.03109e-83	9	CYTH1
WHAMM	2.4091e-87	0.289945	0.256	0.022	4.91602e-83	9	WHAMM
RPL303	3.90576e-87	0.96943	0.991	0.433	7.9701e-83	9	RPL30
DNAJC10	4.30053e-87	0.257331	0.345	0.04	8.77566e-83	9	DNAJC10
C10orf32	5.18284e-87	0.27777	0.278	0.026	1.05761e-82	9	C10orf32
MT-CYB2	6.30417e-87	1.22522	1	0.459	1.28643e-82	9	MT-CYB
DENND3	7.3728e-87	0.337467	0.265	0.023	1.50449e-82	9	DENND3
STRBP	2.49937e-86	0.358503	0.39	0.052	5.10021e-82	9	STRBP
BCL2	6.45453e-86	0.311193	0.305	0.032	1.31711e-81	9	BCL2
AHCYL1	2.25447e-85	0.291993	0.26	0.023	4.60047e-81	9	AHCYL1
IFI30	4.62564e-85	0.333557	0.26	0.023	9.43909e-81	9	IFI30
MRPS61	8.99461e-85	0.315584	0.413	0.059	1.83544e-80	9	MRPS6
KLHL61	9.91153e-85	0.423175	0.354	0.045	2.02255e-80	9	KLHL6
TTC3	1.33466e-84	0.275375	0.552	0.103	2.72352e-80	9	TTC3
MED13L	1.86163e-84	0.255601	0.265	0.024	3.79885e-80	9	MED13L
TBC1D22A	2.2067e-84	0.306151	0.265	0.024	4.50299e-80	9	TBC1D22A
RPL282	5.19837e-84	0.980611	1	0.477	1.06078e-79	9	RPL28
CEP350	6.68335e-84	0.321933	0.323	0.037	1.3638e-79	9	CEP350
CLEC2B	7.61923e-84	0.528702	0.368	0.049	1.55478e-79	9	CLEC2B
MXD41	8.85313e-84	0.393404	0.318	0.037	1.80657e-79	9	MXD4
CD741	2.57184e-83	0.882343	0.987	0.358	5.2481e-79	9	CD74
SNX29	2.90053e-83	0.277832	0.26	0.024	5.91882e-79	9	SNX29
CTSS2	6.62947e-83	0.272897	0.655	0.138	1.35281e-78	9	CTSS
ATF7IP	1.54471e-82	0.320712	0.314	0.035	3.15213e-78	9	ATF7IP
MT-ND62	1.8475e-82	0.345453	0.453	0.073	3.77001e-78	9	MT-ND6
USP14	3.74573e-82	0.281285	0.296	0.031	7.64354e-78	9	USP14
SMIM141	4.92186e-82	0.492586	0.516	0.09	1.00435e-77	9	SMIM14
HNRNPUL12	5.39708e-82	0.259766	0.386	0.054	1.10133e-77	9	HNRNPUL1
HOOK3	6.02869e-82	0.25681	0.269	0.026	1.23021e-77	9	HOOK3
TIPARP	1.28138e-81	0.298198	0.26	0.024	2.61478e-77	9	TIPARP
NACA2	1.92126e-81	0.445378	0.969	0.322	3.92053e-77	9	NACA
BAZ2A	4.11366e-81	0.316164	0.314	0.036	8.39433e-77	9	BAZ2A
EEF1B22	1.21002e-80	0.54087	0.946	0.304	2.46916e-76	9	EEF1B2
NABP1	3.77295e-80	0.367498	0.318	0.038	7.69907e-76	9	NABP1
SHPRH	3.77599e-80	0.31419	0.256	0.024	7.70529e-76	9	SHPRH
RAB301	7.5694e-80	0.361428	0.35	0.045	1.54461e-75	9	RAB30
RYBP1	7.8948e-80	0.368441	0.291	0.032	1.61101e-75	9	RYBP
PMEPA1	1.28831e-79	0.428373	0.265	0.026	2.62893e-75	9	PMEPA1
USP3	2.74218e-79	0.364805	0.278	0.029	5.5957e-75	9	USP3
LAT21	1.0321e-78	0.264411	0.341	0.042	2.1061e-74	9	LAT2
RPSAP581	1.08936e-78	0.275514	0.785	0.201	2.22295e-74	9	RPSAP58
USP11	2.37655e-78	0.274351	0.265	0.026	4.84958e-74	9	USP11
WDR43	2.16763e-77	0.282156	0.26	0.026	4.42327e-73	9	WDR43
CD191	2.46889e-77	0.342226	0.395	0.057	5.03802e-73	9	CD19
FOXN3	3.38616e-77	0.264943	0.283	0.031	6.9098e-73	9	FOXN3
HBP11	6.45404e-77	0.258331	0.318	0.039	1.31701e-72	9	HBP1
RPL222	1.08717e-76	0.503993	0.991	0.351	2.21847e-72	9	RPL22
SNORD3A1	2.43447e-76	0.367112	0.309	0.038	4.96778e-72	9	SNORD3A
LMNA1	2.86253e-76	0.569444	0.359	0.051	5.84127e-72	9	LMNA
FCRLA1	3.37071e-76	0.296208	0.336	0.042	6.87827e-72	9	FCRLA
FCER2	9.14718e-76	0.336117	0.251	0.024	1.86657e-71	9	FCER2
SECISBP2	2.86674e-75	0.250762	0.327	0.042	5.84987e-71	9	SECISBP2
RPL372	4.38519e-75	0.778289	0.991	0.448	8.94841e-71	9	RPL37
SNRNP200	5.49695e-75	0.255384	0.278	0.03	1.12171e-70	9	SNRNP200
KIAA1033	8.38023e-75	0.293456	0.296	0.034	1.71007e-70	9	KIAA1033
HVCN1	9.03475e-75	0.285262	0.305	0.036	1.84363e-70	9	HVCN1
SREK1	4.36969e-74	0.270557	0.314	0.039	8.91679e-70	9	SREK1
VIM1	6.37385e-74	0.339557	0.722	0.177	1.30065e-69	9	VIM
CWC25	2.64882e-72	0.254902	0.283	0.033	5.40518e-68	9	CWC25
PHKB	6.59705e-72	0.338798	0.278	0.032	1.34619e-67	9	PHKB
HLA-DOB	7.4206e-72	0.269926	0.283	0.032	1.51425e-67	9	HLA-DOB
RPL7A1	1.17996e-71	0.691887	0.991	0.41	2.40783e-67	9	RPL7A
RPL232	2.65959e-71	0.360314	0.964	0.338	5.42715e-67	9	RPL23
P2RX5	2.72695e-71	0.268984	0.251	0.026	5.56462e-67	9	P2RX5
CFLAR1	2.87591e-71	0.33281	0.471	0.088	5.86857e-67	9	CFLAR
GADD45B1	9.31859e-71	0.266229	0.417	0.071	1.90155e-66	9	GADD45B
RPS103	1.61168e-70	0.695739	0.978	0.406	3.2888e-66	9	RPS10
FAM46C2	3.90938e-69	0.288898	0.457	0.084	7.97748e-65	9	FAM46C
METAP2	4.8895e-69	0.283239	0.368	0.058	9.97752e-65	9	METAP2
RPSA3	4.94659e-69	0.485926	0.969	0.356	1.0094e-64	9	RPSA
RPS242	5.07946e-69	0.591003	1	0.439	1.03651e-64	9	RPS24
ACBD31	6.47587e-69	0.281104	0.336	0.049	1.32147e-64	9	ACBD3
TPT11	6.8134e-69	0.802907	0.996	0.463	1.39034e-64	9	TPT1
FAM214A1	8.71101e-69	0.295919	0.314	0.043	1.77757e-64	9	FAM214A
IMPDH2	2.50173e-67	0.255667	0.283	0.035	5.10502e-63	9	IMPDH2
ITGA4	3.87744e-67	0.254338	0.327	0.047	7.9123e-63	9	ITGA4
MARCH11	8.30533e-67	0.440401	0.35	0.052	1.69479e-62	9	MARCH1
MT-CO33	2.07884e-66	0.979195	1	0.662	4.24208e-62	9	MT-CO3
MYADM1	2.09491e-66	0.329876	0.278	0.035	4.27487e-62	9	MYADM
PPP1R101	6.01858e-65	0.396436	0.359	0.058	1.22815e-60	9	PPP1R10
SCPEP1	1.25485e-64	0.262355	0.314	0.045	2.56065e-60	9	SCPEP1
HLA-A2	1.25805e-63	0.296497	0.982	0.352	2.56718e-59	9	HLA-A
TNFAIP31	1.35417e-63	0.487089	0.305	0.044	2.76331e-59	9	TNFAIP3
GAPDH1	5.68034e-62	0.265967	0.892	0.299	1.15913e-57	9	GAPDH
RPS231	9.99027e-62	0.71166	0.991	0.494	2.03861e-57	9	RPS23
CD79A4	2.63661e-60	0.361297	0.892	0.287	5.38027e-56	9	CD79A
GNB2L1	4.79045e-60	0.398693	0.996	0.392	9.77539e-56	9	GNB2L1
UBA522	1.19734e-59	0.336812	0.982	0.39	2.4433e-55	9	UBA52
COBLL11	1.53766e-59	0.325017	0.318	0.05	3.13775e-55	9	COBLL1
MALAT13	6.59522e-59	0.779444	1	0.804	1.34582e-54	9	MALAT1
MT-CO14	8.3174e-58	0.780555	1	0.627	1.69725e-53	9	MT-CO1
LINC00936	2.3188e-57	0.362929	0.265	0.036	4.73175e-53	9	LINC00936
RPL142	9.44482e-57	0.46934	0.964	0.41	1.92731e-52	9	RPL14
ENTPD1	4.7167e-56	0.264793	0.354	0.063	9.6249e-52	9	ENTPD1
RPL52	4.89776e-56	0.476	0.982	0.411	9.99437e-52	9	RPL5
RPS72	4.36102e-52	0.469417	0.982	0.443	8.8991e-48	9	RPS7
HLA-B2	5.72366e-52	0.422699	0.996	0.415	1.16797e-47	9	HLA-B
ANKRD362	1.64896e-51	0.264703	0.327	0.059	3.36487e-47	9	ANKRD36
TNFRSF13B2	3.92897e-51	0.362576	0.404	0.087	8.01745e-47	9	TNFRSF13B
RPL291	7.81255e-51	0.439205	0.987	0.447	1.59423e-46	9	RPL29
RPL92	2.3007e-49	0.398861	0.996	0.443	4.69482e-45	9	RPL9
MT-CO23	5.6989e-49	0.74995	1	0.662	1.16292e-44	9	MT-CO2
RGCC1	6.41107e-47	0.609774	0.323	0.065	1.30824e-42	9	RGCC
RPL24	1.46472e-46	0.273153	0.969	0.413	2.9889e-42	9	RPL24
RPS111	2.6541e-46	0.35816	0.987	0.434	5.41596e-42	9	RPS11
RPS123	9.32634e-44	0.56176	0.996	0.577	1.90313e-39	9	RPS12
MARCKS2	1.31801e-43	0.319381	0.39	0.093	2.68953e-39	9	MARCKS
FAU2	6.51223e-43	0.429688	0.996	0.493	1.32889e-38	9	FAU
RPL182	2.2543e-42	0.446421	0.982	0.487	4.60013e-38	9	RPL18
RPS132	1.01384e-41	0.351929	0.978	0.466	2.06884e-37	9	RPS13
RPS92	6.37865e-38	0.250767	0.982	0.45	1.30163e-33	9	RPS9
RPL111	1.29279e-35	0.429554	0.996	0.554	2.63807e-31	9	RPL11
RPL122	2.54531e-35	0.308884	0.991	0.508	5.19396e-31	9	RPL12
MT-ND43	4.08816e-34	0.552689	1	0.633	8.34229e-30	9	MT-ND4
PTMA1	1.05146e-33	0.290751	1	0.57	2.14561e-29	9	PTMA
RPL192	7.22041e-32	0.344483	0.987	0.555	1.4734e-27	9	RPL19
EEF1A12	1.58508e-27	0.377037	0.996	0.625	3.23451e-23	9	EEF1A1
RPS81	2.26433e-25	0.321914	0.996	0.592	4.6206e-21	9	RPS8
