# Supplementary material for: Single‐cell analyses reveal suppressive tumor microenvironment of human colorectal cancer
Source: Clin Transl Med. 2021 Jun 6;11(6):e422. doi: 10.1002/ctm2.422 (PMC8181206; doi:10.1002/ctm2.422)
Supplement: Supplementary file 10 — Supporting information [file CTM2-11-e422-s006.xlsx]

## Sheet: Sheet1
Table S5. List of genes that are differentially expressed in non-immune cell sub-clusters, related to Figure 6.
	p_val	avg_logFC	pct.1	pct.2	p_val_adj	cluster	gene
DAZAP1	3.62872e-08	0.260774	0.02	0.11	0.000740477	0	DAZAP1
TBCB	2.89237e-07	0.330133	0.025	0.11	0.00590216	0	TBCB
HBB	1.27364e-07	1.73239	0.226	0.134	0.00259899	1	HBB
CSNK2A1	4.36082e-07	0.274644	0.019	0.105	0.0088987	1	CSNK2A1
TRIP12	9.87582e-06	0.350234	0.028	0.102	0.201526	1	TRIP12
PFDN6	4.78152e-05	0.277777	0.039	0.112	0.975716	1	PFDN6
PAIP2	7.26329e-05	0.450779	0.042	0.114	1	1	PAIP2
HBA2	7.9514e-05	1.71987	0.195	0.129	1	1	HBA2
ELF3	1.1474e-214	65.2955	0.916	0.159	2.34138e-210	2	ELF3
CLDN4	2.70755e-212	57.0318	0.891	0.145	5.52502e-208	2	CLDN4
NEAT1	1.78506e-177	138.903	0.96	0.243	3.6426e-173	2	NEAT1
TMC5	6.83951e-176	4.19202	0.648	0.065	1.39567e-171	2	TMC5
RRBP1	1.50763e-174	10.492	0.835	0.154	3.07647e-170	2	RRBP1
MUC4	7.98622e-167	8.90724	0.626	0.066	1.62967e-162	2	MUC4
CEACAM5	5.55118e-163	19.3268	0.745	0.116	1.13277e-158	2	CEACAM5
CLDN7	1.58209e-162	50.758	0.822	0.153	3.22842e-158	2	CLDN7
LDLR	7.38953e-158	18.7757	0.595	0.062	1.50791e-153	2	LDLR
CYP3A5	2.27672e-157	38.789	0.595	0.064	4.64588e-153	2	CYP3A5
MUC13	4.23184e-157	21.9618	0.632	0.076	8.63549e-153	2	MUC13
VEGFA	9.69719e-157	8.43219	0.67	0.092	1.97881e-152	2	VEGFA
LLGL2	3.68011e-156	8.23875	0.645	0.079	7.50963e-152	2	LLGL2
SLC44A4	2.42217e-154	9.87497	0.645	0.081	4.94267e-150	2	SLC44A4
TCF7L2	9.54807e-153	5.49316	0.642	0.083	1.94838e-148	2	TCF7L2
ABCC3	3.08133e-152	6.88189	0.586	0.061	6.28775e-148	2	ABCC3
CLDN3	1.50736e-151	93.9027	0.807	0.172	3.07591e-147	2	CLDN3
DSP	3.34351e-151	49.0804	0.651	0.088	6.82276e-147	2	DSP
ARL14	1.72683e-150	63.9027	0.623	0.078	3.52378e-146	2	ARL14
FAT1	2.00807e-150	6.67146	0.551	0.053	4.09767e-146	2	FAT1
TMPRSS2	1.79882e-146	16.571	0.561	0.059	3.67068e-142	2	TMPRSS2
SPINT1	2.34947e-146	5.33015	0.576	0.062	4.79432e-142	2	SPINT1
LMO7	3.92729e-145	40.9003	0.576	0.066	8.01403e-141	2	LMO7
CCNL1	6.60244e-145	30.9512	0.732	0.128	1.34729e-140	2	CCNL1
RAB11FIP1	2.867e-144	6.90271	0.713	0.125	5.8504e-140	2	RAB11FIP1
CTNND1	1.18073e-143	7.64637	0.598	0.075	2.40941e-139	2	CTNND1
NRARP	6.98353e-143	6.62562	0.645	0.094	1.42506e-138	2	NRARP
IER3	1.62773e-142	50.9027	0.776	0.167	3.32155e-138	2	IER3
VMP1	1.82538e-142	36.6075	0.701	0.118	3.72487e-138	2	VMP1
ACTN4	2.32086e-141	23.5876	0.741	0.14	4.73596e-137	2	ACTN4
GOLGB1	6.83847e-140	0.509315	0.657	0.105	1.39546e-135	2	GOLGB1
FAM3D	1.17431e-139	13.9094	0.723	0.13	2.3963e-135	2	FAM3D
SAT1	5.12528e-139	35.9027	0.913	0.287	1.04586e-134	2	SAT1
GPRC5A	6.64574e-139	19.9092	0.583	0.074	1.35613e-134	2	GPRC5A
ST14	8.20395e-139	5.83013	0.601	0.08	1.6741e-134	2	ST14
TMC4	1.10212e-138	3.49303	0.48	0.039	2.24898e-134	2	TMC4
ARGLU1	1.78881e-138	7.83049	0.757	0.153	3.65025e-134	2	ARGLU1
USP53	6.436e-138	42.3295	0.555	0.063	1.31333e-133	2	USP53
MUC1	3.7485e-137	63.8505	0.583	0.073	7.6492e-133	2	MUC1
AKAP9	1.69464e-135	1.85631	0.682	0.113	3.45808e-131	2	AKAP9
IER2	5.74035e-135	27.9024	0.819	0.204	1.17138e-130	2	IER2
ATP10B	8.88226e-135	7.89568	0.533	0.057	1.81251e-130	2	ATP10B
MXD1	1.52187e-134	9.25908	0.53	0.058	3.10554e-130	2	MXD1
LAMA3	1.66217e-134	31.9033	0.502	0.049	3.39183e-130	2	LAMA3
LAMB3	3.33312e-134	18.1521	0.505	0.048	6.80156e-130	2	LAMB3
TMEM2	3.47549e-134	39.3818	0.536	0.06	7.09208e-130	2	TMEM2
ATP1B1	1.3061e-133	153.775	0.707	0.132	2.66523e-129	2	ATP1B1
DST	6.50866e-133	14.8753	0.604	0.083	1.32816e-128	2	DST
ZBTB7A	1.78115e-132	6.97549	0.611	0.086	3.63461e-128	2	ZBTB7A
PPP1R15A	3.3004e-132	66.8846	0.738	0.152	6.7348e-128	2	PPP1R15A
DSG2	9.2161e-132	25.882	0.567	0.071	1.88064e-127	2	DSG2
PCSK7	2.58705e-131	4.2474	0.539	0.062	5.27913e-127	2	PCSK7
SRRM2	3.82456e-131	8.37196	0.763	0.164	7.8044e-127	2	SRRM2
ZFP36	6.36154e-131	11.9847	0.72	0.138	1.29814e-126	2	ZFP36
PLEC	7.2179e-131	11.3235	0.542	0.065	1.47289e-126	2	PLEC
C1orf63	8.3989e-131	11.6669	0.698	0.13	1.71388e-126	2	C1orf63
EPCAM	1.04209e-130	25.5949	0.829	0.212	2.12649e-126	2	EPCAM
PKN2	6.59955e-130	4.65186	0.607	0.09	1.3467e-125	2	PKN2
PTPRF	1.23798e-129	7.62806	0.502	0.051	2.52622e-125	2	PTPRF
MLLT4	1.0694e-128	2.94901	0.564	0.072	2.18221e-124	2	MLLT4
ACADVL	2.12591e-128	1.45561	0.657	0.112	4.33813e-124	2	ACADVL
SLC38A2	3.20745e-128	3.5208	0.611	0.094	6.54512e-124	2	SLC38A2
JUP	6.14101e-127	7.22551	0.555	0.072	1.25314e-122	2	JUP
CHD2	1.25884e-126	3.25425	0.607	0.095	2.5688e-122	2	CHD2
JOSD1	1.30948e-126	10.5898	0.558	0.074	2.67213e-122	2	JOSD1
RAP2B	3.0552e-126	26.0977	0.467	0.044	6.23444e-122	2	RAP2B
BAIAP2L1	1.45634e-124	4.53285	0.474	0.046	2.97181e-120	2	BAIAP2L1
JUN	3.28334e-124	15.9027	0.857	0.254	6.69998e-120	2	JUN
GOLGA4	4.25019e-124	2.87457	0.595	0.091	8.67294e-120	2	GOLGA4
SSFA2	6.29053e-124	10.0676	0.548	0.072	1.28365e-119	2	SSFA2
KRT18	6.47334e-124	237.589	0.869	0.277	1.32095e-119	2	KRT18
ETS2	3.75708e-123	2.66674	0.642	0.112	7.66669e-119	2	ETS2
TSPAN1	4.50981e-123	22.9	0.629	0.102	9.20272e-119	2	TSPAN1
CDH1	7.38265e-123	13.5084	0.526	0.065	1.5065e-118	2	CDH1
RBM47	1.28125e-122	8.54671	0.526	0.064	2.61452e-118	2	RBM47
KLF3	1.65422e-122	13.9031	0.589	0.088	3.37561e-118	2	KLF3
TRIM31	3.9655e-122	17.4837	0.486	0.053	8.09201e-118	2	TRIM31
SLC20A1	5.83556e-122	46.1918	0.526	0.066	1.1908e-117	2	SLC20A1
KLF5	6.91409e-122	13.9529	0.636	0.108	1.41089e-117	2	KLF5
TCF25	2.32554e-121	4.44066	0.692	0.135	4.74549e-117	2	TCF25
ABHD3	2.49284e-121	1.91096	0.464	0.046	5.08689e-117	2	ABHD3
ANKRD11	4.03047e-121	3.23163	0.592	0.092	8.22458e-117	2	ANKRD11
MISP	1.12636e-120	3.18233	0.604	0.094	2.29844e-116	2	MISP
HOOK2	1.23518e-120	3.22608	0.477	0.051	2.5205e-116	2	HOOK2
IQGAP1	2.64782e-120	6.66979	0.623	0.109	5.40313e-116	2	IQGAP1
TAF1D	3.62385e-120	2.9323	0.654	0.123	7.39483e-116	2	TAF1D
KRT8	6.69994e-120	18.0296	0.854	0.28	1.36719e-115	2	KRT8
MCL1	1.4278e-119	11.9123	0.71	0.158	2.91356e-115	2	MCL1
SPINT2	5.1625e-119	3.94887	0.657	0.119	1.05346e-114	2	SPINT2
JUND	2.84938e-118	16.9027	0.813	0.239	5.81444e-114	2	JUND
CA12	3.26135e-118	2.05775	0.495	0.059	6.65512e-114	2	CA12
KTN1	7.43527e-118	9.35479	0.72	0.162	1.51724e-113	2	KTN1
MLXIP	1.63338e-117	0.943565	0.542	0.075	3.33308e-113	2	MLXIP
SHROOM3	2.31132e-117	2.11347	0.433	0.039	4.71649e-113	2	SHROOM3
MYH14	3.21138e-117	3.83151	0.53	0.07	6.55313e-113	2	MYH14
PRRC2C	9.48967e-117	19.9924	0.692	0.146	1.93646e-112	2	PRRC2C
SOX4	1.01459e-116	95.9027	0.639	0.118	2.07038e-112	2	SOX4
TLE4	1.55124e-116	11.899	0.548	0.077	3.16545e-112	2	TLE4
KLF6	3.23083e-116	80.7758	0.726	0.178	6.59284e-112	2	KLF6
SPAG9	3.36167e-116	19.4473	0.583	0.094	6.85982e-112	2	SPAG9
SDCBP2	3.67169e-116	22.1765	0.511	0.067	7.49246e-112	2	SDCBP2
FRYL	5.15191e-116	2.14407	0.539	0.073	1.0513e-111	2	FRYL
SPEN	5.74612e-115	5.4202	0.455	0.048	1.17255e-110	2	SPEN
EPHA2	7.944e-115	8.58175	0.427	0.04	1.62105e-110	2	EPHA2
ERRFI1	8.40426e-115	23.7557	0.467	0.052	1.71497e-110	2	ERRFI1
STAT3	1.58746e-114	0.864128	0.617	0.105	3.23938e-110	2	STAT3
BTG2	1.71936e-114	17.4949	0.67	0.134	3.50852e-110	2	BTG2
DSC2	3.45282e-114	11.9031	0.498	0.063	7.04583e-110	2	DSC2
RIOK3	4.33641e-114	3.18442	0.53	0.075	8.84888e-110	2	RIOK3
PABPC4	1.09121e-113	3.75147	0.607	0.107	2.22672e-109	2	PABPC4
PAWR	1.60316e-113	2.31609	0.511	0.066	3.27142e-109	2	PAWR
PRPF4B	2.10341e-113	1.98416	0.617	0.105	4.29222e-109	2	PRPF4B
SQSTM1	1.19751e-112	31.5795	0.685	0.153	2.44365e-108	2	SQSTM1
MUC12	1.67052e-112	28.3632	0.502	0.067	3.40885e-108	2	MUC12
TRIB1	1.69578e-112	13.7161	0.495	0.063	3.46041e-108	2	TRIB1
CCDC64B	1.98841e-112	1.63516	0.436	0.043	4.05755e-108	2	CCDC64B
SFN	2.69578e-112	154.903	0.639	0.132	5.501e-108	2	SFN
B3GNT5	2.97137e-112	1.3654	0.449	0.048	6.06338e-108	2	B3GNT5
CCDC14	3.05117e-112	0.285825	0.477	0.056	6.22623e-108	2	CCDC14
MIDN	4.512e-112	12.9052	0.586	0.101	9.2072e-108	2	MIDN
CDK11A	7.72157e-112	0.715379	0.523	0.072	1.57566e-107	2	CDK11A
PVRL2	1.14056e-111	1.47574	0.439	0.045	2.32743e-107	2	PVRL2
LIPH	1.21437e-111	2.03487	0.377	0.028	2.47805e-107	2	LIPH
KRT19	1.22234e-111	7.90271	0.757	0.21	2.49431e-107	2	KRT19
CAMK2N1	1.78344e-111	5.93079	0.629	0.12	3.6393e-107	2	CAMK2N1
RBM39	2.60788e-111	7.06759	0.738	0.179	5.32165e-107	2	RBM39
GOLM1	3.46921e-111	4.4934	0.567	0.092	7.07927e-107	2	GOLM1
LRRFIP1	1.07798e-110	10.8915	0.614	0.113	2.19974e-106	2	LRRFIP1
FBLIM1	1.87682e-110	4.00883	0.417	0.04	3.82984e-106	2	FBLIM1
EZR	3.70052e-110	19.887	0.688	0.161	7.55128e-106	2	EZR
LUC7L3	3.77024e-110	3.51389	0.629	0.121	7.69354e-106	2	LUC7L3
NR4A1	4.86301e-110	20.7884	0.576	0.097	9.92345e-106	2	NR4A1
GADD45A	2.49071e-109	8.58878	0.536	0.083	5.08254e-105	2	GADD45A
SMG1	2.77561e-109	6.40878	0.511	0.072	5.6639e-105	2	SMG1
ARHGEF5	9.22375e-109	2.21994	0.442	0.048	1.8822e-104	2	ARHGEF5
LGALS3BP	1.38131e-108	11.8726	0.579	0.098	2.8187e-104	2	LGALS3BP
NABP1	1.69465e-108	4.90276	0.498	0.068	3.4581e-104	2	NABP1
AKAP13	2.49411e-108	8.71483	0.576	0.097	5.08948e-104	2	AKAP13
LSR	4.92207e-108	4.43563	0.511	0.072	1.0044e-103	2	LSR
AGPAT2	7.78962e-108	8.91112	0.558	0.09	1.58955e-103	2	AGPAT2
PRSS8	8.58445e-108	3.37338	0.47	0.057	1.75174e-103	2	PRSS8
ZRANB2	1.12951e-107	7.99246	0.611	0.116	2.30488e-103	2	ZRANB2
BRD2	2.00738e-107	7.98821	0.601	0.112	4.09626e-103	2	BRD2
LINC00969	2.64663e-107	1.61741	0.508	0.072	5.40071e-103	2	LINC00969
CDV3	7.12126e-107	11.6506	0.632	0.126	1.45316e-102	2	CDV3
N4BP2L2	8.96468e-107	3.5218	0.651	0.126	1.82933e-102	2	N4BP2L2
CTBP2	2.03999e-106	3.77487	0.492	0.066	4.16281e-102	2	CTBP2
ANKLE2	2.60653e-106	2.68207	0.439	0.049	5.31889e-102	2	ANKLE2
SON	4.32722e-106	2.8986	0.723	0.17	8.83013e-102	2	SON
NIPBL	7.2001e-106	1.39449	0.474	0.061	1.46925e-101	2	NIPBL
JMJD1C	8.00664e-106	11.5851	0.502	0.071	1.63383e-101	2	JMJD1C
CD151	2.64077e-105	1.07029	0.601	0.11	5.38876e-101	2	CD151
TMEM259	2.97856e-105	2.48424	0.498	0.072	6.07806e-101	2	TMEM259
POF1B	3.6233e-105	1.85155	0.449	0.053	7.39371e-101	2	POF1B
FAM84A	4.80292e-105	7.95716	0.47	0.06	9.80084e-101	2	FAM84A
HBEGF	6.71595e-105	19.212	0.489	0.068	1.37046e-100	2	HBEGF
BPTF	6.98535e-105	4.92081	0.533	0.082	1.42543e-100	2	BPTF
SETD5-AS1	1.05545e-104	8.90271	0.536	0.084	2.15376e-100	2	SETD5-AS1
CAPN8	1.31631e-104	9.90932	0.349	0.025	2.68606e-100	2	CAPN8
SYTL2	1.39695e-104	17.2809	0.433	0.048	2.85061e-100	2	SYTL2
PDLIM5	1.68823e-104	8.69914	0.452	0.055	3.445e-100	2	PDLIM5
CGN	2.73875e-104	3.14957	0.38	0.033	5.58869e-100	2	CGN
PIM3	3.08408e-104	9.01241	0.542	0.089	6.29337e-100	2	PIM3
ZKSCAN1	3.98063e-104	2.21103	0.492	0.067	8.12288e-100	2	ZKSCAN1
AHNAK	4.40214e-104	71.8009	0.601	0.121	8.98301e-100	2	AHNAK
RP11-357H14.17	5.01555e-104	9.61779	0.511	0.074	1.02347e-99	2	RP11-357H14.17
ASH1L	1.22633e-103	3.6207	0.511	0.076	2.50245e-99	2	ASH1L
LENG8	1.44985e-103	2.43124	0.474	0.063	2.95856e-99	2	LENG8
EGR1	1.80718e-103	40.9026	0.551	0.089	3.68773e-99	2	EGR1
DDX17	2.47222e-103	2.84261	0.664	0.142	5.0448e-99	2	DDX17
TC2N	4.71682e-102	2.87215	0.414	0.043	9.62515e-98	2	TC2N
PNPLA2	5.1583e-102	1.88124	0.417	0.046	1.0526e-97	2	PNPLA2
VPS37B	8.24815e-102	2.63655	0.474	0.065	1.68312e-97	2	VPS37B
STARD10	1.78292e-101	1.80744	0.604	0.119	3.63823e-97	2	STARD10
RASEF	2.21148e-101	5.80518	0.374	0.033	4.51276e-97	2	RASEF
MAFF	2.67928e-101	2.98558	0.474	0.064	5.46734e-97	2	MAFF
FNBP4	3.59833e-101	2.62761	0.483	0.068	7.34275e-97	2	FNBP4
LIMA1	5.34961e-101	2.81554	0.589	0.111	1.09164e-96	2	LIMA1
NKTR	5.76602e-101	3.58622	0.533	0.086	1.17661e-96	2	NKTR
CTTN	1.14888e-100	2.70262	0.511	0.076	2.34439e-96	2	CTTN
ITGA6	1.16565e-100	20.7127	0.523	0.085	2.37863e-96	2	ITGA6
WSB1	1.25166e-100	4.68478	0.576	0.106	2.55414e-96	2	WSB1
GPA33	1.7058e-100	6.03993	0.439	0.053	3.48086e-96	2	GPA33
MARVELD3	1.80212e-100	2.05911	0.389	0.038	3.67741e-96	2	MARVELD3
DNM2	2.2225e-100	1.75406	0.492	0.073	4.53524e-96	2	DNM2
ARHGAP21	3.68494e-100	8.96226	0.449	0.058	7.51949e-96	2	ARHGAP21
P4HB	5.51895e-100	0.676279	0.642	0.14	1.1262e-95	2	P4HB
WDR60	1.56669e-99	4.97941	0.452	0.059	3.19699e-95	2	WDR60
SOX9	1.97935e-99	16.5873	0.427	0.05	4.03907e-95	2	SOX9
RHOB	2.47698e-99	7.6678	0.573	0.107	5.05453e-95	2	RHOB
EPS8L1	2.58516e-99	3.45227	0.327	0.023	5.27527e-95	2	EPS8L1
KIAA1217	3.40572e-99	6.02071	0.349	0.028	6.94971e-95	2	KIAA1217
FLNB	3.51765e-99	14.8193	0.458	0.061	7.17811e-95	2	FLNB
GCC2	3.64848e-99	2.67146	0.561	0.103	7.44509e-95	2	GCC2
ANKRD36C	6.17478e-99	16.9027	0.455	0.06	1.26003e-94	2	ANKRD36C
LAMC2	7.27217e-99	46.9027	0.368	0.034	1.48396e-94	2	LAMC2
LMNA	8.02199e-99	7.90271	0.667	0.163	1.63697e-94	2	LMNA
EPS8L3	8.37119e-99	2.77179	0.439	0.055	1.70823e-94	2	EPS8L3
CDH17	8.44249e-99	9.88114	0.467	0.064	1.72278e-94	2	CDH17
ITPKC	1.02827e-98	5.93619	0.321	0.022	2.09828e-94	2	ITPKC
BOD1L1	1.04875e-98	2.75061	0.48	0.069	2.14008e-94	2	BOD1L1
TUBB2A	2.38891e-98	1.21666	0.439	0.055	4.87481e-94	2	TUBB2A
PNISR	3.31104e-98	5.15696	0.626	0.132	6.7565e-94	2	PNISR
SDC4	3.99409e-98	18.5766	0.458	0.063	8.15035e-94	2	SDC4
TPM1	5.41081e-98	10.0908	0.751	0.204	1.10413e-93	2	TPM1
PARD6B	1.3729e-97	5.33227	0.352	0.029	2.80154e-93	2	PARD6B
SERINC2	2.33494e-97	3.72373	0.452	0.059	4.76467e-93	2	SERINC2
EIF4G1	3.56354e-97	2.71582	0.48	0.071	7.27175e-93	2	EIF4G1
SLK	4.35966e-97	3.70213	0.474	0.068	8.89632e-93	2	SLK
MYH9	4.72578e-97	5.7221	0.551	0.099	9.64343e-93	2	MYH9
CEACAM1	4.96847e-97	27.8656	0.414	0.05	1.01387e-92	2	CEACAM1
PPP1R15B	5.77362e-97	10.2664	0.483	0.074	1.17817e-92	2	PPP1R15B
TSC22D2	8.04296e-97	3.94486	0.43	0.054	1.64125e-92	2	TSC22D2
FAM133B	9.86796e-97	2.67854	0.573	0.113	2.01366e-92	2	FAM133B
KMT2A	1.04799e-96	2.96655	0.489	0.073	2.13854e-92	2	KMT2A
BDP1	1.25263e-96	1.79835	0.461	0.064	2.55611e-92	2	BDP1
LRP10	1.35565e-96	3.03343	0.47	0.068	2.76634e-92	2	LRP10
SRSF10	1.88149e-96	0.691865	0.495	0.078	3.83936e-92	2	SRSF10
TM9SF3	2.91853e-96	7.14806	0.601	0.124	5.95556e-92	2	TM9SF3
SPATS2L	3.80165e-96	15.8864	0.542	0.096	7.75764e-92	2	SPATS2L
NDRG1	4.56831e-96	28.8958	0.514	0.087	9.32209e-92	2	NDRG1
SYNE2	5.30612e-96	1.35059	0.52	0.086	1.08277e-91	2	SYNE2
SIRT7	5.35105e-96	1.58544	0.399	0.044	1.09194e-91	2	SIRT7
TRA2B	7.39375e-96	4.90219	0.576	0.114	1.50877e-91	2	TRA2B
HEBP2	8.74131e-96	1.95662	0.592	0.116	1.78375e-91	2	HEBP2
MGLL	1.07036e-95	11.0218	0.489	0.074	2.18418e-91	2	MGLL
GALE	1.20857e-95	0.957447	0.43	0.053	2.4662e-91	2	GALE
NXPE4	1.23489e-95	2.14274	0.38	0.038	2.51992e-91	2	NXPE4
CD2AP	1.6604e-95	5.17224	0.498	0.079	3.38821e-91	2	CD2AP
TUBB4B	1.74944e-95	25.9026	0.735	0.207	3.5699e-91	2	TUBB4B
GAK	2.24223e-95	1.545	0.43	0.055	4.57549e-91	2	GAK
ANKRD12	2.56539e-95	5.59693	0.526	0.09	5.23494e-91	2	ANKRD12
CTNNA1	2.86056e-95	5.22783	0.52	0.089	5.83726e-91	2	CTNNA1
TES	2.90762e-95	3.01673	0.458	0.065	5.93328e-91	2	TES
TRPM4	4.18939e-95	1.47338	0.427	0.053	8.54887e-91	2	TRPM4
CTTNBP2NL	4.24839e-95	1.27918	0.411	0.048	8.66927e-91	2	CTTNBP2NL
CCNL2	6.12678e-95	4.78461	0.455	0.064	1.25023e-90	2	CCNL2
TJP3	8.05167e-95	1.29265	0.38	0.039	1.64302e-90	2	TJP3
DUSP8	8.22592e-95	1.5984	0.358	0.033	1.67858e-90	2	DUSP8
DYRK2	8.52864e-95	3.89973	0.377	0.038	1.74035e-90	2	DYRK2
EFHD2	1.07969e-94	2.69952	0.558	0.105	2.20323e-90	2	EFHD2
ZFC3H1	1.21167e-94	1.93081	0.43	0.056	2.47254e-90	2	ZFC3H1
NCOR1	1.33908e-94	1.27957	0.514	0.086	2.73252e-90	2	NCOR1
EIF3A	1.92306e-94	5.66954	0.589	0.122	3.9242e-90	2	EIF3A
ABHD11	2.15561e-94	2.35467	0.408	0.048	4.39875e-90	2	ABHD11
ZNF207	2.524e-94	3.83401	0.551	0.104	5.15047e-90	2	ZNF207
AFF4	3.76087e-94	3.07678	0.427	0.056	7.67444e-90	2	AFF4
CDHR5	5.82429e-94	5.9026	0.433	0.057	1.1885e-89	2	CDHR5
C1orf106	1.03552e-93	3.76628	0.368	0.036	2.11309e-89	2	C1orf106
SETD2	1.45401e-93	3.19791	0.414	0.051	2.96705e-89	2	SETD2
LPP	1.82984e-93	6.84105	0.486	0.076	3.73397e-89	2	LPP
IST1	2.2557e-93	1.27738	0.421	0.051	4.60297e-89	2	IST1
ACIN1	2.41019e-93	2.37758	0.445	0.061	4.91823e-89	2	ACIN1
BAZ2B	2.52543e-93	4.79231	0.436	0.058	5.1534e-89	2	BAZ2B
GRN	4.38074e-93	3.88365	0.548	0.103	8.93934e-89	2	GRN
APLP2	6.72082e-93	1.84746	0.539	0.099	1.37145e-88	2	APLP2
CAST	6.77647e-93	32.7646	0.676	0.172	1.38281e-88	2	CAST
RP6-99M1.2	8.51484e-93	23.5871	0.405	0.05	1.73754e-88	2	RP6-99M1.2
TJP2	9.01114e-93	3.79635	0.377	0.04	1.83881e-88	2	TJP2
SATB2	1.3803e-92	6.40627	0.389	0.043	2.81664e-88	2	SATB2
GGA1	2.53814e-92	0.691847	0.396	0.045	5.17933e-88	2	GGA1
IGF2BP2	2.7707e-92	4.26817	0.389	0.044	5.65388e-88	2	IGF2BP2
TRAF4	5.35033e-92	2.26681	0.386	0.044	1.09179e-87	2	TRAF4
ATF4	6.10094e-92	6.97648	0.595	0.132	1.24496e-87	2	ATF4
DNAJA1	6.30425e-92	2.71139	0.66	0.157	1.28645e-87	2	DNAJA1
AGR3	8.8761e-92	1.94747	0.489	0.078	1.81126e-87	2	AGR3
SEMA4B	1.06076e-91	3.92741	0.33	0.028	2.16458e-87	2	SEMA4B
NEDD9	1.10688e-91	4.76194	0.386	0.043	2.25869e-87	2	NEDD9
DGAT1	1.32317e-91	2.06361	0.455	0.066	2.70006e-87	2	DGAT1
ASL	1.39798e-91	1.11896	0.458	0.066	2.85271e-87	2	ASL
INADL	1.45743e-91	1.45872	0.352	0.033	2.97403e-87	2	INADL
SPTAN1	1.53126e-91	0.276738	0.52	0.094	3.12469e-87	2	SPTAN1
MGEA5	1.64071e-91	1.01739	0.449	0.064	3.34803e-87	2	MGEA5
ZBTB43	1.68225e-91	8.47573	0.355	0.034	3.43281e-87	2	ZBTB43
SUN1	2.87937e-91	1.25444	0.408	0.05	5.87564e-87	2	SUN1
FBXW7	3.82112e-91	4.01846	0.364	0.037	7.79739e-87	2	FBXW7
FUS	4.01318e-91	10.7328	0.654	0.162	8.18929e-87	2	FUS
INSR	5.14303e-91	2.84972	0.371	0.039	1.04949e-86	2	INSR
NEDD4L	5.84653e-91	2.5095	0.352	0.034	1.19304e-86	2	NEDD4L
SLC35A3	5.91166e-91	1.69377	0.405	0.05	1.20633e-86	2	SLC35A3
KMT2C	6.14788e-91	2.27976	0.449	0.066	1.25454e-86	2	KMT2C
ZNF292	1.33622e-90	2.70281	0.433	0.06	2.72669e-86	2	ZNF292
PDXDC1	1.72762e-90	2.52432	0.48	0.077	3.52539e-86	2	PDXDC1
PCK1	1.97876e-90	65.787	0.414	0.053	4.03786e-86	2	PCK1
SPIRE2	2.21097e-90	0.935733	0.318	0.025	4.5117e-86	2	SPIRE2
ZNF91	2.59347e-90	2.81497	0.399	0.049	5.29223e-86	2	ZNF91
PMEPA1	2.95983e-90	3.33767	0.436	0.063	6.03983e-86	2	PMEPA1
PLS1	6.36465e-90	1.71919	0.445	0.064	1.29877e-85	2	PLS1
EXT1	7.03042e-90	2.67362	0.355	0.035	1.43463e-85	2	EXT1
FBXO34	1.08967e-89	2.16986	0.386	0.044	2.22358e-85	2	FBXO34
AOC1	1.40737e-89	11.3721	0.393	0.047	2.87187e-85	2	AOC1
PTBP1	2.4409e-89	1.11296	0.511	0.092	4.98091e-85	2	PTBP1
YME1L1	2.71331e-89	3.64335	0.505	0.089	5.53678e-85	2	YME1L1
SH3RF1	4.52827e-89	2.41177	0.321	0.026	9.24039e-85	2	SH3RF1
CD55	4.70731e-89	29.9029	0.526	0.102	9.60573e-85	2	CD55
CHD7	4.77687e-89	1.31002	0.349	0.034	9.74769e-85	2	CHD7
MYO6	6.84417e-89	2.604	0.408	0.053	1.39662e-84	2	MYO6
FRMD4B	6.86833e-89	9.02521	0.358	0.038	1.40155e-84	2	FRMD4B
ZFAND5	8.58721e-89	18.4893	0.53	0.1	1.75231e-84	2	ZFAND5
EPPK1	8.83018e-89	2.53721	0.287	0.019	1.80189e-84	2	EPPK1
PPP1R10	9.66886e-89	1.12713	0.514	0.095	1.97303e-84	2	PPP1R10
VDR	9.93346e-89	14.2484	0.324	0.027	2.02702e-84	2	VDR
TAPBP	1.00448e-88	2.88673	0.505	0.092	2.04974e-84	2	TAPBP
MT-ATP8	1.42884e-88	2.90514	0.626	0.167	2.91569e-84	2	MT-ATP8
TSC22D1	1.50353e-88	4.27843	0.579	0.123	3.0681e-84	2	TSC22D1
PHF3	1.55554e-88	3.79373	0.452	0.069	3.17424e-84	2	PHF3
CD97	1.86534e-88	2.92556	0.405	0.051	3.80642e-84	2	CD97
ITGB1	2.03202e-88	0.583291	0.564	0.114	4.14655e-84	2	ITGB1
CFLAR	2.4305e-88	4.20201	0.505	0.089	4.95967e-84	2	CFLAR
ARHGAP5	4.42668e-88	8.24066	0.449	0.068	9.03308e-84	2	ARHGAP5
CTSS	7.33097e-88	9.98918	0.555	0.116	1.49596e-83	2	CTSS
VASP	8.65715e-88	14.1786	0.498	0.088	1.76658e-83	2	VASP
EFNB2	9.39879e-88	5.22156	0.411	0.057	1.91792e-83	2	EFNB2
SPECC1	9.81155e-88	1.44778	0.343	0.033	2.00214e-83	2	SPECC1
RABL6	1.41774e-87	3.68392	0.486	0.08	2.89305e-83	2	RABL6
CLMN	1.53247e-87	1.24419	0.377	0.043	3.12716e-83	2	CLMN
PTTG1IP	1.85956e-87	9.91941	0.505	0.093	3.79462e-83	2	PTTG1IP
RASSF6	2.27751e-87	8.17689	0.346	0.034	4.6475e-83	2	RASSF6
ARHGAP26	2.27964e-87	1.59869	0.349	0.036	4.65183e-83	2	ARHGAP26
DYNC1H1	2.32332e-87	2.70766	0.455	0.071	4.74097e-83	2	DYNC1H1
ANXA11	2.86147e-87	7.02419	0.551	0.111	5.83913e-83	2	ANXA11
TOB2	3.09345e-87	8.49843	0.411	0.057	6.3125e-83	2	TOB2
LTBR	3.37745e-87	5.79944	0.393	0.049	6.89202e-83	2	LTBR
TRAK1	3.47563e-87	4.16106	0.321	0.028	7.09238e-83	2	TRAK1
DDX3X	3.93939e-87	4.765	0.52	0.098	8.03872e-83	2	DDX3X
TGOLN2	4.66466e-87	3.93391	0.517	0.095	9.5187e-83	2	TGOLN2
ACSS2	6.46971e-87	1.08313	0.386	0.046	1.32021e-82	2	ACSS2
C8orf4	8.06158e-87	53.576	0.452	0.071	1.64505e-82	2	C8orf4
BIRC6	1.11747e-86	1.1185	0.393	0.049	2.2803e-82	2	BIRC6
TSPAN3	1.17384e-86	8.15454	0.483	0.082	2.39534e-82	2	TSPAN3
ITGB4	1.87456e-86	0.765135	0.38	0.045	3.82523e-82	2	ITGB4
OFD1	2.44378e-86	1.11323	0.414	0.056	4.98677e-82	2	OFD1
MVP	2.88394e-86	4.22436	0.498	0.089	5.88497e-82	2	MVP
BAZ1A	3.27266e-86	2.25908	0.439	0.066	6.67819e-82	2	BAZ1A
CAPN5	3.89193e-86	1.17192	0.349	0.036	7.94188e-82	2	CAPN5
RBM25	4.36056e-86	2.06649	0.555	0.116	8.89815e-82	2	RBM25
HNRNPU	7.1006e-86	10.3805	0.654	0.179	1.44895e-81	2	HNRNPU
ZNF587	8.66793e-86	1.95472	0.327	0.031	1.76878e-81	2	ZNF587
MIR22HG	9.64418e-86	8.67121	0.414	0.058	1.96799e-81	2	MIR22HG
SRSF11	1.01139e-85	1.75173	0.558	0.115	2.06385e-81	2	SRSF11
ATP8B1	1.16157e-85	5.04385	0.417	0.058	2.37031e-81	2	ATP8B1
TRIM15	1.19627e-85	5.97607	0.343	0.035	2.44111e-81	2	TRIM15
SLC25A37	1.24486e-85	0.901238	0.427	0.063	2.54027e-81	2	SLC25A37
GALNT3	1.64819e-85	2.81071	0.408	0.056	3.36329e-81	2	GALNT3
TMEM30B	1.86344e-85	7.5592	0.33	0.031	3.80253e-81	2	TMEM30B
BSG	1.92735e-85	13.8864	0.614	0.151	3.93296e-81	2	BSG
CTNNB1	2.10884e-85	5.52727	0.533	0.105	4.30331e-81	2	CTNNB1
UGP2	3.1025e-85	14.9014	0.583	0.127	6.33095e-81	2	UGP2
SFPQ	5.80929e-85	4.92866	0.62	0.156	1.18544e-80	2	SFPQ
PIGR	5.86376e-85	311.903	0.67	0.212	1.19656e-80	2	PIGR
NDEL1	6.73652e-85	1.07025	0.343	0.035	1.37465e-80	2	NDEL1
HES1	7.90951e-85	9.90137	0.53	0.105	1.61402e-80	2	HES1
AMD1	9.2597e-85	1.68723	0.558	0.115	1.88953e-80	2	AMD1
PLXNB2	9.66046e-85	0.862409	0.396	0.052	1.97131e-80	2	PLXNB2
PMAIP1	1.0773e-84	23.5689	0.417	0.059	2.19835e-80	2	PMAIP1
CD46	1.85873e-84	2.9069	0.502	0.095	3.79292e-80	2	CD46
TFCP2L1	1.87752e-84	1.06592	0.34	0.035	3.83126e-80	2	TFCP2L1
RNF43	2.18791e-84	2.09568	0.377	0.046	4.46466e-80	2	RNF43
ARHGAP27	2.55989e-84	1.37961	0.358	0.04	5.22371e-80	2	ARHGAP27
LRRC16A	3.44531e-84	2.65284	0.377	0.046	7.03051e-80	2	LRRC16A
KCNK1	3.79193e-84	5.58783	0.343	0.036	7.73782e-80	2	KCNK1
GATAD2A	6.51551e-84	1.4335	0.386	0.05	1.32956e-79	2	GATAD2A
EMP2	7.4029e-84	1.96845	0.464	0.078	1.51064e-79	2	EMP2
VSIG2	9.65836e-84	5.72187	0.43	0.064	1.97088e-79	2	VSIG2
TAOK3	1.07291e-83	1.99835	0.442	0.068	2.18939e-79	2	TAOK3
AES	1.40935e-83	2.91051	0.567	0.125	2.87593e-79	2	AES
KIAA0907	1.55312e-83	2.09234	0.343	0.037	3.16929e-79	2	KIAA0907
VPS13A	1.69815e-83	0.904757	0.383	0.049	3.46525e-79	2	VPS13A
AKAP1	2.27062e-83	0.966752	0.371	0.045	4.63342e-79	2	AKAP1
FGD6	2.47556e-83	1.42037	0.277	0.02	5.05164e-79	2	FGD6
ACSL5	2.50698e-83	4.87401	0.371	0.044	5.11574e-79	2	ACSL5
F3	2.77804e-83	18.5047	0.343	0.037	5.66886e-79	2	F3
DIAPH2	3.13e-83	1.35437	0.399	0.055	6.38708e-79	2	DIAPH2
HDGF	3.64204e-83	0.472717	0.498	0.092	7.43194e-79	2	HDGF
NET1	3.65893e-83	2.61332	0.486	0.087	7.46642e-79	2	NET1
ERBB2	4.50174e-83	0.876983	0.327	0.032	9.18624e-79	2	ERBB2
NXPE1	4.68203e-83	1.57843	0.299	0.025	9.55414e-79	2	NXPE1
ROCK2	5.05517e-83	2.44235	0.436	0.069	1.03156e-78	2	ROCK2
SF1	5.40556e-83	3.86762	0.533	0.11	1.10306e-78	2	SF1
HNRNPH1	9.16249e-83	18.8343	0.607	0.15	1.8697e-78	2	HNRNPH1
ATP2A2	1.06186e-82	3.64547	0.408	0.059	2.16682e-78	2	ATP2A2
PRSS3	1.48988e-82	4.89709	0.526	0.104	3.04025e-78	2	PRSS3
SRSF5	1.57788e-82	9.36549	0.632	0.16	3.21982e-78	2	SRSF5
F11R	1.82319e-82	7.48804	0.352	0.04	3.72039e-78	2	F11R
GLS	1.977e-82	3.97503	0.421	0.065	4.03427e-78	2	GLS
YTHDC1	2.23848e-82	2.35699	0.47	0.081	4.56784e-78	2	YTHDC1
FBXW5	2.45623e-82	1.87267	0.421	0.062	5.01219e-78	2	FBXW5
DDX39B	3.16408e-82	0.934596	0.355	0.041	6.45662e-78	2	DDX39B
DYNC1LI2	3.95188e-82	2.18471	0.449	0.073	8.06421e-78	2	DYNC1LI2
SERTAD1	5.55105e-82	3.0287	0.52	0.101	1.13275e-77	2	SERTAD1
SETD5	7.71179e-82	2.59351	0.361	0.044	1.57367e-77	2	SETD5
MAGI3	9.63425e-82	1.01698	0.277	0.02	1.96596e-77	2	MAGI3
H1F0	1.01878e-81	1.64008	0.433	0.067	2.07892e-77	2	H1F0
INF2	1.15531e-81	2.98855	0.386	0.052	2.35752e-77	2	INF2
CD9	1.30179e-81	1.90394	0.589	0.144	2.65643e-77	2	CD9
SREK1	1.34033e-81	0.953685	0.408	0.059	2.73507e-77	2	SREK1
FUT3	1.35236e-81	1.14889	0.34	0.037	2.75964e-77	2	FUT3
LINC00657	1.47384e-81	13.6499	0.508	0.101	3.00753e-77	2	LINC00657
HIP1R	2.79724e-81	0.868264	0.268	0.018	5.70804e-77	2	HIP1R
GCNT3	3.21248e-81	11.1762	0.324	0.032	6.55539e-77	2	GCNT3
CDKN1A	3.23939e-81	3.90637	0.495	0.097	6.61029e-77	2	CDKN1A
TRA2A	3.47985e-81	1.42104	0.467	0.083	7.10097e-77	2	TRA2A
LCN2	4.15324e-81	155.903	0.626	0.163	8.4751e-77	2	LCN2
VCL	4.51629e-81	9.7574	0.358	0.044	9.21594e-77	2	VCL
TLN2	4.64676e-81	0.563305	0.321	0.031	9.48218e-77	2	TLN2
FHL2	5.10831e-81	1.58485	0.43	0.067	1.0424e-76	2	FHL2
SCNN1A	8.88803e-81	2.58293	0.315	0.03	1.81369e-76	2	SCNN1A
SLC6A8	1.03964e-80	4.83457	0.336	0.037	2.1215e-76	2	SLC6A8
SPG7	1.18697e-80	0.980242	0.349	0.04	2.42214e-76	2	SPG7
MIR24-2	1.20339e-80	3.91203	0.411	0.061	2.45563e-76	2	MIR24-2
MAP7	1.27437e-80	0.692945	0.368	0.045	2.60048e-76	2	MAP7
MAT2A	1.41549e-80	1.15477	0.436	0.071	2.88844e-76	2	MAT2A
TMEM45B	1.68591e-80	2.27683	0.358	0.044	3.44027e-76	2	TMEM45B
EML4	2.07406e-80	2.42174	0.424	0.066	4.23233e-76	2	EML4
ARHGEF35	2.26029e-80	0.924197	0.333	0.035	4.61235e-76	2	ARHGEF35
HEPH	2.33256e-80	2.31563	0.346	0.04	4.75983e-76	2	HEPH
KRAS	2.44181e-80	2.59043	0.452	0.076	4.98276e-76	2	KRAS
SETX	2.78316e-80	4.15857	0.374	0.048	5.67931e-76	2	SETX
KIAA0232	3.54575e-80	1.29694	0.336	0.037	7.23545e-76	2	KIAA0232
ARHGEF38	3.75535e-80	0.651203	0.262	0.017	7.66317e-76	2	ARHGEF38
EFNA1	3.90063e-80	6.97006	0.364	0.046	7.95963e-76	2	EFNA1
GNPTAB	4.78151e-80	1.08582	0.336	0.037	9.75714e-76	2	GNPTAB
ZSWIM6	5.18803e-80	5.06995	0.302	0.028	1.05867e-75	2	ZSWIM6
PTBP3	5.27635e-80	8.83812	0.461	0.082	1.07669e-75	2	PTBP3
TNFRSF10B	6.90844e-80	1.80814	0.318	0.032	1.40974e-75	2	TNFRSF10B
ZBTB38	7.74402e-80	1.86293	0.421	0.065	1.58024e-75	2	ZBTB38
BAG5	8.02326e-80	3.07362	0.383	0.053	1.63723e-75	2	BAG5
SRRM1	8.67636e-80	0.547458	0.595	0.14	1.7705e-75	2	SRRM1
BRD4	1.1919e-79	2.9938	0.445	0.077	2.43218e-75	2	BRD4
RERE	1.21532e-79	1.21415	0.424	0.067	2.47999e-75	2	RERE
CLSTN1	1.23724e-79	1.62418	0.361	0.045	2.5247e-75	2	CLSTN1
MKNK2	1.27458e-79	2.82328	0.436	0.073	2.6009e-75	2	MKNK2
TACC2	1.43416e-79	0.747127	0.315	0.031	2.92655e-75	2	TACC2
QSOX1	1.58358e-79	12.6331	0.38	0.051	3.23146e-75	2	QSOX1
SLC25A25	1.66658e-79	0.932098	0.296	0.026	3.40082e-75	2	SLC25A25
MT-ND6	1.77921e-79	9.63663	0.567	0.14	3.63065e-75	2	MT-ND6
DUOX2	1.88431e-79	5.90263	0.33	0.036	3.84512e-75	2	DUOX2
KDM2A	2.10037e-79	2.12164	0.371	0.048	4.28602e-75	2	KDM2A
PTP4A1	2.95753e-79	4.40287	0.508	0.103	6.03514e-75	2	PTP4A1
USH1C	2.96335e-79	1.29048	0.368	0.046	6.04702e-75	2	USH1C
DDR1	5.22325e-79	0.570869	0.358	0.044	1.06586e-74	2	DDR1
SAFB2	5.64897e-79	0.896002	0.386	0.054	1.15273e-74	2	SAFB2
EHF	8.73667e-79	2.5527	0.464	0.083	1.7828e-74	2	EHF
PITPNM1	9.91369e-79	0.882925	0.293	0.026	2.02299e-74	2	PITPNM1
HNRNPA2B1	1.02418e-78	1.02714	0.754	0.28	2.08994e-74	2	HNRNPA2B1
TUG1	1.4056e-78	1.8853	0.364	0.048	2.86827e-74	2	TUG1
SEMA6A	2.42134e-78	2.28028	0.324	0.034	4.94099e-74	2	SEMA6A
BBC3	2.81317e-78	3.13766	0.34	0.039	5.74055e-74	2	BBC3
RPS6KA3	4.98621e-78	8.51089	0.38	0.053	1.01749e-73	2	RPS6KA3
RNF213	5.01135e-78	6.86151	0.48	0.093	1.02262e-73	2	RNF213
NFAT5	5.05716e-78	3.5024	0.389	0.058	1.03196e-73	2	NFAT5
NUMA1	5.80598e-78	1.25957	0.383	0.054	1.18477e-73	2	NUMA1
DDX5	6.72338e-78	10.9026	0.735	0.249	1.37197e-73	2	DDX5
RSRC2	8.58411e-78	0.836493	0.561	0.128	1.75167e-73	2	RSRC2
PFKL	1.14709e-77	1.49419	0.442	0.075	2.34076e-73	2	PFKL
OTUD1	1.29391e-77	7.84937	0.336	0.039	2.64036e-73	2	OTUD1
CLCN3	1.39324e-77	1.47422	0.371	0.05	2.84305e-73	2	CLCN3
PPP1R9A	1.50676e-77	0.98116	0.268	0.02	3.0747e-73	2	PPP1R9A
SLC44A1	1.87479e-77	4.41152	0.421	0.067	3.82569e-73	2	SLC44A1
RNMT	2.00869e-77	4.37776	0.408	0.064	4.09894e-73	2	RNMT
GALNT7	2.61782e-77	1.82875	0.343	0.041	5.34192e-73	2	GALNT7
HMGA1	2.77984e-77	14.6585	0.545	0.121	5.67254e-73	2	HMGA1
MYO15B	3.6068e-77	10.2586	0.308	0.031	7.36004e-73	2	MYO15B
SLC12A2	3.93894e-77	43.5459	0.445	0.08	8.0378e-73	2	SLC12A2
HRH1	4.3049e-77	2.60659	0.293	0.027	8.78458e-73	2	HRH1
CYSTM1	5.12249e-77	3.72084	0.592	0.149	1.0453e-72	2	CYSTM1
TGIF1	5.30704e-77	5.26412	0.389	0.058	1.08295e-72	2	TGIF1
GOLGA2	5.52976e-77	2.39089	0.402	0.061	1.1284e-72	2	GOLGA2
DEDD2	5.89885e-77	4.72345	0.324	0.036	1.20372e-72	2	DEDD2
HDLBP	5.9084e-77	5.62566	0.508	0.107	1.20567e-72	2	HDLBP
GFPT1	6.81658e-77	0.982516	0.439	0.075	1.39099e-72	2	GFPT1
F2RL1	7.86478e-77	2.45787	0.308	0.031	1.60489e-72	2	F2RL1
ESRRA	8.83098e-77	0.75107	0.414	0.066	1.80205e-72	2	ESRRA
MAFG	9.19548e-77	1.74852	0.352	0.045	1.87643e-72	2	MAFG
STAP2	1.07517e-76	1.17456	0.411	0.064	2.19399e-72	2	STAP2
PDGFA	1.0854e-76	6.56559	0.349	0.044	2.21486e-72	2	PDGFA
ZC3H11A	1.29967e-76	1.21893	0.417	0.067	2.6521e-72	2	ZC3H11A
LRRFIP2	1.37611e-76	2.18651	0.386	0.056	2.8081e-72	2	LRRFIP2
CRK	1.3819e-76	3.0706	0.386	0.056	2.81991e-72	2	CRK
SOWAHC	1.47563e-76	4.71639	0.315	0.033	3.01118e-72	2	SOWAHC
WEE1	1.48224e-76	0.519484	0.361	0.047	3.02467e-72	2	WEE1
SEPW1	1.54738e-76	4.47481	0.636	0.175	3.15758e-72	2	SEPW1
SF3B1	1.59313e-76	1.33605	0.523	0.112	3.25094e-72	2	SF3B1
SLC22A18	2.07357e-76	1.16048	0.349	0.043	4.23134e-72	2	SLC22A18
MARCKSL1	2.43027e-76	10.071	0.564	0.133	4.95921e-72	2	MARCKSL1
SLC3A2	2.44015e-76	1.65087	0.433	0.072	4.97938e-72	2	SLC3A2
NCKAP1	2.80529e-76	1.24243	0.364	0.049	5.72448e-72	2	NCKAP1
GNA11	3.02532e-76	1.27538	0.396	0.059	6.17347e-72	2	GNA11
CDYL	3.05188e-76	1.47903	0.355	0.046	6.22767e-72	2	CDYL
BCAS1	3.50022e-76	9.29355	0.308	0.032	7.14255e-72	2	BCAS1
RBM6	3.68286e-76	2.36091	0.408	0.065	7.51524e-72	2	RBM6
SIK1	4.6626e-76	6.14948	0.33	0.039	9.51451e-72	2	SIK1
NBL1	4.70552e-76	1.96749	0.436	0.074	9.60209e-72	2	NBL1
HSPA5	6.59983e-76	9.88209	0.551	0.134	1.34676e-71	2	HSPA5
ACOX1	6.62572e-76	4.80977	0.333	0.039	1.35204e-71	2	ACOX1
S100A14	6.8028e-76	33.7669	0.592	0.152	1.38818e-71	2	S100A14
C6orf222	8.00717e-76	8.08032	0.255	0.018	1.63394e-71	2	C6orf222
ABLIM1	1.21592e-75	10.7388	0.393	0.06	2.4812e-71	2	ABLIM1
MAP2K2	1.27097e-75	2.65503	0.483	0.094	2.59355e-71	2	MAP2K2
EWSR1	1.28849e-75	2.70745	0.458	0.086	2.62929e-71	2	EWSR1
SNRNP70	1.40511e-75	1.48017	0.461	0.085	2.86726e-71	2	SNRNP70
PABPN1	1.42524e-75	0.736003	0.439	0.078	2.90834e-71	2	PABPN1
CEBPG	1.54124e-75	1.85569	0.411	0.066	3.14505e-71	2	CEBPG
PLEKHM1	1.983e-75	1.89823	0.28	0.025	4.04651e-71	2	PLEKHM1
RYBP	1.99306e-75	1.42194	0.364	0.051	4.06704e-71	2	RYBP
MARK2	2.25888e-75	0.625431	0.315	0.033	4.60947e-71	2	MARK2
ARL5B	2.35161e-75	12.0583	0.364	0.05	4.7987e-71	2	ARL5B
ANXA2	2.46118e-75	49.6622	0.698	0.229	5.02227e-71	2	ANXA2
RBBP6	2.7221e-75	10.5248	0.411	0.067	5.55471e-71	2	RBBP6
ACTG1	2.84659e-75	248.902	0.847	0.437	5.80875e-71	2	ACTG1
PLCE1	3.15227e-75	2.15719	0.364	0.05	6.43251e-71	2	PLCE1
RASD1	4.01395e-75	3.1773	0.299	0.03	8.19087e-71	2	RASD1
CHD4	5.16478e-75	7.98027	0.445	0.08	1.05392e-70	2	CHD4
KPNA4	7.20058e-75	8.87026	0.421	0.074	1.46935e-70	2	KPNA4
CD164	8.62471e-75	7.79565	0.536	0.121	1.75996e-70	2	CD164
PANK3	1.09781e-74	0.850403	0.355	0.047	2.24019e-70	2	PANK3
DIP2A	1.27536e-74	0.849637	0.305	0.032	2.60251e-70	2	DIP2A
ITGA2	1.30538e-74	18.9974	0.315	0.035	2.66376e-70	2	ITGA2
ST6GALNAC1	1.42769e-74	20.8537	0.371	0.053	2.91334e-70	2	ST6GALNAC1
GOLGA3	1.6147e-74	0.92414	0.343	0.043	3.29496e-70	2	GOLGA3
FAM120AOS	1.739e-74	4.22803	0.361	0.049	3.54861e-70	2	FAM120AOS
TINAGL1	1.863e-74	13.2116	0.355	0.048	3.80164e-70	2	TINAGL1
SNORA76	1.88667e-74	8.80136	0.477	0.095	3.84995e-70	2	SNORA76
NFKBIZ	2.02771e-74	3.85064	0.455	0.083	4.13774e-70	2	NFKBIZ
ILF3	2.30764e-74	2.07696	0.47	0.093	4.70896e-70	2	ILF3
HECTD1	2.5013e-74	2.34576	0.364	0.051	5.10416e-70	2	HECTD1
BCL10	2.78225e-74	1.56359	0.427	0.073	5.67745e-70	2	BCL10
MYO1C	2.8278e-74	1.28386	0.393	0.06	5.7704e-70	2	MYO1C
TOP1	3.67266e-74	6.76473	0.508	0.108	7.49443e-70	2	TOP1
TRABD2A	4.04611e-74	0.719484	0.318	0.035	8.25649e-70	2	TRABD2A
ATRX	4.10509e-74	1.16192	0.461	0.086	8.37685e-70	2	ATRX
OGT	4.36088e-74	1.99987	0.346	0.044	8.89881e-70	2	OGT
DYNC1I2	5.23258e-74	1.35665	0.498	0.103	1.06776e-69	2	DYNC1I2
BRWD1	6.90635e-74	0.798749	0.343	0.043	1.40931e-69	2	BRWD1
DNMBP	7.27595e-74	1.75433	0.336	0.043	1.48473e-69	2	DNMBP
IP6K2	7.73862e-74	1.31945	0.402	0.065	1.57914e-69	2	IP6K2
RP11-773D16.1	9.11976e-74	1.21606	0.324	0.038	1.86098e-69	2	RP11-773D16.1
ANKRD36	9.7899e-74	1.74423	0.377	0.056	1.99773e-69	2	ANKRD36
UBB	1.03973e-73	26.9025	0.826	0.35	2.12167e-69	2	UBB
MIA3	1.10692e-73	2.38623	0.358	0.05	2.25878e-69	2	MIA3
POLD4	1.37499e-73	3.86549	0.564	0.138	2.80581e-69	2	POLD4
LASP1	1.52201e-73	2.23123	0.389	0.061	3.10581e-69	2	LASP1
CAPN2	1.67584e-73	7.45141	0.436	0.079	3.41972e-69	2	CAPN2
YOD1	2.06897e-73	18.1285	0.259	0.02	4.22193e-69	2	YOD1
CDC42BPA	2.1775e-73	0.99065	0.34	0.043	4.44341e-69	2	CDC42BPA
MYO1B	2.37222e-73	1.12006	0.33	0.039	4.84074e-69	2	MYO1B
FZD5	2.77594e-73	0.740061	0.312	0.034	5.66457e-69	2	FZD5
HSD11B2	2.85505e-73	0.836332	0.34	0.043	5.82602e-69	2	HSD11B2
MSL1	2.90831e-73	0.862967	0.308	0.033	5.93471e-69	2	MSL1
CORO1C	3.10446e-73	2.66718	0.327	0.039	6.33495e-69	2	CORO1C
MLPH	3.33831e-73	1.66865	0.265	0.022	6.81216e-69	2	MLPH
UBE2G2	3.50717e-73	1.51928	0.361	0.051	7.15673e-69	2	UBE2G2
HK2	4.27949e-73	9.94872	0.299	0.031	8.73272e-69	2	HK2
EIF3B	4.37874e-73	1.55159	0.396	0.063	8.93525e-69	2	EIF3B
FAM102A	5.07283e-73	3.32782	0.346	0.046	1.03516e-68	2	FAM102A
C3orf52	5.17731e-73	3.19034	0.259	0.02	1.05648e-68	2	C3orf52
TIPARP	5.37629e-73	6.27618	0.349	0.047	1.09709e-68	2	TIPARP
FAM46A	5.4389e-73	6.89395	0.327	0.04	1.10986e-68	2	FAM46A
SERPINB1	6.17979e-73	28.9027	0.542	0.129	1.26105e-68	2	SERPINB1
MICALL2	6.9611e-73	1.24691	0.296	0.031	1.42048e-68	2	MICALL2
PARM1	7.51777e-73	4.68783	0.296	0.031	1.53408e-68	2	PARM1
RREB1	7.82049e-73	0.901748	0.324	0.039	1.59585e-68	2	RREB1
MED13	8.05022e-73	3.38049	0.358	0.05	1.64273e-68	2	MED13
PRPF38B	8.98122e-73	2.76771	0.445	0.083	1.83271e-68	2	PRPF38B
SOS2	9.20655e-73	1.17465	0.299	0.031	1.87869e-68	2	SOS2
CTSD	1.07925e-72	11.7713	0.545	0.132	2.20231e-68	2	CTSD
USP34	1.21753e-72	1.55241	0.408	0.069	2.48449e-68	2	USP34
RHPN2	1.40173e-72	14.7602	0.299	0.032	2.86038e-68	2	RHPN2
MIR29A	1.57365e-72	10.0778	0.318	0.038	3.21118e-68	2	MIR29A
KIAA1522	1.84696e-72	1.80307	0.315	0.036	3.76891e-68	2	KIAA1522
SEC61A1	2.28452e-72	2.27573	0.333	0.042	4.6618e-68	2	SEC61A1
CELF1	2.39141e-72	2.89997	0.358	0.05	4.87991e-68	2	CELF1
KRT20	2.50484e-72	51.8998	0.411	0.073	5.11137e-68	2	KRT20
UPF2	2.53848e-72	0.429847	0.436	0.079	5.18002e-68	2	UPF2
ZNF638	2.6064e-72	1.44168	0.389	0.062	5.31862e-68	2	ZNF638
ASS1	2.82101e-72	55.2093	0.408	0.069	5.75654e-68	2	ASS1
EPS8L2	2.89155e-72	1.43695	0.368	0.053	5.90049e-68	2	EPS8L2
TPM3	3.04471e-72	2.93704	0.717	0.23	6.21303e-68	2	TPM3
TPD52	3.31084e-72	1.88658	0.533	0.121	6.7561e-68	2	TPD52
STX3	3.99189e-72	1.66953	0.336	0.044	8.14586e-68	2	STX3
CERS6	4.28071e-72	2.49097	0.312	0.036	8.73523e-68	2	CERS6
NFATC2IP	4.41439e-72	1.686	0.383	0.059	9.008e-68	2	NFATC2IP
CDCP1	4.85005e-72	1.25535	0.312	0.036	9.89702e-68	2	CDCP1
AKAP17A	5.65532e-72	0.780371	0.343	0.046	1.15403e-67	2	AKAP17A
C10orf118	5.93872e-72	4.50608	0.405	0.069	1.21185e-67	2	C10orf118
CSNK1A1	6.4624e-72	5.85555	0.508	0.115	1.31872e-67	2	CSNK1A1
HELZ2	7.39287e-72	2.36036	0.246	0.018	1.50859e-67	2	HELZ2
RHOT2	1.02066e-71	0.573518	0.324	0.039	2.08275e-67	2	RHOT2
MYO7B	1.26172e-71	0.554068	0.268	0.023	2.57467e-67	2	MYO7B
SLMAP	1.6838e-71	1.10013	0.293	0.031	3.43596e-67	2	SLMAP
LARP4B	2.24115e-71	0.653383	0.299	0.032	4.57329e-67	2	LARP4B
ZNF664	2.27661e-71	0.897806	0.299	0.032	4.64565e-67	2	ZNF664
REL	2.35821e-71	2.88347	0.458	0.088	4.81217e-67	2	REL
CXCL3	3.56683e-71	24.9027	0.417	0.078	7.27847e-67	2	CXCL3
EIF4G3	5.01211e-71	1.06657	0.346	0.047	1.02277e-66	2	EIF4G3
SH3RF2	5.21429e-71	0.971138	0.268	0.024	1.06403e-66	2	SH3RF2
PHF14	6.0018e-71	5.51273	0.414	0.075	1.22473e-66	2	PHF14
ITPR3	6.0405e-71	0.926343	0.29	0.03	1.23262e-66	2	ITPR3
PKP2	6.1967e-71	2.16378	0.318	0.038	1.2645e-66	2	PKP2
CDC42BPB	6.96857e-71	2.30378	0.33	0.042	1.42201e-66	2	CDC42BPB
ARF1	7.60789e-71	0.29756	0.589	0.159	1.55247e-66	2	ARF1
MBTPS1	7.88423e-71	0.752335	0.34	0.046	1.60886e-66	2	MBTPS1
DIAPH1	8.80111e-71	4.75429	0.343	0.046	1.79596e-66	2	DIAPH1
RNPS1	1.08207e-70	2.11179	0.449	0.086	2.20807e-66	2	RNPS1
FAM13A	1.2491e-70	6.90272	0.327	0.042	2.5489e-66	2	FAM13A
MAP2K3	1.39404e-70	5.80412	0.358	0.053	2.84467e-66	2	MAP2K3
UBAP2	1.55162e-70	0.777546	0.324	0.041	3.16623e-66	2	UBAP2
PTGER4	1.81982e-70	1.21959	0.315	0.038	3.71352e-66	2	PTGER4
ERN2	2.09011e-70	1.74795	0.287	0.029	4.26507e-66	2	ERN2
CREBZF	2.23123e-70	1.53834	0.343	0.046	4.55306e-66	2	CREBZF
MTMR11	2.28087e-70	1.17024	0.293	0.031	4.65434e-66	2	MTMR11
H1FX	2.28754e-70	4.35244	0.449	0.087	4.66795e-66	2	H1FX
PELI1	2.81527e-70	3.54394	0.346	0.049	5.74484e-66	2	PELI1
BAZ2A	4.07074e-70	0.913507	0.318	0.039	8.30674e-66	2	BAZ2A
SYNGR2	4.38856e-70	5.81022	0.445	0.086	8.9553e-66	2	SYNGR2
WAC	4.49834e-70	1.68886	0.408	0.07	9.1793e-66	2	WAC
ANKRD10	4.68195e-70	1.53576	0.346	0.047	9.55398e-66	2	ANKRD10
SORL1	5.01032e-70	0.808223	0.265	0.024	1.02241e-65	2	SORL1
PAXBP1	6.20609e-70	2.30969	0.33	0.043	1.26642e-65	2	PAXBP1
TMEM87A	6.87996e-70	1.65568	0.364	0.055	1.40392e-65	2	TMEM87A
PRKCSH	7.0252e-70	2.15107	0.433	0.082	1.43356e-65	2	PRKCSH
LCOR	7.08671e-70	1.20623	0.302	0.034	1.44611e-65	2	LCOR
FARP2	8.36277e-70	1.19159	0.293	0.032	1.70651e-65	2	FARP2
CPT1A	8.76746e-70	2.04658	0.321	0.04	1.78909e-65	2	CPT1A
RNF145	9.62455e-70	5.15878	0.408	0.072	1.96399e-65	2	RNF145
VPS4B	9.72225e-70	1.78944	0.436	0.081	1.98392e-65	2	VPS4B
TNRC6B	9.90022e-70	1.30027	0.449	0.086	2.02024e-65	2	TNRC6B
NFE2L1	1.14309e-69	0.95817	0.355	0.052	2.3326e-65	2	NFE2L1
KDM5A	1.27824e-69	1.25387	0.361	0.054	2.60838e-65	2	KDM5A
FERMT1	1.49082e-69	3.79246	0.38	0.061	3.04216e-65	2	FERMT1
OVOL1	1.58897e-69	4.97043	0.252	0.021	3.24245e-65	2	OVOL1
CLINT1	1.70028e-69	2.91652	0.439	0.084	3.46958e-65	2	CLINT1
UQCRC1	1.75016e-69	6.79939	0.511	0.121	3.57138e-65	2	UQCRC1
OCLN	1.80971e-69	1.91313	0.268	0.025	3.6929e-65	2	OCLN
TNFRSF12A	2.17932e-69	4.79417	0.343	0.048	4.44713e-65	2	TNFRSF12A
TPR	2.27541e-69	2.93602	0.442	0.086	4.64321e-65	2	TPR
BHLHE40	2.37468e-69	3.91815	0.368	0.057	4.84577e-65	2	BHLHE40
VIL1	2.37775e-69	4.5855	0.361	0.055	4.85203e-65	2	VIL1
BRD1	2.83041e-69	0.725646	0.308	0.037	5.77574e-65	2	BRD1
GNAS	2.8368e-69	0.902814	0.645	0.203	5.78878e-65	2	GNAS
C6orf141	3.12873e-69	26.2088	0.265	0.025	6.38448e-65	2	C6orf141
FAM120A	3.29217e-69	4.1705	0.43	0.083	6.71799e-65	2	FAM120A
CCND2	3.35489e-69	28.5479	0.442	0.088	6.846e-65	2	CCND2
TNKS1BP1	3.39628e-69	0.846356	0.28	0.029	6.93045e-65	2	TNKS1BP1
DDX24	3.44166e-69	0.680115	0.555	0.14	7.02305e-65	2	DDX24
FAM129B	3.45299e-69	4.08356	0.312	0.038	7.04618e-65	2	FAM129B
MPRIP	3.47812e-69	4.04886	0.324	0.042	7.09745e-65	2	MPRIP
MACF1	4.63286e-69	2.88725	0.389	0.065	9.45382e-65	2	MACF1
BAG1	5.595e-69	1.90817	0.464	0.098	1.14171e-64	2	BAG1
SYAP1	8.83602e-69	0.293433	0.467	0.098	1.80308e-64	2	SYAP1
PERP	9.67852e-69	15.9735	0.442	0.087	1.975e-64	2	PERP
IQGAP2	9.83923e-69	0.714639	0.308	0.037	2.00779e-64	2	IQGAP2
CHMP4B	1.03836e-68	1.08705	0.536	0.124	2.11888e-64	2	CHMP4B
QARS	1.05179e-68	2.02552	0.368	0.057	2.14627e-64	2	QARS
PIK3C2A	1.05469e-68	0.858567	0.305	0.036	2.1522e-64	2	PIK3C2A
RHOC	1.19393e-68	2.89225	0.523	0.126	2.43633e-64	2	RHOC
HERC2	1.72766e-68	0.873286	0.327	0.043	3.52547e-64	2	HERC2
GPATCH2	1.73365e-68	0.679538	0.312	0.038	3.53768e-64	2	GPATCH2
PCBP1	1.77194e-68	3.31608	0.564	0.144	3.61583e-64	2	PCBP1
BCL3	1.8074e-68	1.09745	0.34	0.049	3.68819e-64	2	BCL3
RASSF7	1.92332e-68	0.982366	0.327	0.044	3.92473e-64	2	RASSF7
GNB2	1.98539e-68	1.24807	0.474	0.102	4.05138e-64	2	GNB2
PPFIA1	2.34778e-68	0.665208	0.318	0.04	4.79089e-64	2	PPFIA1
MST1R	2.58068e-68	0.560849	0.227	0.015	5.26613e-64	2	MST1R
FAR1	2.60648e-68	1.30869	0.324	0.042	5.31878e-64	2	FAR1
LURAP1L	2.74354e-68	2.44131	0.28	0.029	5.59848e-64	2	LURAP1L
CYTH1	2.85711e-68	1.42983	0.312	0.039	5.83021e-64	2	CYTH1
FUT2	3.04777e-68	0.819509	0.346	0.049	6.21928e-64	2	FUT2
MYO10	3.167e-68	1.68855	0.308	0.037	6.46259e-64	2	MYO10
SLC2A13	4.13113e-68	0.899019	0.249	0.021	8.42999e-64	2	SLC2A13
CDKN2AIP	4.32422e-68	1.6939	0.358	0.054	8.824e-64	2	CDKN2AIP
WASL	4.62302e-68	2.19996	0.411	0.076	9.43374e-64	2	WASL
TSPAN8	4.63923e-68	15.7759	0.636	0.202	9.46682e-64	2	TSPAN8
ZBTB1	5.24899e-68	1.86188	0.299	0.035	1.07111e-63	2	ZBTB1
SF3B4	6.19081e-68	1.07827	0.318	0.04	1.2633e-63	2	SF3B4
ARHGEF12	6.29694e-68	1.03487	0.327	0.044	1.28495e-63	2	ARHGEF12
PDCD6IP	6.32655e-68	6.48319	0.386	0.066	1.291e-63	2	PDCD6IP
RALGPS2	6.33145e-68	2.23416	0.358	0.054	1.29199e-63	2	RALGPS2
SLTM	7.88496e-68	1.48413	0.449	0.088	1.609e-63	2	SLTM
CDK12	1.02233e-67	2.49362	0.364	0.058	2.08617e-63	2	CDK12
ZNF703	1.03446e-67	2.86794	0.352	0.054	2.11092e-63	2	ZNF703
TMBIM1	1.04141e-67	3.13937	0.352	0.053	2.1251e-63	2	TMBIM1
COPA	1.09031e-67	2.81308	0.361	0.057	2.22489e-63	2	COPA
USP15	1.16594e-67	1.06952	0.399	0.069	2.37922e-63	2	USP15
CSNK1E	1.22672e-67	5.37016	0.361	0.058	2.50325e-63	2	CSNK1E
IER5L	1.28485e-67	1.39085	0.358	0.055	2.62187e-63	2	IER5L
UGDH	1.36031e-67	2.09822	0.393	0.068	2.77586e-63	2	UGDH
PSEN1	1.41401e-67	0.857179	0.283	0.031	2.88543e-63	2	PSEN1
SLC38A1	1.49977e-67	3.26169	0.377	0.062	3.06044e-63	2	SLC38A1
TPM4	1.71663e-67	18.3574	0.561	0.146	3.50296e-63	2	TPM4
SH3GLB1	2.21548e-67	3.35765	0.452	0.092	4.52092e-63	2	SH3GLB1
EFNB1	2.27887e-67	4.22031	0.308	0.039	4.65026e-63	2	EFNB1
ATP6V0A1	2.331e-67	3.36227	0.308	0.039	4.75665e-63	2	ATP6V0A1
CAB39	2.68039e-67	1.01848	0.333	0.046	5.46961e-63	2	CAB39
CNNM4	4.19099e-67	1.71244	0.252	0.022	8.55214e-63	2	CNNM4
FCGRT	4.59316e-67	2.84483	0.505	0.118	9.37279e-63	2	FCGRT
CDK5RAP3	5.3859e-67	0.834302	0.34	0.048	1.09905e-62	2	CDK5RAP3
WASF2	5.56437e-67	4.48335	0.467	0.102	1.13546e-62	2	WASF2
MAFK	5.73668e-67	4.29394	0.283	0.031	1.17063e-62	2	MAFK
ZC3H18	6.63832e-67	1.46689	0.293	0.034	1.35461e-62	2	ZC3H18
SRSF2	6.78316e-67	27.3931	0.601	0.171	1.38417e-62	2	SRSF2
KIF16B	6.90462e-67	1.20411	0.293	0.034	1.40896e-62	2	KIF16B
GATAD1	7.32152e-67	1.90096	0.296	0.035	1.49403e-62	2	GATAD1
NADSYN1	7.3817e-67	1.20337	0.283	0.031	1.50631e-62	2	NADSYN1
TRIM28	7.6615e-67	1.16279	0.408	0.076	1.56341e-62	2	TRIM28
KIAA1109	8.54234e-67	0.953464	0.343	0.051	1.74315e-62	2	KIAA1109
APOBR	9.30005e-67	1.39606	0.287	0.032	1.89777e-62	2	APOBR
ANKRD17	9.44596e-67	1.7624	0.358	0.057	1.92754e-62	2	ANKRD17
TNIP1	1.01592e-66	2.00866	0.38	0.063	2.07309e-62	2	TNIP1
SLC20A2	1.02872e-66	0.608984	0.274	0.028	2.09921e-62	2	SLC20A2
TRIP121	1.2922e-66	0.811687	0.349	0.053	2.63687e-62	2	TRIP12
IRF6	1.61764e-66	3.16063	0.287	0.033	3.30095e-62	2	IRF6
RNF19A	1.65367e-66	1.80745	0.405	0.073	3.37448e-62	2	RNF19A
ARHGEF16	1.69364e-66	0.703603	0.28	0.031	3.45604e-62	2	ARHGEF16
TRIM11	1.7039e-66	0.535592	0.227	0.016	3.47698e-62	2	TRIM11
PDZD8	1.70771e-66	2.80626	0.321	0.043	3.48474e-62	2	PDZD8
ISG20L2	1.71192e-66	0.405053	0.318	0.042	3.49335e-62	2	ISG20L2
GPS2	2.10262e-66	0.991559	0.312	0.039	4.29061e-62	2	GPS2
SMEK1	2.496e-66	2.22669	0.34	0.049	5.09333e-62	2	SMEK1
ZDHHC3	2.52842e-66	0.270526	0.358	0.055	5.15949e-62	2	ZDHHC3
FAM110C	2.88579e-66	22.8532	0.24	0.02	5.88874e-62	2	FAM110C
CASP10	3.18631e-66	1.57011	0.249	0.022	6.50198e-62	2	CASP10
CCL20	3.36337e-66	97.9036	0.474	0.107	6.86328e-62	2	CCL20
NEO1	3.3748e-66	1.42159	0.293	0.034	6.88662e-62	2	NEO1
OSBP	3.96531e-66	0.758213	0.302	0.037	8.09161e-62	2	OSBP
VCP	4.65893e-66	1.4882	0.433	0.085	9.50701e-62	2	VCP
ABHD2	4.96901e-66	10.8439	0.299	0.037	1.01398e-61	2	ABHD2
GPRC5C	5.35935e-66	1.25319	0.283	0.032	1.09363e-61	2	GPRC5C
NBEAL2	6.14946e-66	1.74475	0.243	0.021	1.25486e-61	2	NBEAL2
ITSN2	8.54199e-66	1.07426	0.312	0.04	1.74308e-61	2	ITSN2
ENTPD5	8.64687e-66	2.41235	0.305	0.039	1.76448e-61	2	ENTPD5
NIPAL1	9.45041e-66	1.99566	0.243	0.021	1.92845e-61	2	NIPAL1
UBR2	9.47946e-66	0.761483	0.293	0.035	1.93438e-61	2	UBR2
RDH13	1.00165e-65	1.43968	0.255	0.024	2.04396e-61	2	RDH13
DLGAP4	1.03517e-65	0.929594	0.28	0.031	2.11237e-61	2	DLGAP4
RAB25	1.15587e-65	14.6909	0.433	0.085	2.35866e-61	2	RAB25
VILL	1.30727e-65	0.521927	0.265	0.026	2.66761e-61	2	VILL
GALNT5	1.45452e-65	1.62537	0.252	0.024	2.96809e-61	2	GALNT5
CHMP2B	1.48971e-65	2.49509	0.427	0.084	3.03991e-61	2	CHMP2B
NCOA7	1.60542e-65	6.84274	0.402	0.077	3.27601e-61	2	NCOA7
CAMK2D	2.14205e-65	1.53708	0.318	0.043	4.37108e-61	2	CAMK2D
DDIT4	2.15133e-65	30.9027	0.436	0.093	4.39e-61	2	DDIT4
SIGIRR	2.37219e-65	1.10783	0.374	0.064	4.84069e-61	2	SIGIRR
GPBP1L1	2.40975e-65	0.977769	0.349	0.053	4.91733e-61	2	GPBP1L1
FCGBP	2.59945e-65	315.589	0.374	0.064	5.30443e-61	2	FCGBP
RNF149	2.61084e-65	1.54935	0.312	0.041	5.32768e-61	2	RNF149
FOXA1	3.15716e-65	1.67512	0.252	0.023	6.44251e-61	2	FOXA1
MAST2	3.95828e-65	1.20586	0.246	0.022	8.07727e-61	2	MAST2
UBE2B	4.04373e-65	1.87635	0.458	0.099	8.25164e-61	2	UBE2B
CUX1	4.39437e-65	1.12559	0.361	0.06	8.96716e-61	2	CUX1
RSBN1L	5.00187e-65	1.83169	0.377	0.064	1.02068e-60	2	RSBN1L
CDX1	6.02002e-65	1.3547	0.439	0.088	1.22844e-60	2	CDX1
PPP1R13B	6.07018e-65	0.508076	0.231	0.018	1.23868e-60	2	PPP1R13B
USP8	6.64212e-65	0.599354	0.361	0.059	1.35539e-60	2	USP8
ZFAND2A	6.98436e-65	6.79864	0.321	0.044	1.42523e-60	2	ZFAND2A
SGSM3	9.29076e-65	2.55094	0.283	0.033	1.89587e-60	2	SGSM3
KCNK6	9.74658e-65	1.225	0.252	0.024	1.98889e-60	2	KCNK6
IRS2	1.02252e-64	1.79046	0.259	0.026	2.08656e-60	2	IRS2
TICAM1	1.13435e-64	3.30285	0.262	0.026	2.31475e-60	2	TICAM1
SIPA1L2	1.84376e-64	1.54542	0.302	0.038	3.76237e-60	2	SIPA1L2
GSE1	1.84724e-64	1.08805	0.277	0.031	3.76948e-60	2	GSE1
TRIO	2.02331e-64	0.561158	0.271	0.029	4.12876e-60	2	TRIO
ABCF1	2.11415e-64	1.43181	0.396	0.072	4.31413e-60	2	ABCF1
NDUFV3	2.24782e-64	0.778394	0.408	0.077	4.5869e-60	2	NDUFV3
MFSD2A	2.70669e-64	2.7343	0.243	0.022	5.52327e-60	2	MFSD2A
SLC12A7	2.77404e-64	0.841948	0.237	0.02	5.6607e-60	2	SLC12A7
RAPH1	2.81662e-64	3.35836	0.249	0.023	5.74759e-60	2	RAPH1
DLG1	3.47787e-64	1.36838	0.318	0.045	7.09694e-60	2	DLG1
GSK3B	3.48041e-64	0.810815	0.299	0.038	7.10212e-60	2	GSK3B
CLTC	3.6211e-64	1.39686	0.393	0.073	7.38922e-60	2	CLTC
INPP1	3.88274e-64	1.73116	0.293	0.036	7.92312e-60	2	INPP1
BRD7	4.03912e-64	1.15065	0.417	0.081	8.24223e-60	2	BRD7
ZCCHC6	4.09955e-64	1.09718	0.33	0.048	8.36554e-60	2	ZCCHC6
SGMS2	4.55559e-64	6.93581	0.274	0.031	9.29613e-60	2	SGMS2
B4GALT1	5.03018e-64	7.61537	0.33	0.048	1.02646e-59	2	B4GALT1
RCOR1	5.06611e-64	2.92911	0.29	0.036	1.03379e-59	2	RCOR1
PAK1	5.35348e-64	0.741214	0.299	0.037	1.09243e-59	2	PAK1
WHSC1	5.56681e-64	0.461419	0.29	0.034	1.13596e-59	2	WHSC1
ESRP1	5.67351e-64	1.00149	0.321	0.045	1.15774e-59	2	ESRP1
FBXO32	6.27441e-64	2.67164	0.259	0.026	1.28036e-59	2	FBXO32
CEBPA	7.09555e-64	4.01311	0.271	0.03	1.44792e-59	2	CEBPA
GGT6	7.23681e-64	0.612231	0.271	0.03	1.47674e-59	2	GGT6
CEP170B	7.58404e-64	1.20945	0.293	0.037	1.5476e-59	2	CEP170B
LARP1	7.72247e-64	1.30591	0.361	0.06	1.57585e-59	2	LARP1
MAP1LC3B	8.81386e-64	3.18295	0.495	0.122	1.79856e-59	2	MAP1LC3B
RIF1	8.89905e-64	2.35897	0.346	0.054	1.81594e-59	2	RIF1
SDF4	9.4558e-64	4.39731	0.405	0.077	1.92955e-59	2	SDF4
KIAA1598	1.12261e-63	0.832776	0.277	0.032	2.2908e-59	2	KIAA1598
EIF5B	1.12293e-63	2.36241	0.526	0.134	2.29144e-59	2	EIF5B
PPARG	1.29493e-63	4.61397	0.299	0.038	2.64244e-59	2	PPARG
KIF5B	1.33709e-63	4.36085	0.489	0.114	2.72846e-59	2	KIF5B
DOCK5	1.43662e-63	1.3702	0.24	0.021	2.93156e-59	2	DOCK5
PPP2R1A	1.4667e-63	1.64225	0.405	0.078	2.99295e-59	2	PPP2R1A
TMEM59	1.68531e-63	7.33476	0.523	0.135	3.43904e-59	2	TMEM59
FRMD1	1.84995e-63	14.1049	0.237	0.021	3.775e-59	2	FRMD1
STAT6	2.07527e-63	0.854059	0.333	0.05	4.2348e-59	2	STAT6
PLK2	2.11495e-63	4.77598	0.327	0.048	4.31576e-59	2	PLK2
HNF4A	3.1746e-63	10.2187	0.343	0.054	6.47808e-59	2	HNF4A
COX19	3.30368e-63	0.567141	0.305	0.041	6.74148e-59	2	COX19
CMBL	3.43851e-63	1.89069	0.389	0.072	7.01663e-59	2	CMBL
FAM160A2	3.71329e-63	0.957007	0.268	0.029	7.57734e-59	2	FAM160A2
GTPBP1	3.76074e-63	0.63571	0.265	0.028	7.67417e-59	2	GTPBP1
IRF2BP2	3.96662e-63	1.9106	0.414	0.083	8.09429e-59	2	IRF2BP2
DYNLL2	4.14341e-63	0.8792	0.336	0.051	8.45504e-59	2	DYNLL2
AURKAIP1	4.33856e-63	2.73015	0.583	0.164	8.85326e-59	2	AURKAIP1
MPHOSPH8	4.72339e-63	1.61164	0.467	0.103	9.63855e-59	2	MPHOSPH8
RTN4	5.17136e-63	4.18994	0.489	0.124	1.05527e-58	2	RTN4
PLK3	5.36655e-63	11.8109	0.336	0.053	1.0951e-58	2	PLK3
RGP1	5.59529e-63	0.58204	0.234	0.02	1.14178e-58	2	RGP1
MARCH6	5.95525e-63	2.61552	0.371	0.066	1.21523e-58	2	MARCH6
SRCAP	6.30539e-63	1.31219	0.315	0.044	1.28668e-58	2	SRCAP
RAB3IP	6.75387e-63	1.74614	0.277	0.032	1.3782e-58	2	RAB3IP
SLC1A5	6.78132e-63	3.52584	0.318	0.045	1.3838e-58	2	SLC1A5
LETM1	7.86862e-63	0.685281	0.277	0.032	1.60567e-58	2	LETM1
QTRT1	1.15706e-62	1.58625	0.439	0.094	2.36109e-58	2	QTRT1
PPP1R1B	1.16335e-62	3.44276	0.43	0.087	2.37394e-58	2	PPP1R1B
B3GALT5	1.21216e-62	2.01166	0.234	0.02	2.47354e-58	2	B3GALT5
IER5	1.22781e-62	5.20885	0.386	0.071	2.50548e-58	2	IER5
TRIM44	1.39378e-62	1.45448	0.343	0.055	2.84416e-58	2	TRIM44
BLVRB	1.42593e-62	0.671585	0.445	0.096	2.90975e-58	2	BLVRB
AP2B1	1.42658e-62	1.06762	0.399	0.076	2.91109e-58	2	AP2B1
NBPF10	1.43806e-62	2.23811	0.262	0.028	2.93451e-58	2	NBPF10
WAPAL	1.46143e-62	1.28068	0.321	0.046	2.9822e-58	2	WAPAL
RBM5	1.46815e-62	2.07662	0.349	0.058	2.99592e-58	2	RBM5
RBM38	1.50821e-62	3.22433	0.246	0.024	3.07765e-58	2	RBM38
SCAMP4	1.61735e-62	0.905368	0.277	0.033	3.30036e-58	2	SCAMP4
CAPNS1	1.70519e-62	3.94144	0.442	0.094	3.47962e-58	2	CAPNS1
TPRN	2.05938e-62	1.06505	0.293	0.038	4.20237e-58	2	TPRN
PLXNB1	2.2351e-62	0.874599	0.234	0.02	4.56095e-58	2	PLXNB1
RP11-349A22.5	2.6791e-62	1.26285	0.393	0.075	5.46698e-58	2	RP11-349A22.5
TRIM25	3.56507e-62	3.02577	0.277	0.033	7.27489e-58	2	TRIM25
MAST4	3.59166e-62	9.61062	0.259	0.027	7.32915e-58	2	MAST4
SUGP2	3.75361e-62	3.27617	0.312	0.045	7.65961e-58	2	SUGP2
ABR	3.78458e-62	0.297435	0.296	0.038	7.72282e-58	2	ABR
RPN1	3.86136e-62	1.22506	0.355	0.06	7.8795e-58	2	RPN1
PRPF40A	3.89861e-62	2.87695	0.402	0.078	7.9555e-58	2	PRPF40A
CCDC93	4.0621e-62	0.535808	0.252	0.026	8.28913e-58	2	CCDC93
B4GALT5	4.07625e-62	3.14971	0.274	0.033	8.318e-58	2	B4GALT5
EIF4G2	4.28412e-62	7.68689	0.617	0.202	8.74218e-58	2	EIF4G2
SMC5	4.42833e-62	1.67771	0.333	0.052	9.03646e-58	2	SMC5
MAGI1	5.37601e-62	0.605625	0.277	0.033	1.09703e-57	2	MAGI1
KLF10	5.65031e-62	4.87056	0.34	0.053	1.153e-57	2	KLF10
NOC2L	5.82234e-62	0.824542	0.302	0.04	1.18811e-57	2	NOC2L
CLUH	5.82806e-62	1.08694	0.274	0.032	1.18927e-57	2	CLUH
GALNT1	6.31943e-62	6.87308	0.358	0.06	1.28954e-57	2	GALNT1
CREBBP	7.84489e-62	0.619903	0.28	0.034	1.60083e-57	2	CREBBP
MAP3K2	8.22065e-62	1.82054	0.308	0.044	1.67751e-57	2	MAP3K2
VPS28	8.33256e-62	1.06405	0.502	0.122	1.70034e-57	2	VPS28
CSNK1G3	8.43506e-62	1.17568	0.33	0.05	1.72126e-57	2	CSNK1G3
IRF3	8.70144e-62	3.15973	0.371	0.067	1.77561e-57	2	IRF3
USP12	9.06582e-62	4.85414	0.33	0.051	1.84997e-57	2	USP12
POLR2A	9.44798e-62	6.42609	0.396	0.076	1.92796e-57	2	POLR2A
SRI	1.01397e-61	28.7262	0.592	0.183	2.06911e-57	2	SRI
MYO1D	1.05656e-61	0.434673	0.324	0.049	2.15602e-57	2	MYO1D
WIPF2	1.15512e-61	2.33333	0.296	0.039	2.35714e-57	2	WIPF2
GBA2	1.25347e-61	1.27242	0.262	0.029	2.55783e-57	2	GBA2
NRIP1	1.30582e-61	1.09505	0.299	0.04	2.66465e-57	2	NRIP1
ST6GALNAC6	1.41486e-61	2.7838	0.243	0.024	2.88717e-57	2	ST6GALNAC6
PDE8A	1.47812e-61	0.761631	0.287	0.036	3.01626e-57	2	PDE8A
ADIPOR2	1.73988e-61	21.3874	0.308	0.043	3.5504e-57	2	ADIPOR2
CCDC47	1.80922e-61	1.78298	0.377	0.069	3.6919e-57	2	CCDC47
RALBP1	2.05186e-61	0.681506	0.43	0.091	4.18702e-57	2	RALBP1
TTC19	2.12e-61	7.21586	0.364	0.064	4.32607e-57	2	TTC19
KIAA0368	2.18439e-61	0.71528	0.265	0.03	4.45746e-57	2	KIAA0368
SCAF11	2.29481e-61	1.5664	0.458	0.104	4.68279e-57	2	SCAF11
BSDC1	2.4318e-61	1.00556	0.283	0.036	4.96233e-57	2	BSDC1
TBL1XR1	2.47934e-61	0.919629	0.389	0.072	5.05934e-57	2	TBL1XR1
GTF2I	2.7664e-61	1.4716	0.396	0.077	5.64512e-57	2	GTF2I
USP7	2.77372e-61	2.55708	0.327	0.051	5.66006e-57	2	USP7
OAF	3.01134e-61	17.5055	0.318	0.047	6.14493e-57	2	OAF
CCDC68	3.02973e-61	1.14292	0.318	0.047	6.18247e-57	2	CCDC68
TMEM131	3.09206e-61	1.93387	0.28	0.034	6.30966e-57	2	TMEM131
C17orf85	3.20494e-61	0.421105	0.287	0.036	6.54e-57	2	C17orf85
DAZAP2	3.30199e-61	2.03299	0.47	0.11	6.73805e-57	2	DAZAP2
H2AFY	3.3328e-61	2.35275	0.467	0.108	6.80091e-57	2	H2AFY
RNPEPL1	3.48446e-61	0.704675	0.308	0.044	7.11038e-57	2	RNPEPL1
MAPK3	3.48974e-61	1.35071	0.374	0.068	7.12116e-57	2	MAPK3
VPS36	3.51689e-61	0.578542	0.396	0.074	7.17657e-57	2	VPS36
HNRNPL	3.53069e-61	1.18039	0.371	0.068	7.20473e-57	2	HNRNPL
ABHD17C	3.72301e-61	1.13097	0.305	0.043	7.59718e-57	2	ABHD17C
ARHGEF11	4.05832e-61	1.14201	0.259	0.028	8.2814e-57	2	ARHGEF11
AKIRIN1	4.14928e-61	1.80025	0.327	0.05	8.46701e-57	2	AKIRIN1
RB1CC1	4.23878e-61	1.2756	0.346	0.057	8.64966e-57	2	RB1CC1
THOC2	4.25325e-61	2.02936	0.383	0.071	8.67917e-57	2	THOC2
NR2F6	4.28046e-61	0.298881	0.346	0.057	8.7347e-57	2	NR2F6
SH3D19	5.26132e-61	2.96033	0.346	0.057	1.07362e-56	2	SH3D19
IVNS1ABP	5.38832e-61	1.56224	0.358	0.063	1.09954e-56	2	IVNS1ABP
TMEM141	5.4129e-61	7.88455	0.558	0.158	1.10456e-56	2	TMEM141
CEP350	5.6489e-61	2.16188	0.318	0.047	1.15272e-56	2	CEP350
BCLAF1	5.91584e-61	1.85688	0.439	0.095	1.20719e-56	2	BCLAF1
CHD1	6.58711e-61	1.90388	0.38	0.071	1.34417e-56	2	CHD1
SH3PXD2A	7.18792e-61	1.82303	0.308	0.044	1.46677e-56	2	SH3PXD2A
MYO5B	7.24305e-61	1.09075	0.293	0.039	1.47802e-56	2	MYO5B
USP22	7.42048e-61	0.755878	0.293	0.038	1.51422e-56	2	USP22
TXNRD1	7.76814e-61	8.58314	0.305	0.043	1.58517e-56	2	TXNRD1
SCARB2	7.81276e-61	0.844781	0.33	0.052	1.59427e-56	2	SCARB2
ERICH1	7.93636e-61	1.05216	0.368	0.066	1.61949e-56	2	ERICH1
ERGIC1	9.89042e-61	2.5648	0.361	0.064	2.01824e-56	2	ERGIC1
EHBP1L1	1.13559e-60	0.950965	0.28	0.036	2.31729e-56	2	EHBP1L1
ALKBH7	1.21752e-60	2.89175	0.505	0.129	2.48447e-56	2	ALKBH7
SCAND1	1.25347e-60	1.4538	0.533	0.145	2.55783e-56	2	SCAND1
HSPB1	1.35973e-60	7.61428	0.611	0.2	2.77467e-56	2	HSPB1
NBR1	1.44646e-60	0.696864	0.308	0.044	2.95164e-56	2	NBR1
GRAMD3	1.73751e-60	0.371833	0.243	0.024	3.54557e-56	2	GRAMD3
GBP3	1.80015e-60	3.31462	0.265	0.031	3.67338e-56	2	GBP3
XIAP	1.85314e-60	0.996958	0.343	0.058	3.78151e-56	2	XIAP
HGS	2.0198e-60	0.825862	0.287	0.037	4.1216e-56	2	HGS
PRKCA	2.26662e-60	1.0725	0.293	0.039	4.62526e-56	2	PRKCA
CPEB4	2.58024e-60	1.82959	0.312	0.046	5.26525e-56	2	CPEB4
MAML2	2.7391e-60	0.79504	0.33	0.053	5.58941e-56	2	MAML2
SLC16A3	3.00119e-60	0.528649	0.333	0.054	6.12424e-56	2	SLC16A3
GLUL	3.33563e-60	17.0333	0.424	0.093	6.80668e-56	2	GLUL
CANT1	3.47251e-60	0.884504	0.293	0.039	7.086e-56	2	CANT1
SNRNP200	3.49481e-60	0.632769	0.321	0.048	7.13151e-56	2	SNRNP200
SYNCRIP	4.07814e-60	1.02025	0.43	0.093	8.32186e-56	2	SYNCRIP
PITPNB	4.19178e-60	2.95117	0.346	0.058	8.55375e-56	2	PITPNB
UBE2K	4.21246e-60	2.76577	0.393	0.079	8.59595e-56	2	UBE2K
NARS	5.19406e-60	0.895249	0.411	0.085	1.0599e-55	2	NARS
CASC7	5.95771e-60	5.51779	0.265	0.031	1.21573e-55	2	CASC7
IL1R2	6.07701e-60	6.90181	0.231	0.021	1.24007e-55	2	IL1R2
THRAP3	6.96284e-60	0.613691	0.411	0.083	1.42084e-55	2	THRAP3
ZZEF1	6.9856e-60	0.699913	0.252	0.027	1.42548e-55	2	ZZEF1
MAP3K13	6.99838e-60	2.31831	0.364	0.065	1.42809e-55	2	MAP3K13
ETF1	8.26369e-60	1.4118	0.346	0.059	1.68629e-55	2	ETF1
PLXNA2	8.67829e-60	0.948898	0.252	0.027	1.77089e-55	2	PLXNA2
KCNN4	9.84542e-60	1.1199	0.277	0.034	2.00906e-55	2	KCNN4
TMEM63A	1.06676e-59	1.18794	0.283	0.037	2.17683e-55	2	TMEM63A
HNRNPD	1.10056e-59	1.29958	0.486	0.12	2.24581e-55	2	HNRNPD
DGKD	1.21675e-59	0.408782	0.249	0.026	2.4829e-55	2	DGKD
SUPT5H	1.43674e-59	0.978502	0.327	0.052	2.9318e-55	2	SUPT5H
PMM2	1.47751e-59	1.01553	0.305	0.044	3.015e-55	2	PMM2
FOXA3	1.56898e-59	2.13789	0.268	0.033	3.20166e-55	2	FOXA3
CEP95	1.61093e-59	0.722816	0.252	0.027	3.28726e-55	2	CEP95
DHX36	1.65162e-59	1.64435	0.383	0.073	3.3703e-55	2	DHX36
FDPS	1.68871e-59	23.8519	0.449	0.102	3.44599e-55	2	FDPS
C6orf62	1.69273e-59	11.4262	0.421	0.091	3.45418e-55	2	C6orf62
EXOC7	1.77133e-59	0.584298	0.249	0.026	3.61457e-55	2	EXOC7
HLA-B	2.33417e-59	24.9027	0.748	0.331	4.7631e-55	2	HLA-B
USP9X	2.37923e-59	1.09273	0.274	0.034	4.85506e-55	2	USP9X
DLGAP1-AS2	2.41119e-59	2.75261	0.215	0.018	4.92027e-55	2	DLGAP1-AS2
SOCS6	2.46438e-59	0.71136	0.249	0.026	5.02882e-55	2	SOCS6
ZNF217	2.84531e-59	7.03292	0.287	0.039	5.80614e-55	2	ZNF217
JPH1	2.9006e-59	1.12111	0.193	0.013	5.91897e-55	2	JPH1
ACO2	3.40847e-59	2.08357	0.346	0.059	6.95533e-55	2	ACO2
MROH1	4.40161e-59	0.288819	0.218	0.018	8.98192e-55	2	MROH1
DOPEY2	4.73587e-59	0.597107	0.206	0.015	9.66401e-55	2	DOPEY2
PPP2CB	4.91971e-59	1.91577	0.336	0.057	1.00392e-54	2	PPP2CB
DUSP6	5.0519e-59	6.8538	0.299	0.043	1.03089e-54	2	DUSP6
MAOA	7.55024e-59	3.69018	0.327	0.053	1.5407e-54	2	MAOA
TANC1	7.81622e-59	0.445132	0.202	0.015	1.59498e-54	2	TANC1
TJP1	9.18384e-59	1.81535	0.312	0.047	1.87405e-54	2	TJP1
DDX46	9.41025e-59	1.4012	0.442	0.1	1.92026e-54	2	DDX46
RALGAPA1	9.69791e-59	0.79204	0.305	0.046	1.97896e-54	2	RALGAPA1
IBTK	1.03158e-58	6.12067	0.283	0.038	2.10505e-54	2	IBTK
NSMF	1.03714e-58	0.455026	0.231	0.022	2.11638e-54	2	NSMF
GRB7	1.15707e-58	0.526509	0.196	0.013	2.36112e-54	2	GRB7
FEM1C	1.35297e-58	1.4853	0.265	0.032	2.76087e-54	2	FEM1C
SENP5	1.37942e-58	0.626914	0.271	0.033	2.81484e-54	2	SENP5
SEC31A	1.46973e-58	1.99604	0.358	0.065	2.99914e-54	2	SEC31A
TECR	1.47143e-58	1.7162	0.436	0.097	3.0026e-54	2	TECR
PER2	1.48304e-58	1.75754	0.237	0.024	3.02628e-54	2	PER2
KMT2B	1.64288e-58	0.855577	0.283	0.038	3.35247e-54	2	KMT2B
ATXN7L3B	1.73459e-58	1.03141	0.324	0.052	3.53961e-54	2	ATXN7L3B
RAB10	1.79839e-58	3.19135	0.424	0.096	3.66979e-54	2	RAB10
ZMYND8	1.83327e-58	2.17283	0.296	0.042	3.74097e-54	2	ZMYND8
RNPC3	2.06454e-58	0.619228	0.277	0.036	4.2129e-54	2	RNPC3
STK24	2.10659e-58	4.60653	0.352	0.062	4.2987e-54	2	STK24
ETV3	2.14267e-58	0.676786	0.259	0.03	4.37232e-54	2	ETV3
PPP2R2A	2.25648e-58	3.24934	0.34	0.058	4.60458e-54	2	PPP2R2A
HNRNPA3	3.18436e-58	1.02778	0.604	0.199	6.49801e-54	2	HNRNPA3
DGKH	3.40486e-58	1.41822	0.274	0.035	6.94796e-54	2	DGKH
TRAPPC10	3.47556e-58	1.10679	0.308	0.047	7.09224e-54	2	TRAPPC10
ENTPD8	3.78211e-58	1.67138	0.202	0.015	7.71777e-54	2	ENTPD8
ZBTB11	3.82637e-58	0.503915	0.227	0.021	7.80808e-54	2	ZBTB11
SVIL	3.97355e-58	0.936744	0.302	0.045	8.10843e-54	2	SVIL
MCU	4.12719e-58	0.491119	0.252	0.028	8.42195e-54	2	MCU
CNOT1	4.18875e-58	2.67644	0.333	0.055	8.54757e-54	2	CNOT1
GON4L	4.31214e-58	2.10649	0.293	0.041	8.79935e-54	2	GON4L
MAP3K11	4.58831e-58	0.892566	0.318	0.05	9.36291e-54	2	MAP3K11
EHD4	4.69778e-58	7.60513	0.302	0.045	9.58629e-54	2	EHD4
ILVBL	5.00926e-58	0.530438	0.265	0.032	1.02219e-53	2	ILVBL
CSNK1D	5.03198e-58	1.68754	0.364	0.068	1.02683e-53	2	CSNK1D
ENC1	6.06123e-58	8.78016	0.262	0.032	1.23685e-53	2	ENC1
RNF103	6.09375e-58	0.816032	0.268	0.034	1.24349e-53	2	RNF103
PCF11	6.12185e-58	3.9216	0.315	0.049	1.24923e-53	2	PCF11
GALNT12	7.23602e-58	0.704382	0.262	0.031	1.47658e-53	2	GALNT12
JAG1	9.16835e-58	7.45228	0.302	0.045	1.87089e-53	2	JAG1
MICAL3	9.67304e-58	0.436743	0.252	0.029	1.97388e-53	2	MICAL3
PNPLA8	1.089e-57	1.59366	0.321	0.052	2.22222e-53	2	PNPLA8
GJB2	1.08953e-57	7.06998	0.215	0.019	2.22329e-53	2	GJB2
PET100	1.14363e-57	3.8941	0.52	0.14	2.33368e-53	2	PET100
HDHD3	1.18036e-57	0.456793	0.305	0.045	2.40864e-53	2	HDHD3
KIDINS220	1.23432e-57	1.0558	0.29	0.041	2.51875e-53	2	KIDINS220
ATG2A	1.27491e-57	1.21268	0.234	0.024	2.60158e-53	2	ATG2A
MAPK6	1.30205e-57	1.34294	0.305	0.046	2.65697e-53	2	MAPK6
B3GNT3	1.33518e-57	0.718433	0.218	0.02	2.72456e-53	2	B3GNT3
SLC4A4	1.39343e-57	3.90333	0.268	0.034	2.84344e-53	2	SLC4A4
TMEM184A	1.41582e-57	0.406107	0.215	0.019	2.88913e-53	2	TMEM184A
UBL3	1.46313e-57	1.13949	0.308	0.046	2.98567e-53	2	UBL3
PPP2R2D	1.46545e-57	0.560893	0.287	0.039	2.9904e-53	2	PPP2R2D
RAB5A	1.68532e-57	2.09932	0.333	0.056	3.43907e-53	2	RAB5A
CNOT4	1.71078e-57	0.609949	0.305	0.045	3.49101e-53	2	CNOT4
CTDNEP1	1.76802e-57	1.04709	0.33	0.054	3.60783e-53	2	CTDNEP1
DDIT3	1.97081e-57	18.8732	0.327	0.056	4.02164e-53	2	DDIT3
CFTR	2.06665e-57	1.31982	0.293	0.043	4.2172e-53	2	CFTR
GPATCH2L	2.54105e-57	2.49978	0.327	0.056	5.18527e-53	2	GPATCH2L
CDHR2	2.6464e-57	5.31093	0.196	0.014	5.40024e-53	2	CDHR2
LRPAP1	2.67093e-57	0.366365	0.38	0.074	5.45031e-53	2	LRPAP1
CLASRP	2.71094e-57	0.458749	0.234	0.024	5.53194e-53	2	CLASRP
PILRB	2.75379e-57	1.02067	0.249	0.028	5.61939e-53	2	PILRB
FGD4	3.16656e-57	0.934962	0.265	0.033	6.46168e-53	2	FGD4
LARP1B	3.37451e-57	0.817185	0.305	0.046	6.88602e-53	2	LARP1B
TNFRSF1A	3.82282e-57	1.66016	0.305	0.046	7.80085e-53	2	TNFRSF1A
C6orf132	3.97597e-57	2.38739	0.271	0.035	8.11337e-53	2	C6orf132
CES3	4.48332e-57	2.18391	0.243	0.027	9.14866e-53	2	CES3
TCERG1	4.87707e-57	0.692035	0.305	0.046	9.95215e-53	2	TCERG1
ANKRD22	5.27881e-57	1.03745	0.24	0.026	1.07719e-52	2	ANKRD22
JAK1	5.65196e-57	1.5801	0.43	0.096	1.15334e-52	2	JAK1
SAFB	5.66625e-57	3.69076	0.318	0.051	1.15625e-52	2	SAFB
UBA1	5.82005e-57	1.61922	0.312	0.048	1.18764e-52	2	UBA1
MECOM	6.32247e-57	0.82385	0.287	0.04	1.29016e-52	2	MECOM
PTPRH	6.54326e-57	0.321574	0.19	0.013	1.33522e-52	2	PTPRH
USF2	6.55333e-57	0.840586	0.308	0.048	1.33727e-52	2	USF2
KIAA2026	6.90597e-57	1.97808	0.302	0.046	1.40923e-52	2	KIAA2026
ENTPD6	6.91151e-57	0.516992	0.255	0.03	1.41036e-52	2	ENTPD6
DUOXA2	7.38979e-57	17.3346	0.24	0.026	1.50796e-52	2	DUOXA2
HUWE1	7.56463e-57	0.293547	0.315	0.05	1.54364e-52	2	HUWE1
RUNX1	8.14214e-57	0.927069	0.255	0.031	1.66149e-52	2	RUNX1
CAPN15	9.1565e-57	0.788872	0.24	0.026	1.86848e-52	2	CAPN15
DOT1L	9.9674e-57	0.631106	0.231	0.023	2.03395e-52	2	DOT1L
PYGB	1.0481e-56	0.987035	0.277	0.038	2.13875e-52	2	PYGB
NPIPB5	1.12671e-56	3.0838	0.274	0.037	2.29916e-52	2	NPIPB5
CBWD5	1.26717e-56	5.08726	0.24	0.026	2.58578e-52	2	CBWD5
PHF20L1	1.38968e-56	1.44192	0.312	0.049	2.83579e-52	2	PHF20L1
PRRC2B	1.39287e-56	2.15962	0.315	0.05	2.84229e-52	2	PRRC2B
IL4R	1.41493e-56	0.544204	0.259	0.031	2.88731e-52	2	IL4R
DNAJB6	1.62593e-56	5.05769	0.442	0.107	3.31787e-52	2	DNAJB6
SSH2	1.65804e-56	0.518775	0.255	0.031	3.3834e-52	2	SSH2
RC3H1	1.74982e-56	1.11617	0.296	0.044	3.57068e-52	2	RC3H1
WDR82	1.77448e-56	1.58452	0.308	0.049	3.621e-52	2	WDR82
PLEKHG3	1.79415e-56	0.613097	0.199	0.015	3.66115e-52	2	PLEKHG3
AHCYL1	1.86229e-56	0.885397	0.33	0.057	3.80018e-52	2	AHCYL1
HERC4	1.98559e-56	7.47255	0.308	0.049	4.05179e-52	2	HERC4
EP300	2.05966e-56	1.05445	0.28	0.039	4.20294e-52	2	EP300
MINK1	2.21208e-56	0.613428	0.268	0.034	4.51397e-52	2	MINK1
RALGDS	2.59815e-56	1.91399	0.255	0.031	5.30178e-52	2	RALGDS
ZBTB7B	2.76017e-56	0.398382	0.234	0.024	5.6324e-52	2	ZBTB7B
SIPA1L1	2.908e-56	2.29305	0.271	0.036	5.93407e-52	2	SIPA1L1
AFG3L2	2.92774e-56	1.14129	0.327	0.055	5.97435e-52	2	AFG3L2
FAM118A	3.47487e-56	4.33886	0.29	0.043	7.09083e-52	2	FAM118A
KDM5B	3.53653e-56	2.618	0.287	0.042	7.21665e-52	2	KDM5B
WDR26	4.12295e-56	4.9848	0.29	0.043	8.41329e-52	2	WDR26
AKAP8L	4.18472e-56	0.50267	0.283	0.04	8.53933e-52	2	AKAP8L
RP11-304L19.5	4.32495e-56	1.5913	0.308	0.048	8.82549e-52	2	RP11-304L19.5
LPIN1	4.81079e-56	3.19324	0.274	0.037	9.81689e-52	2	LPIN1
SYF2	4.8266e-56	1.21793	0.489	0.125	9.84916e-52	2	SYF2
FNBP1L	5.73935e-56	1.08855	0.299	0.046	1.17117e-51	2	FNBP1L
PACSIN2	5.96171e-56	0.782792	0.299	0.045	1.21655e-51	2	PACSIN2
DUS1L	6.7249e-56	0.336454	0.333	0.058	1.37228e-51	2	DUS1L
SNX9	7.19387e-56	7.47273	0.321	0.054	1.46798e-51	2	SNX9
CYC1	7.55067e-56	1.67925	0.489	0.129	1.54079e-51	2	CYC1
PCLO	1.07594e-55	0.762067	0.199	0.016	2.19556e-51	2	PCLO
LYPD8	1.0842e-55	24.7239	0.249	0.03	2.21242e-51	2	LYPD8
RAPGEFL1	1.09086e-55	1.18153	0.24	0.026	2.22601e-51	2	RAPGEFL1
POLR1D	1.18422e-55	2.69088	0.464	0.116	2.41651e-51	2	POLR1D
RAB21	1.20769e-55	1.10286	0.305	0.047	2.46441e-51	2	RAB21
TCF20	1.26768e-55	0.655026	0.218	0.02	2.58683e-51	2	TCF20
UPF1	1.4624e-55	0.967263	0.268	0.035	2.98416e-51	2	UPF1
TBRG1	1.54369e-55	0.555377	0.299	0.046	3.15006e-51	2	TBRG1
SDHA	1.66019e-55	0.829968	0.333	0.058	3.38779e-51	2	SDHA
MRPL12	1.83996e-55	5.80202	0.43	0.101	3.75461e-51	2	MRPL12
HMGCR	1.86969e-55	5.02884	0.259	0.033	3.81529e-51	2	HMGCR
DICER1	1.96903e-55	1.37334	0.318	0.053	4.018e-51	2	DICER1
CLK1	2.05054e-55	8.45147	0.393	0.086	4.18434e-51	2	CLK1
ASAP2	2.13813e-55	1.57807	0.259	0.033	4.36307e-51	2	ASAP2
FAM135A	2.17783e-55	1.26556	0.234	0.025	4.44407e-51	2	FAM135A
HIST1H2AC	2.4644e-55	1.29602	0.302	0.047	5.02886e-51	2	HIST1H2AC
PTP4A2	2.81681e-55	5.38108	0.47	0.126	5.74798e-51	2	PTP4A2
B4GALNT3	3.22564e-55	1.73181	0.224	0.023	6.58225e-51	2	B4GALNT3
TMEM41B	3.52456e-55	3.19475	0.287	0.042	7.19222e-51	2	TMEM41B
C20orf112	3.76236e-55	0.698416	0.259	0.033	7.67748e-51	2	C20orf112
SNHG12	3.78851e-55	7.48563	0.299	0.047	7.73082e-51	2	SNHG12
CSNK1G2	3.81707e-55	0.686491	0.28	0.04	7.78912e-51	2	CSNK1G2
ACSL3	3.82725e-55	0.971118	0.28	0.04	7.80988e-51	2	ACSL3
PRELID2	3.97454e-55	0.475441	0.274	0.038	8.11045e-51	2	PRELID2
VPS51	4.04294e-55	0.794729	0.358	0.069	8.25002e-51	2	VPS51
MYOF	4.16523e-55	2.26982	0.252	0.031	8.49957e-51	2	MYOF
IRF7	4.46972e-55	1.7217	0.28	0.04	9.12091e-51	2	IRF7
MSI2	4.6677e-55	2.64929	0.33	0.059	9.52491e-51	2	MSI2
ADCY6	4.92993e-55	0.460017	0.221	0.022	1.006e-50	2	ADCY6
DHDDS	5.44175e-55	1.42884	0.243	0.028	1.11044e-50	2	DHDDS
SEPT2	6.1176e-55	0.918463	0.43	0.097	1.24836e-50	2	SEPT2
PLEKHA6	6.58456e-55	0.526847	0.218	0.021	1.34365e-50	2	PLEKHA6
ZMYM2	6.76512e-55	2.15319	0.287	0.042	1.38049e-50	2	ZMYM2
WNK2	7.55969e-55	3.17077	0.227	0.024	1.54263e-50	2	WNK2
SECISBP2	7.61062e-55	1.32078	0.321	0.055	1.55302e-50	2	SECISBP2
ARHGDIA	7.63706e-55	3.72694	0.445	0.109	1.55842e-50	2	ARHGDIA
MXD4	8.07487e-55	0.712845	0.333	0.059	1.64776e-50	2	MXD4
METRNL	9.33816e-55	5.44743	0.333	0.061	1.90554e-50	2	METRNL
RP11-169K16.9	1.00866e-54	3.23877	0.243	0.028	2.05827e-50	2	RP11-169K16.9
ZNF165	1.02488e-54	15.5894	0.212	0.02	2.09137e-50	2	ZNF165
CORO1B	1.09342e-54	1.16393	0.393	0.083	2.23122e-50	2	CORO1B
ITFG3	1.11693e-54	0.717059	0.28	0.04	2.2792e-50	2	ITFG3
PPP1R16A	1.16677e-54	0.60593	0.308	0.05	2.38092e-50	2	PPP1R16A
WNK1	1.19143e-54	0.755105	0.333	0.059	2.43124e-50	2	WNK1
UBALD2	1.35193e-54	3.40077	0.383	0.08	2.75875e-50	2	UBALD2
ITGA3	1.39946e-54	1.3325	0.249	0.031	2.85574e-50	2	ITGA3
HES4	1.44624e-54	2.0724	0.271	0.038	2.9512e-50	2	HES4
PAFAH1B1	1.46433e-54	0.597548	0.343	0.063	2.9881e-50	2	PAFAH1B1
RTF1	1.47593e-54	0.703943	0.445	0.108	3.01179e-50	2	RTF1
HYOU1	1.52842e-54	0.710751	0.212	0.02	3.11888e-50	2	HYOU1
CCNK	1.59085e-54	0.661863	0.299	0.046	3.24629e-50	2	CCNK
CNOT2	1.60675e-54	1.43866	0.287	0.042	3.27873e-50	2	CNOT2
COX6B1	1.63813e-54	5.87795	0.692	0.303	3.34277e-50	2	COX6B1
TP53INP2	1.69933e-54	5.87213	0.24	0.028	3.46766e-50	2	TP53INP2
SUV420H1	1.70977e-54	0.926926	0.259	0.033	3.48896e-50	2	SUV420H1
NOM1	1.73938e-54	1.31035	0.231	0.025	3.54937e-50	2	NOM1
SLC38A10	1.80946e-54	0.614467	0.262	0.034	3.69238e-50	2	SLC38A10
AKR1A1	1.85852e-54	1.50686	0.421	0.094	3.7925e-50	2	AKR1A1
CPM	1.95349e-54	5.94306	0.215	0.021	3.98628e-50	2	CPM
AAMP	1.97577e-54	0.602831	0.318	0.054	4.03176e-50	2	AAMP
SAP18	2.04152e-54	3.10281	0.561	0.17	4.16592e-50	2	SAP18
PPARA	2.37051e-54	0.971064	0.255	0.033	4.83726e-50	2	PPARA
BTBD7	2.37798e-54	0.25396	0.271	0.038	4.85251e-50	2	BTBD7
BRD9	2.38633e-54	0.533392	0.302	0.047	4.86954e-50	2	BRD9
DNAJB11	2.72515e-54	1.95526	0.321	0.056	5.56095e-50	2	DNAJB11
ADRBK1	3.01252e-54	0.741464	0.277	0.04	6.14734e-50	2	ADRBK1
CHERP	3.0725e-54	0.5296	0.215	0.021	6.26975e-50	2	CHERP
KAT6A	3.62703e-54	3.92463	0.259	0.033	7.40131e-50	2	KAT6A
RAB11B	3.76405e-54	0.329512	0.333	0.059	7.68093e-50	2	RAB11B
CANX	3.78327e-54	3.12213	0.445	0.112	7.72015e-50	2	CANX
EEF2	4.05506e-54	10.5742	0.695	0.294	8.27475e-50	2	EEF2
CASZ1	4.07627e-54	0.835423	0.221	0.023	8.31804e-50	2	CASZ1
CRIM1	4.12234e-54	4.65356	0.274	0.039	8.41205e-50	2	CRIM1
TARS	4.17161e-54	1.01077	0.308	0.051	8.51258e-50	2	TARS
TNIK	4.61656e-54	0.806563	0.209	0.019	9.42056e-50	2	TNIK
SENP6	4.83362e-54	0.925412	0.336	0.062	9.86349e-50	2	SENP6
C11orf54	4.83432e-54	0.811578	0.283	0.041	9.86492e-50	2	C11orf54
SH3BGRL3	4.84467e-54	23.2089	0.701	0.283	9.88604e-50	2	SH3BGRL3
SERTAD2	4.93944e-54	5.00431	0.231	0.026	1.00794e-49	2	SERTAD2
USP33	5.10288e-54	0.402437	0.268	0.036	1.04129e-49	2	USP33
CLN8	5.69685e-54	0.754117	0.246	0.03	1.1625e-49	2	CLN8
AGFG1	6.49125e-54	1.50138	0.283	0.042	1.32461e-49	2	AGFG1
MRPL14	6.70261e-54	1.41075	0.43	0.099	1.36773e-49	2	MRPL14
B4GALT4	6.83362e-54	11.1564	0.209	0.02	1.39447e-49	2	B4GALT4
UBXN4	7.89404e-54	2.64866	0.477	0.127	1.61086e-49	2	UBXN4
TRIP10	7.94092e-54	0.799724	0.28	0.041	1.62043e-49	2	TRIP10
PAK2	8.75351e-54	0.504884	0.427	0.098	1.78624e-49	2	PAK2
FNDC3B	1.012e-53	3.21335	0.296	0.047	2.06509e-49	2	FNDC3B
ECE1	1.02862e-53	2.61365	0.265	0.036	2.09899e-49	2	ECE1
KLF13	1.10492e-53	2.66299	0.318	0.055	2.25471e-49	2	KLF13
RP11-465B22.8	1.16725e-53	0.487535	0.174	0.011	2.38189e-49	2	RP11-465B22.8
BACH1	1.19577e-53	0.827672	0.296	0.048	2.44009e-49	2	BACH1
S100A16	1.23323e-53	26.9002	0.442	0.113	2.51652e-49	2	S100A16
VIPR1	1.36748e-53	1.7394	0.196	0.016	2.79048e-49	2	VIPR1
FMN1	1.37202e-53	1.54243	0.224	0.024	2.79974e-49	2	FMN1
OS9	1.48383e-53	1.45691	0.368	0.075	3.0279e-49	2	OS9
FUCA1	1.51067e-53	3.95964	0.271	0.039	3.08268e-49	2	FUCA1
SREBF1	1.52523e-53	1.69234	0.262	0.036	3.11239e-49	2	SREBF1
NPEPPS	1.56467e-53	9.55029	0.318	0.056	3.19286e-49	2	NPEPPS
TOR1AIP2	1.59214e-53	2.49454	0.302	0.049	3.24892e-49	2	TOR1AIP2
ICA1	1.8296e-53	0.934855	0.277	0.04	3.73348e-49	2	ICA1
BAIAP2L2	1.83014e-53	1.03365	0.234	0.026	3.73459e-49	2	BAIAP2L2
MFSD6	1.85756e-53	0.981986	0.224	0.024	3.79054e-49	2	MFSD6
TDG	1.87641e-53	1.55954	0.315	0.053	3.82901e-49	2	TDG
ACAP2	1.94502e-53	5.86612	0.312	0.053	3.96901e-49	2	ACAP2
RBM33	1.95239e-53	0.52184	0.293	0.046	3.98405e-49	2	RBM33
ATP5B	1.96448e-53	1.90879	0.536	0.172	4.00873e-49	2	ATP5B
PRDM2	1.97246e-53	1.68182	0.336	0.061	4.025e-49	2	PRDM2
ARRDC1	2.25543e-53	0.469815	0.29	0.044	4.60243e-49	2	ARRDC1
SEC62	2.28983e-53	3.79629	0.508	0.142	4.67263e-49	2	SEC62
CCDC88B	2.3637e-53	0.965532	0.234	0.026	4.82337e-49	2	CCDC88B
TAP1	2.38974e-53	1.26334	0.274	0.039	4.87651e-49	2	TAP1
MBP	2.45535e-53	0.651749	0.321	0.056	5.01039e-49	2	MBP
CHD9	2.46616e-53	1.21113	0.371	0.076	5.03244e-49	2	CHD9
USP10	2.61553e-53	0.938157	0.283	0.043	5.33726e-49	2	USP10
DMBT1	2.72799e-53	26.8662	0.252	0.033	5.56674e-49	2	DMBT1
FAM208B	2.75497e-53	1.06163	0.265	0.036	5.62179e-49	2	FAM208B
ELOVL1	3.02954e-53	10.0107	0.271	0.039	6.18207e-49	2	ELOVL1
ATP2A3	3.03115e-53	0.545694	0.255	0.033	6.18536e-49	2	ATP2A3
ACOT11	3.13711e-53	0.617469	0.212	0.02	6.40158e-49	2	ACOT11
SAT2	3.13993e-53	0.824396	0.374	0.078	6.40734e-49	2	SAT2
CAPRIN1	3.19865e-53	0.867818	0.33	0.059	6.52717e-49	2	CAPRIN1
MAP2K7	3.23589e-53	3.04598	0.212	0.02	6.60316e-49	2	MAP2K7
SLC50A1	3.34921e-53	1.18336	0.299	0.049	6.83441e-49	2	SLC50A1
SLC26A6	3.38656e-53	0.38298	0.193	0.016	6.91061e-49	2	SLC26A6
DVL3	3.49911e-53	0.586299	0.24	0.029	7.14029e-49	2	DVL3
C12orf57	3.53207e-53	2.53742	0.517	0.148	7.20754e-49	2	C12orf57
ABCA5	3.57148e-53	1.28465	0.215	0.022	7.28797e-49	2	ABCA5
RTN3	3.66064e-53	1.57104	0.352	0.068	7.46989e-49	2	RTN3
TPI1	3.74069e-53	21.7758	0.695	0.283	7.63325e-49	2	TPI1
NSUN6	4.20717e-53	0.770895	0.249	0.032	8.58515e-49	2	NSUN6
GNL3	5.07386e-53	1.76733	0.377	0.081	1.03537e-48	2	GNL3
WFDC2	5.16643e-53	67.216	0.293	0.047	1.05426e-48	2	WFDC2
HIVEP1	5.97097e-53	1.17462	0.259	0.035	1.21844e-48	2	HIVEP1
ADD1	5.9782e-53	1.57256	0.308	0.052	1.21991e-48	2	ADD1
NOLC1	6.14761e-53	1.37045	0.33	0.06	1.25448e-48	2	NOLC1
U2AF1	6.22028e-53	5.57481	0.517	0.153	1.26931e-48	2	U2AF1
TRIM38	6.27248e-53	1.43621	0.259	0.035	1.27996e-48	2	TRIM38
OTUB1	6.63507e-53	0.422036	0.324	0.057	1.35395e-48	2	OTUB1
MAPKAPK2	6.97971e-53	0.805009	0.283	0.043	1.42428e-48	2	MAPKAPK2
FBRS	7.59433e-53	0.774789	0.227	0.026	1.5497e-48	2	FBRS
EFCAB4A	7.68431e-53	0.893298	0.268	0.038	1.56806e-48	2	EFCAB4A
MCTP2	7.7821e-53	1.72832	0.209	0.02	1.58802e-48	2	MCTP2
SNAPC3	7.86023e-53	0.94727	0.221	0.023	1.60396e-48	2	SNAPC3
PDE9A	7.92332e-53	5.07058	0.212	0.021	1.61683e-48	2	PDE9A
ADAM9	8.07404e-53	1.50174	0.252	0.033	1.64759e-48	2	ADAM9
POR	8.36655e-53	0.733125	0.277	0.041	1.70728e-48	2	POR
SGTA	9.85904e-53	0.390293	0.243	0.03	2.01184e-48	2	SGTA
KIF1B	9.93487e-53	0.277148	0.252	0.033	2.02731e-48	2	KIF1B
MORF4L2	9.95189e-53	4.01938	0.474	0.13	2.03078e-48	2	MORF4L2
HMG20B	1.02031e-52	0.939536	0.305	0.051	2.08204e-48	2	HMG20B
YWHAB	1.08962e-52	4.75076	0.598	0.201	2.22348e-48	2	YWHAB
TTC17	1.14776e-52	0.684141	0.252	0.033	2.34212e-48	2	TTC17
USP36	1.19545e-52	1.38979	0.246	0.031	2.43943e-48	2	USP36
USP16	1.25156e-52	0.820397	0.393	0.087	2.55393e-48	2	USP16
AUP1	1.35616e-52	0.429953	0.371	0.078	2.76738e-48	2	AUP1
KHSRP	1.36758e-52	1.21513	0.305	0.052	2.79069e-48	2	KHSRP
USP54	1.38705e-52	1.27612	0.199	0.018	2.83042e-48	2	USP54
CBX4	1.54937e-52	1.43669	0.246	0.032	3.16165e-48	2	CBX4
SAMD1	1.58591e-52	0.757132	0.287	0.045	3.23621e-48	2	SAMD1
PPP4R2	1.60906e-52	0.992339	0.336	0.063	3.28346e-48	2	PPP4R2
RNF10	1.68213e-52	0.771094	0.33	0.061	3.43255e-48	2	RNF10
ARHGAP32	1.79544e-52	1.25471	0.252	0.033	3.66377e-48	2	ARHGAP32
MKLN1	1.84892e-52	0.494069	0.255	0.033	3.77291e-48	2	MKLN1
METAP2	1.93657e-52	1.01749	0.452	0.116	3.95176e-48	2	METAP2
HIST1H2AG	1.98382e-52	0.570029	0.171	0.011	4.04819e-48	2	HIST1H2AG
SETD8	1.9934e-52	0.522743	0.259	0.035	4.06774e-48	2	SETD8
ARIH1	2.02161e-52	1.44233	0.255	0.034	4.12531e-48	2	ARIH1
SEC63	2.06829e-52	0.744973	0.29	0.046	4.22055e-48	2	SEC63
RASA2	2.08602e-52	3.4816	0.249	0.033	4.25674e-48	2	RASA2
HADHA	2.12955e-52	2.60515	0.43	0.109	4.34557e-48	2	HADHA
PTK6	2.16197e-52	0.963931	0.19	0.015	4.41171e-48	2	PTK6
OSBPL2	2.38783e-52	0.639087	0.255	0.034	4.87261e-48	2	OSBPL2
FOXO3	2.42079e-52	5.82841	0.308	0.054	4.93987e-48	2	FOXO3
PABPC1	2.45446e-52	10.0582	0.664	0.273	5.00857e-48	2	PABPC1
EXOC3	2.54953e-52	0.413617	0.227	0.026	5.20257e-48	2	EXOC3
CSRNP1	2.8324e-52	6.68761	0.287	0.046	5.7798e-48	2	CSRNP1
VAPA	2.85656e-52	0.426165	0.477	0.131	5.8291e-48	2	VAPA
KIAA0355	2.91469e-52	0.769255	0.24	0.03	5.94771e-48	2	KIAA0355
TMF1	3.03021e-52	0.742525	0.315	0.054	6.18344e-48	2	TMF1
ARL6IP4	3.1214e-52	0.435513	0.551	0.169	6.36953e-48	2	ARL6IP4
HECTD4	3.15844e-52	0.427201	0.212	0.021	6.4451e-48	2	HECTD4
NPLOC4	3.16453e-52	0.476764	0.218	0.023	6.45754e-48	2	NPLOC4
YES1	3.18138e-52	0.840412	0.293	0.047	6.49192e-48	2	YES1
TNFRSF11A	3.2129e-52	0.677731	0.224	0.025	6.55624e-48	2	TNFRSF11A
SEL1L3	3.47862e-52	0.77369	0.224	0.025	7.09847e-48	2	SEL1L3
CITED2	3.57234e-52	2.89937	0.293	0.046	7.28971e-48	2	CITED2
TNRC18	3.58477e-52	1.3763	0.265	0.037	7.31508e-48	2	TNRC18
C1orf116	4.09749e-52	1.9588	0.193	0.017	8.36133e-48	2	C1orf116
PTMS	4.29132e-52	1.85719	0.458	0.121	8.75686e-48	2	PTMS
LUC7L	4.34082e-52	1.09954	0.29	0.046	8.85788e-48	2	LUC7L
PPFIBP2	4.44679e-52	3.15768	0.196	0.017	9.07412e-48	2	PPFIBP2
ATAD2B	4.52041e-52	0.308378	0.196	0.017	9.22434e-48	2	ATAD2B
GSR	5.02864e-52	0.548211	0.252	0.033	1.02614e-47	2	GSR
ERBB2IP	5.15048e-52	1.06609	0.299	0.05	1.05101e-47	2	ERBB2IP
KIAA0319L	5.37923e-52	0.787335	0.234	0.028	1.09768e-47	2	KIAA0319L
DTX2	5.88373e-52	0.459492	0.196	0.017	1.20063e-47	2	DTX2
TRAF7	6.03974e-52	0.45176	0.231	0.027	1.23247e-47	2	TRAF7
RBMX	6.18074e-52	2.66789	0.474	0.125	1.26124e-47	2	RBMX
FAM214B	6.21607e-52	0.729527	0.19	0.016	1.26845e-47	2	FAM214B
CEACAM7	6.56366e-52	70.9027	0.324	0.062	1.33938e-47	2	CEACAM7
ENTPD4	6.70269e-52	0.456378	0.215	0.022	1.36775e-47	2	ENTPD4
PLCD3	7.04897e-52	9.78493	0.265	0.038	1.43841e-47	2	PLCD3
PRSS22	7.17707e-52	5.17053	0.184	0.014	1.46455e-47	2	PRSS22
RAB7A	7.50337e-52	4.59583	0.399	0.091	1.53114e-47	2	RAB7A
CWC25	7.57829e-52	0.827138	0.274	0.041	1.54643e-47	2	CWC25
B3GNT7	7.93837e-52	1.7855	0.249	0.034	1.6199e-47	2	B3GNT7
AGPAT9	8.01348e-52	3.26374	0.184	0.014	1.63523e-47	2	AGPAT9
GAPDH	8.61281e-52	47.9027	0.85	0.521	1.75753e-47	2	GAPDH
ATXN7	1.0277e-51	0.718278	0.262	0.037	2.09712e-47	2	ATXN7
PISD	1.06453e-51	0.646535	0.193	0.017	2.17229e-47	2	PISD
MRPL23	1.08753e-51	2.76386	0.458	0.118	2.21921e-47	2	MRPL23
UBALD1	1.09403e-51	0.463018	0.19	0.016	2.23248e-47	2	UBALD1
HOXB9	1.24932e-51	0.982744	0.262	0.037	2.54935e-47	2	HOXB9
RETSAT	1.29131e-51	3.09131	0.231	0.027	2.63504e-47	2	RETSAT
DNM1L	1.39695e-51	1.05732	0.299	0.051	2.85062e-47	2	DNM1L
HYI	1.47909e-51	0.724934	0.28	0.043	3.01823e-47	2	HYI
ABI1	1.49478e-51	1.05148	0.299	0.05	3.05025e-47	2	ABI1
PPP6R3	1.52346e-51	0.699617	0.265	0.038	3.10877e-47	2	PPP6R3
CCDC112	1.54502e-51	1.42892	0.252	0.034	3.15276e-47	2	CCDC112
CBWD6	1.54585e-51	3.19023	0.218	0.023	3.15445e-47	2	CBWD6
MESDC1	1.73728e-51	0.98311	0.262	0.037	3.54509e-47	2	MESDC1
LRRC1	1.8358e-51	1.20531	0.234	0.028	3.74614e-47	2	LRRC1
UBR5	1.86613e-51	1.19994	0.274	0.041	3.80802e-47	2	UBR5
OGDH	1.93591e-51	0.604326	0.231	0.027	3.95042e-47	2	OGDH
EMC10	2.03777e-51	0.546442	0.308	0.053	4.15827e-47	2	EMC10
GAS6	2.14493e-51	2.02091	0.299	0.051	4.37694e-47	2	GAS6
FAM193A	2.19626e-51	0.509264	0.196	0.018	4.48168e-47	2	FAM193A
TAX1BP1	2.23753e-51	2.66301	0.464	0.126	4.5659e-47	2	TAX1BP1
GSK3A	2.37206e-51	1.0878	0.296	0.05	4.84042e-47	2	GSK3A
NDUFS7	2.3768e-51	2.93951	0.514	0.15	4.85009e-47	2	NDUFS7
MUM1	2.37839e-51	2.19856	0.29	0.047	4.85333e-47	2	MUM1
TDP2	2.41947e-51	6.80024	0.364	0.077	4.93717e-47	2	TDP2
EPN1	2.45142e-51	0.755362	0.333	0.064	5.00237e-47	2	EPN1
UNC13B	2.53002e-51	0.508575	0.19	0.016	5.16277e-47	2	UNC13B
SEC16A	2.65944e-51	0.370863	0.252	0.034	5.42686e-47	2	SEC16A
TMEM159	2.9605e-51	1.71418	0.252	0.034	6.04119e-47	2	TMEM159
CCNYL1	3.01113e-51	8.03927	0.234	0.029	6.14451e-47	2	CCNYL1
MBD2	3.41212e-51	1.2583	0.324	0.061	6.96278e-47	2	MBD2
DIDO1	3.58538e-51	0.507197	0.237	0.029	7.31632e-47	2	DIDO1
HNRNPA0	3.82186e-51	2.4526	0.439	0.11	7.79888e-47	2	HNRNPA0
ZNF622	4.49773e-51	0.540877	0.262	0.037	9.17806e-47	2	ZNF622
ARF4	4.65948e-51	1.94515	0.445	0.118	9.50813e-47	2	ARF4
FOXP1	4.72643e-51	1.15439	0.38	0.086	9.64475e-47	2	FOXP1
C1orf21	4.9895e-51	0.684729	0.305	0.053	1.01816e-46	2	C1orf21
ESF1	5.28953e-51	0.567265	0.333	0.063	1.07938e-46	2	ESF1
AHCTF1	5.86496e-51	0.591014	0.224	0.026	1.1968e-46	2	AHCTF1
NOXO1	6.79279e-51	1.30033	0.252	0.034	1.38614e-46	2	NOXO1
MYO1A	7.0459e-51	0.478288	0.227	0.026	1.43779e-46	2	MYO1A
PDIA4	7.23755e-51	1.00603	0.371	0.079	1.47689e-46	2	PDIA4
MED15	7.59664e-51	0.79121	0.252	0.034	1.55017e-46	2	MED15
SLC8B1	8.30556e-51	0.595793	0.212	0.022	1.69483e-46	2	SLC8B1
PCDH1	8.35189e-51	1.58498	0.206	0.02	1.70429e-46	2	PCDH1
TTC37	8.88979e-51	0.66157	0.287	0.046	1.81405e-46	2	TTC37
CDC42EP1	1.01323e-50	1.46795	0.259	0.037	2.0676e-46	2	CDC42EP1
FAAH	1.05676e-50	0.480217	0.206	0.02	2.15642e-46	2	FAAH
BIRC2	1.06631e-50	0.632284	0.287	0.046	2.1759e-46	2	BIRC2
GPR125	1.06883e-50	0.789953	0.212	0.022	2.18106e-46	2	GPR125
CBLC	1.13606e-50	0.268647	0.283	0.045	2.31825e-46	2	CBLC
SLC35C1	1.16477e-50	0.357215	0.196	0.018	2.37683e-46	2	SLC35C1
CCDC12	1.18124e-50	0.867098	0.358	0.074	2.41043e-46	2	CCDC12
NDUFS2	1.27889e-50	1.686	0.399	0.093	2.6097e-46	2	NDUFS2
BAG6	1.32959e-50	0.713058	0.28	0.045	2.71315e-46	2	BAG6
CDHR1	1.33678e-50	1.13799	0.19	0.017	2.72783e-46	2	CDHR1
MET	1.41364e-50	1.76311	0.218	0.024	2.88467e-46	2	MET
MLF2	1.46359e-50	2.09378	0.371	0.08	2.98661e-46	2	MLF2
LGR4	1.54593e-50	1.22699	0.234	0.029	3.15462e-46	2	LGR4
MFHAS1	1.54864e-50	0.855704	0.24	0.03	3.16015e-46	2	MFHAS1
MAPKAPK5	1.56852e-50	0.447757	0.209	0.021	3.20073e-46	2	MAPKAPK5
PHIP	1.59471e-50	1.13367	0.333	0.065	3.25417e-46	2	PHIP
ARL16	1.61845e-50	0.555329	0.268	0.039	3.30261e-46	2	ARL16
PFKFB2	1.64259e-50	2.24703	0.227	0.027	3.35187e-46	2	PFKFB2
SMIM15	1.67054e-50	0.569479	0.377	0.082	3.4089e-46	2	SMIM15
GLTSCR2	1.83925e-50	6.85398	0.589	0.201	3.75318e-46	2	GLTSCR2
PLAGL2	1.98378e-50	0.443431	0.184	0.015	4.0481e-46	2	PLAGL2
C19orf43	1.99827e-50	1.82931	0.57	0.181	4.07766e-46	2	C19orf43
ZNHIT6	2.0175e-50	1.36216	0.231	0.028	4.11692e-46	2	ZNHIT6
KNOP1	2.19405e-50	1.69021	0.324	0.06	4.47718e-46	2	KNOP1
P2RX4	2.21413e-50	0.687427	0.231	0.028	4.51815e-46	2	P2RX4
EPHB2	2.25994e-50	0.270463	0.243	0.032	4.61163e-46	2	EPHB2
CHKA	2.4623e-50	0.607781	0.209	0.022	5.02457e-46	2	CHKA
FOSL1	2.70076e-50	4.11102	0.218	0.025	5.51117e-46	2	FOSL1
NPIPB15	2.90902e-50	0.609014	0.193	0.018	5.93614e-46	2	NPIPB15
CS	3.29311e-50	0.65434	0.234	0.029	6.71992e-46	2	CS
SYMPK	3.39458e-50	0.768678	0.265	0.039	6.92699e-46	2	SYMPK
ATP5A1	3.41114e-50	0.912233	0.47	0.131	6.96077e-46	2	ATP5A1
GNB1	3.44999e-50	1.34756	0.352	0.073	7.04005e-46	2	GNB1
AP1G1	3.75353e-50	0.701736	0.243	0.032	7.65946e-46	2	AP1G1
DHX15	4.23087e-50	1.0942	0.336	0.066	8.63352e-46	2	DHX15
SORD	4.3006e-50	0.899999	0.268	0.04	8.77581e-46	2	SORD
RELA	4.37621e-50	0.727681	0.259	0.037	8.9301e-46	2	RELA
VPS13C	4.42007e-50	0.950985	0.33	0.065	9.0196e-46	2	VPS13C
PHYKPL	4.51882e-50	0.504005	0.274	0.042	9.2211e-46	2	PHYKPL
ALDOA	4.8385e-50	83.9027	0.682	0.289	9.87344e-46	2	ALDOA
TLE1	4.84573e-50	3.16505	0.283	0.046	9.8882e-46	2	TLE1
LRRC8A	4.85326e-50	8.08355	0.249	0.035	9.90356e-46	2	LRRC8A
TNFRSF10A	4.94826e-50	1.01796	0.19	0.017	1.00974e-45	2	TNFRSF10A
AIM1	5.22851e-50	0.612905	0.259	0.037	1.06693e-45	2	AIM1
JMJD6	5.32795e-50	0.930627	0.271	0.042	1.08722e-45	2	JMJD6
SH3YL1	5.70453e-50	2.57107	0.321	0.059	1.16407e-45	2	SH3YL1
S100A13	6.65204e-50	7.90085	0.427	0.102	1.35742e-45	2	S100A13
KHDRBS1	7.12327e-50	1.51726	0.405	0.097	1.45358e-45	2	KHDRBS1
TIMM44	7.62947e-50	0.601917	0.255	0.036	1.55687e-45	2	TIMM44
SNHG9	7.79364e-50	8.67614	0.374	0.083	1.59037e-45	2	SNHG9
NPDC1	8.02768e-50	4.31729	0.343	0.071	1.63813e-45	2	NPDC1
OCIAD1	8.09112e-50	0.965436	0.383	0.086	1.65107e-45	2	OCIAD1
TFG	8.18152e-50	1.72468	0.343	0.069	1.66952e-45	2	TFG
PEAK1	8.78168e-50	0.635691	0.224	0.026	1.79199e-45	2	PEAK1
PUM1	9.17303e-50	2.3526	0.293	0.051	1.87185e-45	2	PUM1
PDE4C	9.83347e-50	2.21907	0.29	0.048	2.00662e-45	2	PDE4C
RAP1B	1.02964e-49	1.12177	0.467	0.132	2.10108e-45	2	RAP1B
FDFT1	1.02983e-49	1.21639	0.321	0.059	2.10147e-45	2	FDFT1
MT1G	1.0536e-49	313.903	0.458	0.139	2.14998e-45	2	MT1G
SPPL2A	1.07455e-49	0.68308	0.28	0.045	2.19272e-45	2	SPPL2A
ENGASE	1.07543e-49	0.600382	0.209	0.022	2.19451e-45	2	ENGASE
PPIG	1.13108e-49	1.0747	0.417	0.101	2.30809e-45	2	PPIG
SRPK1	1.13222e-49	3.22834	0.355	0.074	2.31041e-45	2	SRPK1
NF1	1.14679e-49	0.729991	0.249	0.034	2.34015e-45	2	NF1
TNRC6A	1.14979e-49	0.465503	0.268	0.04	2.34626e-45	2	TNRC6A
BIRC3	1.23885e-49	1.55088	0.374	0.084	2.52801e-45	2	BIRC3
HDAC1	1.27149e-49	4.77303	0.355	0.076	2.5946e-45	2	HDAC1
POM121	1.29971e-49	0.563366	0.24	0.032	2.65219e-45	2	POM121
ESYT2	1.39583e-49	0.681159	0.268	0.041	2.84833e-45	2	ESYT2
BCAR1	1.53381e-49	0.56088	0.259	0.038	3.1299e-45	2	BCAR1
AFTPH	1.55283e-49	2.23805	0.283	0.047	3.16871e-45	2	AFTPH
U2AF2	1.58272e-49	0.541313	0.265	0.039	3.22971e-45	2	U2AF2
WDR6	1.6091e-49	0.476877	0.215	0.024	3.28353e-45	2	WDR6
RNF19B	1.64284e-49	2.27763	0.249	0.035	3.35238e-45	2	RNF19B
MMP24-AS1	1.91331e-49	2.37802	0.336	0.067	3.90429e-45	2	MMP24-AS1
SPAG1	1.93789e-49	0.587442	0.221	0.026	3.95447e-45	2	SPAG1
TAGLN2	1.98326e-49	13.5191	0.576	0.197	4.04704e-45	2	TAGLN2
SEMA4G	2.10493e-49	0.511014	0.184	0.016	4.29532e-45	2	SEMA4G
EFCAB14	2.24069e-49	1.28211	0.312	0.058	4.57235e-45	2	EFCAB14
TP53I3	2.58369e-49	1.83301	0.287	0.047	5.27227e-45	2	TP53I3
USP47	2.58721e-49	0.301736	0.287	0.047	5.27947e-45	2	USP47
UBA6	2.67785e-49	3.01733	0.265	0.04	5.46441e-45	2	UBA6
ATF6B	2.7713e-49	0.338754	0.271	0.042	5.65512e-45	2	ATF6B
TRIM52	2.90972e-49	0.938053	0.212	0.024	5.93757e-45	2	TRIM52
A1CF	3.10754e-49	1.48394	0.249	0.035	6.34125e-45	2	A1CF
FAM213A	3.18677e-49	0.879071	0.274	0.043	6.50293e-45	2	FAM213A
ANKRD18A	3.37628e-49	0.345202	0.134	0.005	6.88963e-45	2	ANKRD18A
ST13	3.63875e-49	0.787276	0.53	0.16	7.42523e-45	2	ST13
GANAB	3.64032e-49	0.652255	0.259	0.038	7.42843e-45	2	GANAB
PHB2	4.30551e-49	1.14517	0.402	0.096	8.78582e-45	2	PHB2
PARD3	4.36131e-49	0.876172	0.202	0.021	8.8997e-45	2	PARD3
REPIN1	4.362e-49	1.03072	0.265	0.04	8.9011e-45	2	REPIN1
DNAJC21	4.97191e-49	1.14895	0.318	0.06	1.01457e-44	2	DNAJC21
HSBP1L1	5.29031e-49	0.481661	0.305	0.055	1.07954e-44	2	HSBP1L1
ILF3-AS1	5.59423e-49	2.10997	0.271	0.043	1.14156e-44	2	ILF3-AS1
METTL12	6.14711e-49	2.90032	0.293	0.052	1.25438e-44	2	METTL12
LRRC58	6.85746e-49	1.68601	0.265	0.04	1.39933e-44	2	LRRC58
ETV6	6.99308e-49	1.12428	0.24	0.033	1.42701e-44	2	ETV6
WDR83OS	6.9958e-49	2.89294	0.48	0.132	1.42756e-44	2	WDR83OS
LMTK2	7.09712e-49	0.692693	0.174	0.014	1.44824e-44	2	LMTK2
CHMP3	7.33344e-49	2.40473	0.38	0.086	1.49646e-44	2	CHMP3
ZMIZ2	8.08065e-49	0.473931	0.209	0.023	1.64894e-44	2	ZMIZ2
INTS6	8.54093e-49	1.63636	0.299	0.054	1.74286e-44	2	INTS6
PARP4	8.65613e-49	0.840983	0.265	0.041	1.76637e-44	2	PARP4
SQRDL	9.11734e-49	7.55201	0.364	0.082	1.86049e-44	2	SQRDL
DVL1	9.40912e-49	0.794793	0.196	0.02	1.92003e-44	2	DVL1
NME3	1.03434e-48	0.830607	0.374	0.084	2.11068e-44	2	NME3
GGNBP2	1.04029e-48	1.39224	0.368	0.083	2.12282e-44	2	GGNBP2
TNFRSF14	1.1326e-48	0.380175	0.302	0.054	2.31118e-44	2	TNFRSF14
NELFE	1.18811e-48	0.597247	0.315	0.059	2.42445e-44	2	NELFE
HNMT	1.21177e-48	0.793676	0.283	0.046	2.47273e-44	2	HNMT
NAMPT	1.23755e-48	14.8884	0.399	0.095	2.52534e-44	2	NAMPT
DNAJA4	1.28779e-48	1.10416	0.252	0.036	2.62787e-44	2	DNAJA4
SESN1	1.53539e-48	0.526998	0.206	0.022	3.13312e-44	2	SESN1
ECHDC2	1.58558e-48	0.256848	0.255	0.037	3.23553e-44	2	ECHDC2
AC009133.12	1.59869e-48	0.595375	0.181	0.015	3.26228e-44	2	AC009133.12
RANBP2	1.69228e-48	1.20972	0.305	0.056	3.45327e-44	2	RANBP2
PXN	1.77504e-48	0.880518	0.252	0.037	3.62214e-44	2	PXN
PHACTR4	1.83913e-48	0.56369	0.277	0.045	3.75293e-44	2	PHACTR4
WDR43	1.88763e-48	0.615427	0.296	0.053	3.8519e-44	2	WDR43
MNT	2.0097e-48	1.13578	0.224	0.028	4.10098e-44	2	MNT
ERC1	2.02548e-48	0.479984	0.221	0.027	4.13319e-44	2	ERC1
FBXW4	2.05706e-48	0.4496	0.231	0.03	4.19764e-44	2	FBXW4
UBE3C	2.12107e-48	0.32997	0.227	0.028	4.32826e-44	2	UBE3C
MAZ	2.19343e-48	2.81669	0.343	0.072	4.47592e-44	2	MAZ
HNRNPUL1	2.23454e-48	1.09891	0.336	0.068	4.55981e-44	2	HNRNPUL1
TARDBP	2.65161e-48	0.598664	0.315	0.06	5.41088e-44	2	TARDBP
SRC	2.97727e-48	0.46369	0.202	0.021	6.07543e-44	2	SRC
YPEL5	3.03606e-48	2.58115	0.343	0.072	6.19537e-44	2	YPEL5
PRRC2A	3.10182e-48	1.05364	0.265	0.042	6.32958e-44	2	PRRC2A
ATP2B1	3.31068e-48	2.59368	0.343	0.072	6.75577e-44	2	ATP2B1
SBNO2	3.36744e-48	0.666096	0.199	0.021	6.8716e-44	2	SBNO2
FOXN3	3.46762e-48	0.787517	0.259	0.039	7.07603e-44	2	FOXN3
TMEM63B	3.4933e-48	0.56609	0.193	0.019	7.12842e-44	2	TMEM63B
SYTL4	3.56865e-48	0.976213	0.178	0.015	7.28219e-44	2	SYTL4
ATP11B	3.57506e-48	0.867639	0.243	0.034	7.29527e-44	2	ATP11B
SRSF1	3.60756e-48	1.59034	0.349	0.074	7.36158e-44	2	SRSF1
ISOC2	4.08582e-48	1.32295	0.343	0.072	8.33752e-44	2	ISOC2
UGT2A3	4.40642e-48	0.945451	0.224	0.028	8.99175e-44	2	UGT2A3
TWF1	4.43859e-48	0.613064	0.315	0.059	9.05739e-44	2	TWF1
CLIP2	4.45619e-48	0.294282	0.178	0.015	9.0933e-44	2	CLIP2
KIAA0100	4.63459e-48	0.359756	0.212	0.024	9.45735e-44	2	KIAA0100
PCGF3	4.7214e-48	0.500055	0.212	0.024	9.63448e-44	2	PCGF3
WDR1	4.80881e-48	2.87555	0.364	0.081	9.81285e-44	2	WDR1
TMED4	5.62363e-48	0.705139	0.34	0.07	1.14756e-43	2	TMED4
PRPF8	5.7612e-48	0.647616	0.271	0.044	1.17563e-43	2	PRPF8
RAD50	6.40403e-48	0.653683	0.28	0.047	1.30681e-43	2	RAD50
ZNF609	6.56548e-48	1.16175	0.215	0.026	1.33975e-43	2	ZNF609
ABHD17A	6.93216e-48	0.499664	0.283	0.048	1.41458e-43	2	ABHD17A
REXO1	7.10664e-48	0.547765	0.199	0.021	1.45018e-43	2	REXO1
SPTLC2	7.2685e-48	3.12474	0.255	0.039	1.48321e-43	2	SPTLC2
MAP1LC3A	7.32176e-48	0.282409	0.321	0.062	1.49408e-43	2	MAP1LC3A
ROCK1	7.45836e-48	0.638208	0.324	0.064	1.52195e-43	2	ROCK1
TMEM125	7.65903e-48	0.505766	0.209	0.024	1.5629e-43	2	TMEM125
YIPF3	7.86835e-48	0.6304	0.287	0.05	1.60562e-43	2	YIPF3
ZNF24	7.95456e-48	0.87765	0.265	0.042	1.62321e-43	2	ZNF24
STK11	8.15021e-48	0.622272	0.268	0.043	1.66313e-43	2	STK11
PDZK1IP1	8.15718e-48	1.68767	0.296	0.053	1.66455e-43	2	PDZK1IP1
SLC9A2	8.6378e-48	1.81934	0.206	0.023	1.76263e-43	2	SLC9A2
SH3BP2	8.91486e-48	0.342995	0.196	0.02	1.81917e-43	2	SH3BP2
SMPD1	9.83299e-48	1.98196	0.178	0.015	2.00652e-43	2	SMPD1
KIF13A	1.04557e-47	0.555061	0.234	0.031	2.13359e-43	2	KIF13A
MPZL2	1.0498e-47	1.03853	0.252	0.038	2.14222e-43	2	MPZL2
ODF2L	1.06019e-47	1.06357	0.29	0.052	2.16343e-43	2	ODF2L
KCTD20	1.14885e-47	2.41659	0.224	0.028	2.34434e-43	2	KCTD20
MEPCE	1.22224e-47	0.589617	0.24	0.033	2.4941e-43	2	MEPCE
OXSR1	1.25699e-47	1.61763	0.246	0.036	2.56501e-43	2	OXSR1
NOL8	1.26622e-47	0.799494	0.234	0.031	2.58384e-43	2	NOL8
ARHGEF7	1.39095e-47	0.396323	0.187	0.018	2.83838e-43	2	ARHGEF7
TM9SF2	1.40916e-47	1.16426	0.333	0.068	2.87552e-43	2	TM9SF2
PTPN12	1.45037e-47	1.35013	0.277	0.047	2.95962e-43	2	PTPN12
SLC30A1	1.63118e-47	0.507692	0.212	0.025	3.32859e-43	2	SLC30A1
SDCBP	1.73017e-47	3.92226	0.455	0.129	3.53059e-43	2	SDCBP
AGAP1	1.80411e-47	0.437361	0.218	0.026	3.68147e-43	2	AGAP1
RAPGEF5	1.81699e-47	0.389615	0.212	0.025	3.70775e-43	2	RAPGEF5
LAMTOR4	2.00982e-47	1.4519	0.52	0.168	4.10124e-43	2	LAMTOR4
PIP5K1B	2.10169e-47	1.52319	0.227	0.029	4.2887e-43	2	PIP5K1B
ITGAV	2.15943e-47	0.548202	0.221	0.027	4.40653e-43	2	ITGAV
CPSF3L	2.16009e-47	0.405582	0.252	0.038	4.40787e-43	2	CPSF3L
RPAIN	2.29334e-47	12.5683	0.302	0.057	4.67978e-43	2	RPAIN
PLEKHG6	2.37344e-47	0.534383	0.202	0.022	4.84323e-43	2	PLEKHG6
PLEKHB2	2.4455e-47	1.39979	0.318	0.062	4.99029e-43	2	PLEKHB2
GNAQ	2.46343e-47	1.04026	0.296	0.054	5.02687e-43	2	GNAQ
NBPF15	2.48329e-47	3.18559	0.237	0.033	5.06741e-43	2	NBPF15
SLC37A1	2.66408e-47	0.53194	0.212	0.025	5.43632e-43	2	SLC37A1
AFF1	2.76183e-47	1.13346	0.243	0.034	5.63578e-43	2	AFF1
ARSD	2.79689e-47	1.4401	0.209	0.024	5.70733e-43	2	ARSD
SRSF6	2.80151e-47	3.52361	0.355	0.079	5.71677e-43	2	SRSF6
DNAJC3	3.01341e-47	3.94604	0.305	0.058	6.14916e-43	2	DNAJC3
SEC23A	3.1869e-47	1.66823	0.246	0.036	6.50319e-43	2	SEC23A
RNF114	3.18926e-47	0.981878	0.321	0.064	6.50801e-43	2	RNF114
OPTN	3.18989e-47	0.346005	0.336	0.071	6.50929e-43	2	OPTN
MTA1	3.33466e-47	0.327075	0.193	0.02	6.80471e-43	2	MTA1
AXIN1	3.50434e-47	0.611402	0.196	0.02	7.15096e-43	2	AXIN1
PRR5L	3.57149e-47	0.391902	0.181	0.016	7.28798e-43	2	PRR5L
OTUD5	3.71795e-47	0.471775	0.199	0.021	7.58684e-43	2	OTUD5
GPR35	3.81979e-47	0.483352	0.199	0.021	7.79465e-43	2	GPR35
YY1AP1	3.89781e-47	0.466343	0.206	0.023	7.95386e-43	2	YY1AP1
HSD17B12	3.94526e-47	1.14015	0.346	0.073	8.0507e-43	2	HSD17B12
NEBL	3.95873e-47	0.612754	0.19	0.019	8.07818e-43	2	NEBL
VAMP8	3.98078e-47	1.54533	0.502	0.15	8.12317e-43	2	VAMP8
AGL	4.01474e-47	0.400073	0.209	0.024	8.19247e-43	2	AGL
LENG9	4.08342e-47	0.368764	0.178	0.015	8.33263e-43	2	LENG9
PSMC6	4.143e-47	1.53486	0.336	0.07	8.4542e-43	2	PSMC6
SH3BGRL2	4.51079e-47	1.71219	0.274	0.046	9.20472e-43	2	SH3BGRL2
LINC00675	4.59125e-47	3.89359	0.243	0.035	9.36891e-43	2	LINC00675
KIFC2	4.8752e-47	0.511147	0.193	0.02	9.94833e-43	2	KIFC2
CYTH2	4.88986e-47	0.590413	0.249	0.037	9.97826e-43	2	CYTH2
FUT6	4.99628e-47	0.431102	0.184	0.017	1.01954e-42	2	FUT6
CSNK2A11	5.72564e-47	0.481706	0.312	0.06	1.16837e-42	2	CSNK2A1
LINC01133	6.02582e-47	4.90236	0.346	0.074	1.22963e-42	2	LINC01133
SH2D4A	6.12731e-47	1.05911	0.212	0.025	1.25034e-42	2	SH2D4A
MAL2	6.16801e-47	3.96665	0.346	0.076	1.25864e-42	2	MAL2
MARK3	6.17965e-47	1.50014	0.274	0.046	1.26102e-42	2	MARK3
SMARCA5	6.37274e-47	1.4808	0.349	0.074	1.30042e-42	2	SMARCA5
PPP1R12A	6.37895e-47	0.574242	0.299	0.055	1.30169e-42	2	PPP1R12A
ANKRD37	6.44341e-47	9.74619	0.246	0.037	1.31484e-42	2	ANKRD37
ZCCHC11	6.95402e-47	2.9756	0.265	0.043	1.41904e-42	2	ZCCHC11
TET2	7.18313e-47	1.02562	0.224	0.03	1.46579e-42	2	TET2
MAP4	7.32919e-47	4.52788	0.343	0.076	1.49559e-42	2	MAP4
MED13L	8.25159e-47	0.691707	0.259	0.04	1.68382e-42	2	MED13L
LSMEM1	8.41952e-47	3.24379	0.178	0.016	1.71809e-42	2	LSMEM1
PLAC8	8.58647e-47	17.5894	0.368	0.086	1.75216e-42	2	PLAC8
GOPC	9.27144e-47	1.23835	0.296	0.054	1.89193e-42	2	GOPC
URI1	9.58682e-47	1.09038	0.318	0.062	1.95629e-42	2	URI1
EP400	9.66024e-47	0.436904	0.196	0.021	1.97127e-42	2	EP400
NSD1	9.7208e-47	0.87833	0.268	0.044	1.98363e-42	2	NSD1
TPMT	1.03427e-46	1.41119	0.268	0.044	2.11053e-42	2	TPMT
CCL15	1.10835e-46	0.303344	0.312	0.062	2.2617e-42	2	CCL15
AVL9	1.23412e-46	0.34143	0.206	0.023	2.51835e-42	2	AVL9
PHYH	1.24077e-46	0.603071	0.259	0.041	2.53191e-42	2	PHYH
EPHX2	1.38623e-46	0.62035	0.237	0.033	2.82873e-42	2	EPHX2
KIAA1551	1.41106e-46	3.86988	0.312	0.062	2.87942e-42	2	KIAA1551
BCL2L15	1.49827e-46	0.930625	0.268	0.044	3.05737e-42	2	BCL2L15
NPTN	1.51006e-46	2.25073	0.252	0.039	3.08142e-42	2	NPTN
PTOV1	1.63254e-46	0.830413	0.265	0.043	3.33137e-42	2	PTOV1
ARHGEF10L	1.67794e-46	0.541052	0.202	0.023	3.424e-42	2	ARHGEF10L
COX6A1P2	1.76215e-46	5.39713	0.393	0.098	3.59585e-42	2	COX6A1P2
FAM195A	1.81849e-46	0.774045	0.349	0.078	3.7108e-42	2	FAM195A
SCAF4	1.83929e-46	0.382107	0.209	0.025	3.75325e-42	2	SCAF4
PPCS	2.00643e-46	0.261811	0.352	0.077	4.09431e-42	2	PPCS
DHRS9	2.01688e-46	16.7139	0.187	0.019	4.11564e-42	2	DHRS9
UBE3A	2.14492e-46	1.09151	0.299	0.057	4.37692e-42	2	UBE3A
SMCHD1	2.17461e-46	0.900652	0.346	0.077	4.43751e-42	2	SMCHD1
H2AFX	2.2137e-46	4.42182	0.312	0.061	4.51727e-42	2	H2AFX
PNKD	2.29014e-46	1.27639	0.402	0.101	4.67326e-42	2	PNKD
SP1	2.59912e-46	0.445143	0.212	0.026	5.30377e-42	2	SP1
R3HDM2	2.61392e-46	0.568897	0.287	0.052	5.33396e-42	2	R3HDM2
PLSCR1	2.87311e-46	6.84387	0.393	0.097	5.86287e-42	2	PLSCR1
AP1G2	2.89317e-46	0.437873	0.212	0.026	5.9038e-42	2	AP1G2
GSDMD	2.96655e-46	1.4416	0.327	0.068	6.05354e-42	2	GSDMD
DAB2IP	3.02908e-46	0.513516	0.19	0.02	6.18114e-42	2	DAB2IP
PSME4	3.07707e-46	9.91008	0.249	0.039	6.27907e-42	2	PSME4
UBR4	3.12446e-46	0.724959	0.265	0.043	6.37577e-42	2	UBR4
FRK	3.20586e-46	0.445459	0.187	0.019	6.54188e-42	2	FRK
FOXJ3	3.28984e-46	0.454365	0.202	0.023	6.71326e-42	2	FOXJ3
DOCK6	3.34832e-46	0.504911	0.19	0.02	6.83258e-42	2	DOCK6
TKT	3.35877e-46	1.34567	0.439	0.122	6.8539e-42	2	TKT
MSH3	3.38123e-46	0.401836	0.212	0.026	6.89975e-42	2	MSH3
ARPC1A	3.40099e-46	0.434693	0.349	0.076	6.94005e-42	2	ARPC1A
RNPEP	3.58324e-46	0.568126	0.265	0.043	7.31196e-42	2	RNPEP
CNDP2	3.59704e-46	0.504151	0.302	0.058	7.34013e-42	2	CNDP2
DUSP18	3.91314e-46	0.330585	0.19	0.02	7.98516e-42	2	DUSP18
SUPT6H	3.94699e-46	0.630651	0.246	0.037	8.05423e-42	2	SUPT6H
TUBA4A	4.07098e-46	7.58318	0.324	0.066	8.30724e-42	2	TUBA4A
TIAL1	4.10273e-46	0.640871	0.274	0.047	8.37202e-42	2	TIAL1
CASP7	4.3958e-46	1.80343	0.296	0.055	8.97008e-42	2	CASP7
HSF1	4.42008e-46	0.376762	0.231	0.032	9.01962e-42	2	HSF1
MATR3	4.43724e-46	0.602583	0.421	0.112	9.05464e-42	2	MATR3
SLC25A23	4.50118e-46	0.654834	0.215	0.027	9.18511e-42	2	SLC25A23
NDUFS1	4.52861e-46	0.619391	0.296	0.055	9.24107e-42	2	NDUFS1
MRPS6	4.81889e-46	2.38543	0.333	0.07	9.83342e-42	2	MRPS6
NONO	5.15894e-46	0.860185	0.368	0.084	1.05273e-41	2	NONO
PTPRD	5.20862e-46	0.598086	0.196	0.021	1.06287e-41	2	PTPRD
NCLN	5.21596e-46	0.829799	0.237	0.033	1.06437e-41	2	NCLN
NPC1	5.23053e-46	0.625123	0.181	0.017	1.06734e-41	2	NPC1
DDX18	5.27175e-46	0.914914	0.436	0.118	1.07575e-41	2	DDX18
HLA-F	5.35016e-46	2.65029	0.352	0.081	1.09175e-41	2	HLA-F
ACAA2	5.37653e-46	1.48889	0.377	0.089	1.09713e-41	2	ACAA2
PPP1R14D	5.69678e-46	1.90153	0.327	0.067	1.16248e-41	2	PPP1R14D
LTN1	5.78063e-46	0.562462	0.227	0.031	1.17959e-41	2	LTN1
GRB2	6.48445e-46	0.669094	0.349	0.078	1.32322e-41	2	GRB2
PPP1CA	6.52221e-46	2.98778	0.442	0.12	1.33092e-41	2	PPP1CA
SURF6	6.553e-46	0.460735	0.255	0.04	1.33721e-41	2	SURF6
CFL1	6.55373e-46	3.86957	0.748	0.385	1.33735e-41	2	CFL1
SNX6	6.59318e-46	2.22422	0.393	0.095	1.3454e-41	2	SNX6
SLC22A23	6.62672e-46	0.507405	0.19	0.02	1.35225e-41	2	SLC22A23
LGALS9C	6.73414e-46	0.936016	0.162	0.013	1.37417e-41	2	LGALS9C
UACA	6.84347e-46	0.788873	0.246	0.037	1.39648e-41	2	UACA
DNAJC5	7.66708e-46	0.460728	0.193	0.02	1.56455e-41	2	DNAJC5
SPSB3	7.75485e-46	0.532065	0.277	0.049	1.58245e-41	2	SPSB3
ACBD3	7.9833e-46	1.1742	0.312	0.061	1.62907e-41	2	ACBD3
GLYR1	8.33194e-46	0.613245	0.252	0.039	1.70022e-41	2	GLYR1
SPG11	8.95501e-46	0.374848	0.215	0.027	1.82736e-41	2	SPG11
ACTR2	9.2345e-46	3.06384	0.43	0.12	1.88439e-41	2	ACTR2
SULT1B1	9.7103e-46	1.18737	0.271	0.046	1.98148e-41	2	SULT1B1
MLLT3	9.74448e-46	2.14766	0.234	0.033	1.98846e-41	2	MLLT3
MMP15	9.8226e-46	0.723667	0.19	0.02	2.0044e-41	2	MMP15
C16orf72	9.94842e-46	1.04645	0.218	0.028	2.03008e-41	2	C16orf72
WASH4P	1.0756e-45	1.13253	0.274	0.048	2.19487e-41	2	WASH4P
TRIM73	1.21905e-45	0.316741	0.15	0.01	2.48759e-41	2	TRIM73
RP11-220I1.1	1.25633e-45	0.679622	0.271	0.046	2.56368e-41	2	RP11-220I1.1
BMP2K	1.32271e-45	0.459751	0.209	0.025	2.69912e-41	2	BMP2K
PTCD3	1.41856e-45	0.561183	0.271	0.046	2.89472e-41	2	PTCD3
SNHG18	1.42154e-45	0.743452	0.29	0.053	2.90079e-41	2	SNHG18
CCT6A	1.4335e-45	2.32031	0.374	0.088	2.9252e-41	2	CCT6A
LONP2	1.46251e-45	0.678527	0.271	0.047	2.98439e-41	2	LONP2
CDK13	1.48078e-45	0.563729	0.24	0.035	3.02169e-41	2	CDK13
DHX32	1.49554e-45	0.359159	0.209	0.025	3.05181e-41	2	DHX32
GPATCH1	1.59394e-45	0.405764	0.15	0.01	3.25259e-41	2	GPATCH1
ARFGEF2	1.71221e-45	0.881592	0.231	0.032	3.49393e-41	2	ARFGEF2
PPP1R13L	1.74717e-45	0.400637	0.174	0.016	3.56527e-41	2	PPP1R13L
PCM1	1.79374e-45	1.43456	0.333	0.073	3.66031e-41	2	PCM1
PQLC1	1.88531e-45	0.423729	0.237	0.034	3.84715e-41	2	PQLC1
RP11-532F12.5	1.97916e-45	0.569067	0.296	0.056	4.03867e-41	2	RP11-532F12.5
PIGT	2.0678e-45	0.955702	0.296	0.056	4.21956e-41	2	PIGT
DHRS1	2.06969e-45	0.355876	0.215	0.027	4.22341e-41	2	DHRS1
NFKBIB	2.08809e-45	0.304816	0.231	0.032	4.26096e-41	2	NFKBIB
CCND1	2.40624e-45	3.18129	0.287	0.053	4.91018e-41	2	CCND1
ZDHHC5	2.42034e-45	0.777887	0.231	0.033	4.93894e-41	2	ZDHHC5
ANKRD9	2.44278e-45	0.263612	0.262	0.043	4.98474e-41	2	ANKRD9
ZNF598	2.47559e-45	0.4622	0.199	0.023	5.0517e-41	2	ZNF598
KLF16	2.4793e-45	0.532438	0.215	0.027	5.05927e-41	2	KLF16
MYCL	2.63769e-45	0.575064	0.168	0.014	5.38248e-41	2	MYCL
PTPN3	2.71795e-45	1.26488	0.193	0.021	5.54625e-41	2	PTPN3
ARFGEF1	2.80978e-45	0.936925	0.265	0.045	5.73364e-41	2	ARFGEF1
MAN1A2	3.22348e-45	0.615341	0.265	0.044	6.57784e-41	2	MAN1A2
FRAT2	3.25364e-45	0.430257	0.224	0.031	6.63938e-41	2	FRAT2
BACE2	3.31688e-45	25.5617	0.28	0.051	6.76842e-41	2	BACE2
PRDX5	3.37819e-45	24.896	0.623	0.255	6.89353e-41	2	PRDX5
REV1	3.47687e-45	0.610197	0.231	0.033	7.09489e-41	2	REV1
UBE2R2	3.69697e-45	2.32956	0.287	0.053	7.54403e-41	2	UBE2R2
COBL	3.96341e-45	1.63287	0.19	0.02	8.08774e-41	2	COBL
TMEM44	4.01933e-45	0.326172	0.181	0.018	8.20185e-41	2	TMEM44
ANKH	4.02917e-45	1.6318	0.224	0.031	8.22193e-41	2	ANKH
GAS2L3	4.36671e-45	1.37617	0.199	0.023	8.91072e-41	2	GAS2L3
RER1	4.38625e-45	0.697505	0.358	0.082	8.95059e-41	2	RER1
TCEA3	4.41227e-45	0.871534	0.355	0.084	9.00367e-41	2	TCEA3
GMDS	4.4265e-45	5.57695	0.349	0.079	9.03272e-41	2	GMDS
MARCH7	4.48346e-45	0.61132	0.274	0.048	9.14896e-41	2	MARCH7
TSTD1	4.48397e-45	9.01875	0.38	0.093	9.14999e-41	2	TSTD1
TMCO1	4.8457e-45	3.94822	0.405	0.103	9.88814e-41	2	TMCO1
SAMD4B	5.16559e-45	1.05636	0.24	0.036	1.05409e-40	2	SAMD4B
MCF2L	5.20546e-45	0.595026	0.168	0.014	1.06223e-40	2	MCF2L
CHD3	6.19169e-45	0.466057	0.265	0.045	1.26348e-40	2	CHD3
PAG1	6.46222e-45	0.930259	0.199	0.023	1.31868e-40	2	PAG1
VPS35	6.63266e-45	0.907222	0.349	0.078	1.35346e-40	2	VPS35
IL6R	6.90701e-45	4.00883	0.202	0.024	1.40944e-40	2	IL6R
THAP9-AS1	7.02652e-45	0.512918	0.212	0.027	1.43383e-40	2	THAP9-AS1
TOX3	7.06192e-45	0.583068	0.221	0.029	1.44106e-40	2	TOX3
LPCAT4	7.41838e-45	0.794304	0.227	0.032	1.51379e-40	2	LPCAT4
NR3C2	7.62551e-45	0.52761	0.196	0.022	1.55606e-40	2	NR3C2
ENO1	7.70526e-45	2.90271	0.573	0.206	1.57234e-40	2	ENO1
EPB41L5	7.78118e-45	0.458932	0.174	0.016	1.58783e-40	2	EPB41L5
ERGIC3	8.19389e-45	1.21215	0.374	0.092	1.67204e-40	2	ERGIC3
MGST2	8.31469e-45	0.511817	0.371	0.087	1.6967e-40	2	MGST2
BUD31	8.69893e-45	1.00852	0.389	0.099	1.7751e-40	2	BUD31
CLK3	8.77153e-45	0.612885	0.231	0.033	1.78992e-40	2	CLK3
RBM3	8.82223e-45	2.82108	0.467	0.139	1.80027e-40	2	RBM3
SLC39A7	8.84576e-45	0.679089	0.274	0.048	1.80507e-40	2	SLC39A7
MEP1A	8.92321e-45	0.567749	0.162	0.013	1.82087e-40	2	MEP1A
EIF3J	9.05365e-45	2.88766	0.474	0.145	1.84749e-40	2	EIF3J
KPNA6	9.46311e-45	0.661767	0.221	0.03	1.93104e-40	2	KPNA6
CCNT2	9.49243e-45	0.756134	0.218	0.029	1.93703e-40	2	CCNT2
CASK	9.87302e-45	0.764142	0.227	0.032	2.01469e-40	2	CASK
SAP30BP	1.02322e-44	0.631667	0.268	0.046	2.08799e-40	2	SAP30BP
UBXN6	1.05867e-44	0.403555	0.243	0.038	2.16032e-40	2	UBXN6
PRMT2	1.12553e-44	0.777004	0.324	0.069	2.29676e-40	2	PRMT2
PRKCI	1.1361e-44	0.719575	0.252	0.041	2.31832e-40	2	PRKCI
TMED2	1.19814e-44	2.31978	0.399	0.102	2.44492e-40	2	TMED2
CNST	1.2825e-44	1.76278	0.237	0.036	2.61708e-40	2	CNST
RSBN1	1.291e-44	0.723491	0.268	0.046	2.63442e-40	2	RSBN1
CLPTM1	1.31674e-44	1.36124	0.24	0.036	2.68694e-40	2	CLPTM1
RTKN	1.32306e-44	0.570238	0.196	0.023	2.69983e-40	2	RTKN
PPP1R12B	1.32677e-44	0.424784	0.224	0.031	2.7074e-40	2	PPP1R12B
ARF3	1.46338e-44	1.31523	0.293	0.056	2.98617e-40	2	ARF3
MRPS25	1.47645e-44	0.820758	0.312	0.063	3.01285e-40	2	MRPS25
FFAR4	1.66277e-44	3.88149	0.121	0.005	3.39306e-40	2	FFAR4
MAN2A1	1.66317e-44	0.438585	0.252	0.04	3.39387e-40	2	MAN2A1
SLC25A1	1.67059e-44	0.741703	0.28	0.051	3.409e-40	2	SLC25A1
SMAD5	1.74285e-44	1.12316	0.28	0.052	3.55645e-40	2	SMAD5
SLC7A1	1.74793e-44	1.81691	0.212	0.027	3.56682e-40	2	SLC7A1
ATF5	1.91449e-44	0.251732	0.227	0.032	3.90671e-40	2	ATF5
RNASET2	1.98624e-44	8.19284	0.368	0.089	4.05313e-40	2	RNASET2
POMGNT1	2.065e-44	0.315569	0.168	0.015	4.21385e-40	2	POMGNT1
GPATCH8	2.10882e-44	0.740829	0.249	0.04	4.30327e-40	2	GPATCH8
PGPEP1	2.16747e-44	0.366497	0.206	0.025	4.42294e-40	2	PGPEP1
UFM1	2.19238e-44	0.641056	0.389	0.099	4.47378e-40	2	UFM1
MEF2D	2.26992e-44	1.32299	0.221	0.031	4.632e-40	2	MEF2D
ERN1	2.34281e-44	0.439027	0.234	0.034	4.78073e-40	2	ERN1
PHLDA1	2.53265e-44	22.581	0.296	0.06	5.16812e-40	2	PHLDA1
ASAH1	2.54689e-44	0.409266	0.296	0.057	5.19719e-40	2	ASAH1
TEAD1	2.71931e-44	0.889111	0.249	0.04	5.54903e-40	2	TEAD1
CDK10	3.12584e-44	0.511635	0.224	0.032	6.37859e-40	2	CDK10
CA7	3.14297e-44	23.8541	0.137	0.008	6.41355e-40	2	CA7
LGMN	3.27408e-44	0.742521	0.252	0.041	6.68108e-40	2	LGMN
SCRIB	3.29608e-44	0.471125	0.178	0.018	6.72597e-40	2	SCRIB
ACER3	3.50778e-44	1.58136	0.174	0.017	7.15797e-40	2	ACER3
MTCH1	3.62446e-44	0.961682	0.349	0.08	7.39607e-40	2	MTCH1
JRKL	3.93047e-44	0.407335	0.174	0.017	8.02052e-40	2	JRKL
PRDM1	4.08999e-44	30.9001	0.209	0.026	8.34604e-40	2	PRDM1
NAPA	4.31483e-44	0.542337	0.296	0.058	8.80485e-40	2	NAPA
PRRG4	4.53447e-44	2.48845	0.206	0.026	9.25304e-40	2	PRRG4
MIB2	4.66605e-44	1.60685	0.255	0.043	9.52153e-40	2	MIB2
AGO2	4.95554e-44	2.48995	0.202	0.025	1.01123e-39	2	AGO2
STXBP2	5.01709e-44	0.470035	0.274	0.049	1.02379e-39	2	STXBP2
GABARAP	5.14104e-44	0.537763	0.461	0.136	1.04908e-39	2	GABARAP
FUT4	5.30565e-44	0.677493	0.178	0.018	1.08267e-39	2	FUT4
SHFM1	5.39762e-44	1.49167	0.542	0.182	1.10144e-39	2	SHFM1
SERINC5	5.57876e-44	1.10632	0.181	0.019	1.1384e-39	2	SERINC5
ZNRF2	5.67178e-44	0.475918	0.218	0.03	1.15738e-39	2	ZNRF2
VEZT	5.9325e-44	0.790806	0.249	0.041	1.21058e-39	2	VEZT
CDKN1C	6.08626e-44	16.8812	0.268	0.048	1.24196e-39	2	CDKN1C
CHORDC1	6.25063e-44	1.4851	0.308	0.063	1.2755e-39	2	CHORDC1
RAB14	6.28796e-44	0.324321	0.349	0.081	1.28312e-39	2	RAB14
GSPT1	6.46385e-44	3.18952	0.417	0.115	1.31901e-39	2	GSPT1
MACC1	6.64707e-44	2.44429	0.196	0.023	1.3564e-39	2	MACC1
BEST4	6.74928e-44	14.3052	0.125	0.006	1.37726e-39	2	BEST4
SIAE	6.79977e-44	2.2873	0.234	0.035	1.38756e-39	2	SIAE
RFX1	6.96364e-44	0.345359	0.209	0.026	1.421e-39	2	RFX1
HSPE1	7.40161e-44	17.9027	0.632	0.264	1.51037e-39	2	HSPE1
CCDC6	7.79803e-44	0.693426	0.255	0.043	1.59127e-39	2	CCDC6
RPS6KA1	8.66098e-44	0.532657	0.234	0.035	1.76736e-39	2	RPS6KA1
NUP62	8.80312e-44	0.325259	0.224	0.032	1.79636e-39	2	NUP62
LONP1	8.93807e-44	0.943337	0.224	0.032	1.8239e-39	2	LONP1
DAAM1	9.10243e-44	1.56235	0.243	0.038	1.85744e-39	2	DAAM1
DAPK2	9.1611e-44	0.802872	0.19	0.021	1.86941e-39	2	DAPK2
FBXO11	1.00477e-43	0.910222	0.221	0.031	2.05034e-39	2	FBXO11
IWS1	1.10212e-43	1.74974	0.255	0.044	2.249e-39	2	IWS1
ASPH	1.16777e-43	3.19512	0.312	0.065	2.38295e-39	2	ASPH
EFNA2	1.20404e-43	1.73976	0.218	0.03	2.45696e-39	2	EFNA2
RHOF	1.2319e-43	9.41883	0.287	0.054	2.51381e-39	2	RHOF
MAGT1	1.25224e-43	0.708775	0.231	0.034	2.55532e-39	2	MAGT1
NUP50	1.30809e-43	0.512537	0.265	0.046	2.66928e-39	2	NUP50
PADI2	1.3743e-43	0.764414	0.19	0.021	2.80439e-39	2	PADI2
ZNF830	1.57137e-43	0.42362	0.215	0.029	3.20654e-39	2	ZNF830
SMAD2	1.5834e-43	0.985285	0.252	0.042	3.23108e-39	2	SMAD2
EIF2AK1	1.62271e-43	0.509616	0.29	0.056	3.31129e-39	2	EIF2AK1
GPR108	1.67756e-43	0.567037	0.265	0.047	3.42323e-39	2	GPR108
SIDT2	1.74762e-43	0.754867	0.162	0.014	3.5662e-39	2	SIDT2
UBE2Z	1.76691e-43	0.39542	0.259	0.044	3.60556e-39	2	UBE2Z
HPS4	1.76782e-43	0.350122	0.196	0.023	3.60742e-39	2	HPS4
C14orf159	1.86504e-43	0.452843	0.209	0.027	3.80579e-39	2	C14orf159
HCG18	1.89282e-43	1.3866	0.231	0.035	3.8625e-39	2	HCG18
ITPR2	1.89367e-43	0.821411	0.19	0.022	3.86422e-39	2	ITPR2
HNF4G	2.102e-43	0.436537	0.168	0.015	4.28935e-39	2	HNF4G
GTPBP4	2.10984e-43	1.00276	0.274	0.05	4.30533e-39	2	GTPBP4
FGD5-AS1	2.13052e-43	0.578909	0.28	0.053	4.34753e-39	2	FGD5-AS1
CDKN2B	2.14025e-43	1.64101	0.202	0.026	4.36739e-39	2	CDKN2B
NFX1	2.15969e-43	0.38654	0.206	0.026	4.40706e-39	2	NFX1
AP001816.1	2.19659e-43	0.653784	0.174	0.017	4.48236e-39	2	AP001816.1
DPM3	2.3084e-43	0.59232	0.374	0.09	4.71052e-39	2	DPM3
ATP13A3	2.30905e-43	0.41626	0.243	0.039	4.71184e-39	2	ATP13A3
ZG16B	2.34164e-43	13.0778	0.274	0.051	4.77835e-39	2	ZG16B
DDX52	2.35883e-43	3.10639	0.268	0.048	4.81343e-39	2	DDX52
DNAJC2	2.44816e-43	0.285974	0.277	0.051	4.99571e-39	2	DNAJC2
ERO1L	2.51573e-43	16.9027	0.277	0.051	5.13359e-39	2	ERO1L
PDIA3	2.57364e-43	21.8959	0.424	0.127	5.25177e-39	2	PDIA3
SFSWAP	2.7443e-43	0.484917	0.262	0.046	5.60002e-39	2	SFSWAP
SMEK2	2.80948e-43	0.446335	0.277	0.051	5.73303e-39	2	SMEK2
STAU1	2.8774e-43	1.2519	0.374	0.093	5.87162e-39	2	STAU1
IFNLR1	2.96745e-43	0.375509	0.118	0.005	6.05537e-39	2	IFNLR1
PBRM1	2.96912e-43	0.403641	0.28	0.053	6.05878e-39	2	PBRM1
ARHGAP44	2.98738e-43	0.448689	0.171	0.016	6.09606e-39	2	ARHGAP44
KANSL1	3.08452e-43	0.579199	0.224	0.033	6.29428e-39	2	KANSL1
COPB1	3.17791e-43	0.84768	0.302	0.062	6.48484e-39	2	COPB1
PPP6R2	3.18007e-43	0.760823	0.231	0.034	6.48924e-39	2	PPP6R2
PHKB	3.21061e-43	0.570024	0.265	0.047	6.55157e-39	2	PHKB
PLIN3	3.37544e-43	3.58348	0.299	0.06	6.88793e-39	2	PLIN3
INO80D	3.64461e-43	0.380821	0.231	0.034	7.4372e-39	2	INO80D
MYO9B	3.67789e-43	0.465843	0.221	0.032	7.50511e-39	2	MYO9B
ABCD4	3.87596e-43	0.33866	0.199	0.025	7.90929e-39	2	ABCD4
ATP9A	3.94756e-43	0.440452	0.19	0.022	8.0554e-39	2	ATP9A
KDM7A	4.01352e-43	0.967821	0.24	0.038	8.18999e-39	2	KDM7A
GUCY2C	4.06925e-43	0.509114	0.19	0.021	8.3037e-39	2	GUCY2C
GPX2	4.18512e-43	5.59522	0.539	0.203	8.54015e-39	2	GPX2
TLE3	4.22252e-43	0.420295	0.206	0.026	8.61646e-39	2	TLE3
ARPC5L	4.26547e-43	1.31068	0.358	0.086	8.70411e-39	2	ARPC5L
PEX26	4.36999e-43	1.21682	0.24	0.038	8.9174e-39	2	PEX26
MON2	4.46295e-43	0.556578	0.202	0.026	9.10709e-39	2	MON2
RIT1	4.65031e-43	0.655294	0.187	0.021	9.48943e-39	2	RIT1
MON1B	4.81103e-43	0.456242	0.196	0.024	9.81739e-39	2	MON1B
HSPA9	4.86727e-43	0.358141	0.374	0.094	9.93216e-39	2	HSPA9
SHH	4.93588e-43	3.25435	0.128	0.007	1.00721e-38	2	SHH
BAG3	4.93978e-43	5.67637	0.24	0.038	1.00801e-38	2	BAG3
PIK3R3	5.00543e-43	4.89209	0.199	0.025	1.02141e-38	2	PIK3R3
ARHGAP8	5.09703e-43	0.608441	0.159	0.013	1.0401e-38	2	ARHGAP8
UGT2B17	5.15817e-43	0.920531	0.206	0.026	1.05258e-38	2	UGT2B17
FAM177A1	5.17045e-43	0.44578	0.421	0.121	1.05508e-38	2	FAM177A1
EDN1	5.47012e-43	8.98334	0.178	0.019	1.11623e-38	2	EDN1
DYRK1A	5.55292e-43	0.390879	0.215	0.03	1.13313e-38	2	DYRK1A
ZNF131	5.65746e-43	0.846329	0.237	0.037	1.15446e-38	2	ZNF131
HOTTIP	5.7628e-43	0.68876	0.159	0.013	1.17596e-38	2	HOTTIP
KLHL36	6.26738e-43	0.429569	0.206	0.026	1.27892e-38	2	KLHL36
METTL7A	6.40151e-43	2.92102	0.249	0.041	1.30629e-38	2	METTL7A
PTPN2	6.81249e-43	0.314067	0.252	0.042	1.39016e-38	2	PTPN2
CREB3L1	6.83334e-43	0.680174	0.234	0.036	1.39441e-38	2	CREB3L1
SUV420H2	8.00237e-43	1.91674	0.162	0.014	1.63296e-38	2	SUV420H2
OTOP2	8.47493e-43	61.9021	0.112	0.004	1.72939e-38	2	OTOP2
DDX27	8.55806e-43	0.778243	0.315	0.068	1.74636e-38	2	DDX27
PSMD11	9.30559e-43	0.629832	0.29	0.057	1.8989e-38	2	PSMD11
RALY	9.4436e-43	0.6396	0.386	0.1	1.92706e-38	2	RALY
MARVELD2	9.86371e-43	0.38772	0.174	0.018	2.01279e-38	2	MARVELD2
ATP9B	9.96669e-43	0.36961	0.153	0.012	2.0338e-38	2	ATP9B
CSDE1	1.04226e-42	2.46189	0.421	0.121	2.12683e-38	2	CSDE1
FOXA2	1.11631e-42	0.618387	0.146	0.011	2.27795e-38	2	FOXA2
PCK2	1.1614e-42	0.347805	0.218	0.03	2.36995e-38	2	PCK2
MUC2	1.16679e-42	148.903	0.249	0.043	2.38095e-38	2	MUC2
CYFIP1	1.16774e-42	0.758411	0.268	0.048	2.38289e-38	2	CYFIP1
WDR13	1.2246e-42	0.505363	0.259	0.046	2.49892e-38	2	WDR13
HELZ	1.25601e-42	1.42457	0.243	0.039	2.56301e-38	2	HELZ
RAF1	1.25947e-42	0.325064	0.206	0.026	2.57007e-38	2	RAF1
BTBD6	1.2616e-42	0.404892	0.202	0.026	2.57442e-38	2	BTBD6
KCTD5	1.26244e-42	0.940357	0.209	0.028	2.57614e-38	2	KCTD5
TP53I11	1.37098e-42	1.77211	0.187	0.021	2.79762e-38	2	TP53I11
NFKB2	1.39609e-42	1.78781	0.265	0.048	2.84885e-38	2	NFKB2
LINC00511	1.40226e-42	0.36821	0.171	0.017	2.86146e-38	2	LINC00511
AHSA2	1.45392e-42	0.464421	0.227	0.034	2.96688e-38	2	AHSA2
ARFIP2	1.45553e-42	0.642681	0.227	0.034	2.97016e-38	2	ARFIP2
YWHAG	1.47477e-42	0.833074	0.302	0.063	3.00942e-38	2	YWHAG
ADH5	1.53522e-42	0.455731	0.358	0.086	3.13278e-38	2	ADH5
ATG4B	1.67898e-42	0.407938	0.24	0.038	3.42612e-38	2	ATG4B
SREBF2	1.73158e-42	1.46465	0.196	0.024	3.53347e-38	2	SREBF2
SCAMP2	1.7424e-42	0.813298	0.274	0.052	3.55555e-38	2	SCAMP2
CMAS	1.93596e-42	0.941014	0.302	0.062	3.95051e-38	2	CMAS
FGFBP1	2.00031e-42	10.6757	0.19	0.022	4.08183e-38	2	FGFBP1
KBTBD2	2.08874e-42	0.770187	0.209	0.028	4.26228e-38	2	KBTBD2
SCYL2	2.09234e-42	1.22096	0.215	0.03	4.26962e-38	2	SCYL2
VPS53	2.16472e-42	0.677334	0.199	0.025	4.41733e-38	2	VPS53
SMAD3	2.17978e-42	1.98995	0.221	0.033	4.44807e-38	2	SMAD3
LGALS9B	2.23855e-42	0.591201	0.15	0.012	4.56799e-38	2	LGALS9B
ZNF513	2.31023e-42	0.343315	0.15	0.012	4.71425e-38	2	ZNF513
MED10	2.4078e-42	0.281962	0.296	0.059	4.91335e-38	2	MED10
SMARCC2	2.46778e-42	0.40229	0.249	0.042	5.03575e-38	2	SMARCC2
DNAJB14	2.48628e-42	0.423993	0.259	0.046	5.0735e-38	2	DNAJB14
DENND1B	2.50998e-42	0.350155	0.212	0.029	5.12186e-38	2	DENND1B
ARPC2	2.53173e-42	3.90011	0.601	0.234	5.16625e-38	2	ARPC2
NDFIP2	2.59439e-42	0.79473	0.293	0.059	5.29411e-38	2	NDFIP2
ARHGEF2	2.59687e-42	1.2153	0.252	0.044	5.29916e-38	2	ARHGEF2
UBTD2	2.67088e-42	0.489696	0.171	0.017	5.4502e-38	2	UBTD2
DGCR2	2.6718e-42	0.350068	0.171	0.017	5.45208e-38	2	DGCR2
SRRT	2.75432e-42	0.537607	0.227	0.034	5.62046e-38	2	SRRT
SIRT1	2.80916e-42	2.06809	0.224	0.034	5.73237e-38	2	SIRT1
CXCL1	3.35869e-42	23.9027	0.305	0.066	6.85375e-38	2	CXCL1
ZBED6	3.98083e-42	1.77613	0.246	0.042	8.12328e-38	2	ZBED6
EIF4EBP2	3.99928e-42	1.32587	0.274	0.053	8.16094e-38	2	EIF4EBP2
FAM32A	4.09901e-42	0.776254	0.299	0.06	8.36445e-38	2	FAM32A
CDC34	4.19529e-42	0.75226	0.246	0.042	8.56092e-38	2	CDC34
TBX3	4.49555e-42	1.4136	0.196	0.025	9.17362e-38	2	TBX3
TRIOBP	4.61735e-42	0.387056	0.246	0.041	9.42216e-38	2	TRIOBP
ATXN2L	5.1999e-42	0.53477	0.221	0.033	1.06109e-37	2	ATXN2L
FAM53C	5.23469e-42	2.98029	0.218	0.032	1.06819e-37	2	FAM53C
RARS	5.34954e-42	0.467226	0.274	0.051	1.09163e-37	2	RARS
ABL1	5.56653e-42	0.377987	0.199	0.026	1.13591e-37	2	ABL1
TTC39B	5.77423e-42	1.49735	0.184	0.021	1.17829e-37	2	TTC39B
SCYL1	5.94242e-42	0.450831	0.202	0.026	1.21261e-37	2	SCYL1
CLN3.1	6.03012e-42	0.697978	0.246	0.041	1.23051e-37	2	CLN3.1
THUMPD1	6.29339e-42	0.382295	0.259	0.046	1.28423e-37	2	THUMPD1
SERPINB6	6.8098e-42	6.79766	0.358	0.087	1.38961e-37	2	SERPINB6
AHCYL2	6.95821e-42	1.21642	0.221	0.033	1.41989e-37	2	AHCYL2
DDB1	7.27088e-42	0.882755	0.268	0.049	1.4837e-37	2	DDB1
ZNF451	7.2969e-42	0.551678	0.224	0.034	1.48901e-37	2	ZNF451
PDCD11	7.56723e-42	0.423189	0.193	0.024	1.54417e-37	2	PDCD11
SEPT9	7.62725e-42	0.459698	0.312	0.067	1.55642e-37	2	SEPT9
TMEM106B	7.63364e-42	0.828574	0.237	0.038	1.55772e-37	2	TMEM106B
MLKL	7.66413e-42	1.06236	0.153	0.013	1.56394e-37	2	MLKL
VDAC1	7.88623e-42	5.4929	0.498	0.163	1.60926e-37	2	VDAC1
RAB6A	8.16048e-42	0.706198	0.299	0.063	1.66523e-37	2	RAB6A
MED29	8.18793e-42	5.65324	0.259	0.047	1.67083e-37	2	MED29
TRIM27	8.21674e-42	2.07245	0.24	0.039	1.67671e-37	2	TRIM27
UBL5	8.37955e-42	1.79171	0.636	0.268	1.70993e-37	2	UBL5
ITPRIPL2	8.42557e-42	0.911255	0.209	0.029	1.71932e-37	2	ITPRIPL2
CDC42EP2	8.48069e-42	3.49507	0.181	0.02	1.73057e-37	2	CDC42EP2
HTT	8.5142e-42	0.344204	0.19	0.023	1.73741e-37	2	HTT
PGM2L1	9.97851e-42	0.858793	0.202	0.027	2.03621e-37	2	PGM2L1
ANXA4	1.06928e-41	4.25898	0.38	0.099	2.18198e-37	2	ANXA4
NEMF	1.09745e-41	0.704388	0.283	0.057	2.23945e-37	2	NEMF
GNB2L1	1.12696e-41	2.90024	0.766	0.432	2.29968e-37	2	GNB2L1
RAD23B	1.15515e-41	0.8162	0.312	0.067	2.3572e-37	2	RAD23B
TRMT10C	1.1818e-41	1.1202	0.268	0.049	2.41159e-37	2	TRMT10C
RP5-821D11.7	1.20248e-41	1.59988	0.178	0.02	2.45377e-37	2	RP5-821D11.7
TPCN1	1.22741e-41	0.507718	0.187	0.022	2.50464e-37	2	TPCN1
ACADS	1.26972e-41	1.49757	0.302	0.064	2.59098e-37	2	ACADS
H3F3A	1.29544e-41	4.90074	0.741	0.394	2.64348e-37	2	H3F3A
UBN1	1.39725e-41	0.491837	0.234	0.037	2.85124e-37	2	UBN1
RRP1	1.531e-41	0.543988	0.199	0.026	3.12416e-37	2	RRP1
RUNDC1	1.55616e-41	0.329784	0.168	0.017	3.1755e-37	2	RUNDC1
PLCXD1	1.57978e-41	25.9018	0.153	0.013	3.2237e-37	2	PLCXD1
FAM83F	1.67759e-41	0.960799	0.168	0.017	3.42329e-37	2	FAM83F
PRDX2	1.68839e-41	12.1609	0.517	0.177	3.44533e-37	2	PRDX2
FLCN	1.7664e-41	0.458717	0.15	0.012	3.60451e-37	2	FLCN
TMEM8A	1.80576e-41	0.64371	0.215	0.031	3.68484e-37	2	TMEM8A
DDX42	1.81813e-41	1.22958	0.268	0.051	3.71008e-37	2	DDX42
NCK2	1.82481e-41	0.356629	0.202	0.027	3.7237e-37	2	NCK2
IL17RE	1.92838e-41	0.432015	0.19	0.023	3.93505e-37	2	IL17RE
RRP7A	2.02489e-41	0.570829	0.255	0.046	4.13198e-37	2	RRP7A
ADTRP	2.04911e-41	1.78849	0.218	0.032	4.18141e-37	2	ADTRP
DPP9	2.05389e-41	0.455568	0.206	0.028	4.19116e-37	2	DPP9
SBF1	2.07743e-41	0.33688	0.181	0.02	4.23921e-37	2	SBF1
PINK1	2.11275e-41	0.567179	0.231	0.037	4.31128e-37	2	PINK1
AK2	2.12e-41	0.458225	0.283	0.055	4.32607e-37	2	AK2
TMEM41A	2.14687e-41	1.04522	0.218	0.032	4.3809e-37	2	TMEM41A
AHR	2.19251e-41	2.88492	0.268	0.052	4.47404e-37	2	AHR
EREG	2.22713e-41	1.90271	0.209	0.029	4.54467e-37	2	EREG
PIP5K1A	2.27309e-41	0.501741	0.187	0.022	4.63847e-37	2	PIP5K1A
UBE4A	2.5602e-41	0.302966	0.199	0.026	5.22434e-37	2	UBE4A
DPY19L1	2.69087e-41	1.19856	0.153	0.013	5.49099e-37	2	DPY19L1
GTF2F1	2.75733e-41	0.774503	0.29	0.059	5.62661e-37	2	GTF2F1
GPR160	2.84134e-41	1.53812	0.305	0.065	5.79805e-37	2	GPR160
C1orf122	3.00582e-41	0.394976	0.318	0.07	6.13368e-37	2	C1orf122
KAT6B	3.06006e-41	1.49967	0.237	0.039	6.24435e-37	2	KAT6B
MAPK1IP1L	3.06451e-41	1.00606	0.283	0.057	6.25345e-37	2	MAPK1IP1L
EXOC1	3.06712e-41	0.506894	0.218	0.033	6.25876e-37	2	EXOC1
CISD3	3.15678e-41	2.0779	0.399	0.109	6.44173e-37	2	CISD3
MFSD10	3.18069e-41	0.787598	0.265	0.049	6.49052e-37	2	MFSD10
SMAGP	3.20481e-41	0.576259	0.274	0.053	6.53973e-37	2	SMAGP
RNF111	3.23589e-41	0.294514	0.178	0.02	6.60316e-37	2	RNF111
FEZ2	3.24717e-41	1.44949	0.271	0.053	6.62617e-37	2	FEZ2
DHX38	3.36173e-41	0.340773	0.212	0.03	6.85995e-37	2	DHX38
C12orf36	3.54073e-41	11.0164	0.156	0.014	7.22522e-37	2	C12orf36
SMPDL3A	3.78485e-41	1.35209	0.184	0.021	7.72336e-37	2	SMPDL3A
ERF	3.8385e-41	0.341937	0.215	0.031	7.83284e-37	2	ERF
SLCO3A1	3.9359e-41	1.16669	0.19	0.023	8.03161e-37	2	SLCO3A1
RFFL	3.94155e-41	1.8951	0.178	0.02	8.04314e-37	2	RFFL
FKBP4	3.95089e-41	12.6862	0.315	0.07	8.06219e-37	2	FKBP4
MAP1S	4.16805e-41	0.662927	0.187	0.022	8.50533e-37	2	MAP1S
SEZ6L2	4.17731e-41	2.32224	0.165	0.016	8.52422e-37	2	SEZ6L2
RABGAP1	4.41044e-41	0.606665	0.202	0.027	8.99994e-37	2	RABGAP1
CGGBP1	4.46013e-41	0.342643	0.293	0.06	9.10134e-37	2	CGGBP1
COX5A	4.51716e-41	11.2875	0.579	0.234	9.21771e-37	2	COX5A
IPO7	4.85791e-41	1.17271	0.299	0.063	9.91304e-37	2	IPO7
NCOA6	4.88437e-41	0.287771	0.168	0.017	9.96704e-37	2	NCOA6
ANAPC5	4.93217e-41	0.356284	0.305	0.066	1.00646e-36	2	ANAPC5
DLG3	4.96035e-41	0.443981	0.234	0.038	1.01221e-36	2	DLG3
UBE2H	5.19812e-41	4.71213	0.293	0.063	1.06073e-36	2	UBE2H
ADAP1	5.42042e-41	0.613382	0.212	0.031	1.10609e-36	2	ADAP1
ZNF644	5.51519e-41	1.26163	0.277	0.055	1.12543e-36	2	ZNF644
GDA	5.51959e-41	0.579169	0.146	0.012	1.12633e-36	2	GDA
RNF168	5.64944e-41	0.63409	0.227	0.036	1.15282e-36	2	RNF168
ZBTB10	5.67869e-41	1.14757	0.231	0.037	1.15879e-36	2	ZBTB10
MPDU1	6.09764e-41	0.60726	0.246	0.043	1.24428e-36	2	MPDU1
NCOA1	6.32438e-41	0.364769	0.199	0.026	1.29055e-36	2	NCOA1
KIAA1191	6.3539e-41	0.411244	0.209	0.029	1.29658e-36	2	KIAA1191
AHSA1	6.79081e-41	1.85311	0.312	0.068	1.38573e-36	2	AHSA1
TXNL1	6.80798e-41	0.604968	0.308	0.066	1.38924e-36	2	TXNL1
ATP6AP1	6.87601e-41	0.576871	0.259	0.047	1.40312e-36	2	ATP6AP1
CA4	7.46625e-41	65.896	0.243	0.043	1.52356e-36	2	CA4
DIP2B	7.62508e-41	0.438414	0.184	0.022	1.55597e-36	2	DIP2B
UQCRC2	7.67225e-41	1.39948	0.396	0.108	1.5656e-36	2	UQCRC2
SLC35E4	7.81652e-41	0.363625	0.146	0.012	1.59504e-36	2	SLC35E4
ZFPL1	7.99733e-41	0.716692	0.202	0.027	1.63194e-36	2	ZFPL1
PMPCA	8.96727e-41	0.432379	0.215	0.032	1.82986e-36	2	PMPCA
AVPI1	9.1691e-41	5.51874	0.249	0.044	1.87105e-36	2	AVPI1
EPB41L4B	9.27821e-41	0.557297	0.218	0.033	1.89331e-36	2	EPB41L4B
ATXN7L3	9.54531e-41	0.293321	0.181	0.021	1.94782e-36	2	ATXN7L3
SUDS3	9.54698e-41	0.37178	0.299	0.064	1.94816e-36	2	SUDS3
ZFR	9.70635e-41	0.386664	0.265	0.049	1.98068e-36	2	ZFR
UBE2D3	9.795e-41	5.78709	0.536	0.19	1.99877e-36	2	UBE2D3
ARRDC4	9.89815e-41	2.5238	0.174	0.019	2.01982e-36	2	ARRDC4
ELMO3	1.01468e-40	0.588136	0.212	0.031	2.07056e-36	2	ELMO3
TNFRSF21	1.02393e-40	1.36464	0.206	0.029	2.08944e-36	2	TNFRSF21
FAM213B	1.05073e-40	0.374923	0.174	0.019	2.14413e-36	2	FAM213B
KATNBL1	1.1333e-40	0.35683	0.271	0.052	2.31262e-36	2	KATNBL1
ANKZF1	1.1361e-40	0.644518	0.196	0.026	2.31832e-36	2	ANKZF1
SPTSSA	1.19097e-40	1.82145	0.321	0.072	2.43029e-36	2	SPTSSA
TMEM51	1.19446e-40	0.47601	0.15	0.013	2.43741e-36	2	TMEM51
RNF207	1.23252e-40	0.292022	0.125	0.007	2.51507e-36	2	RNF207
AGO3	1.26411e-40	0.69483	0.215	0.032	2.57955e-36	2	AGO3
ZG16	1.27103e-40	154.903	0.324	0.076	2.59367e-36	2	ZG16
WBSCR22	1.27565e-40	2.67993	0.296	0.062	2.6031e-36	2	WBSCR22
BCAP31	1.33789e-40	1.97976	0.371	0.097	2.73009e-36	2	BCAP31
SMARCD1	1.60554e-40	0.593354	0.215	0.032	3.27626e-36	2	SMARCD1
VGLL4	1.65927e-40	0.453067	0.262	0.049	3.3859e-36	2	VGLL4
NRD1	1.71183e-40	0.347979	0.29	0.059	3.49315e-36	2	NRD1
IMPAD1	1.71442e-40	0.484333	0.209	0.03	3.49844e-36	2	IMPAD1
[truncated: 7,140 more rows]
